# Supplementary material for: A Comprehensive Analysis of Gene Expression Changes Provoked by Bacterial and Fungal Infection in C. elegans
Source: PLoS One. 2011 May 13;6(5):e19055. doi: 10.1371/journal.pone.0019055 (PMC3094335; doi:10.1371/journal.pone.0019055)
Supplement: Table S1 — Expression of transcripts after infection with S. marcescens for 24 hours using tiling arrays. Public gene, sequence and transcript names come from WS170. The values in the columns Db10 and OP50 are the log2 transformed ratios of the perfect-match to mismatch probe intensities, mapped on to individual transcripts (see Methods) for samples from worms infected for 24 h with S. marcescens Db10, or age-matched uninfected control worms. Transcripts identified as up- or down-regulated by infection (see Methods) are indicated. (XLS) [file pone.0019055.s005.xls]

## Sheet: Tiling_array_S.marcescens
GenePublicName	SequenceNameGene	SequenceNameTranscript	Db10	OP50	Ratio_Db10vsOP50	log2_Ratio_Db10vsOP50	Infection_upregulated	Infection_downregulated
2L52.1	2L52.1	2L52.1	4.55	4.99	0.73	-0.44
2RSSE.1	2RSSE.1	2RSSE.1	7.28	7.68	0.75	-0.41
2RSSE.2	2RSSE.2	2RSSE.2	6.58	6.37	1.15	0.21
3R5.1	3R5.1	3R5.1	5.59	5.93	0.79	-0.35
nas-6	4R79.1	4R79.1a	2.76	2.47	1.22	0.29
nas-6	4R79.1	4R79.1b	2.44	2.62	0.88	-0.18
4R79.2	4R79.2	4R79.2	2.44	2.42	1.01	0.01
6R55.1	6R55.1	6R55.1a	7.63	7.63	1	0.01
6R55.1	6R55.1	6R55.1b	7.54	7.55	1	0
6R55.2	6R55.2	6R55.2	2.33	1.9	1.35	0.43
sri-20	AC3.1	AC3.1	2.53	1.8	1.65	0.73
spe-10	AC3.10	AC3.10	2.26	1.99	1.21	0.27
ugt-49	AC3.2	AC3.2	6.52	6.01	1.42	0.5
abu-1	AC3.3	AC3.3	3.15	1.87	2.43	1.28	1
pqn-2	AC3.4	AC3.4	2.22	2.11	1.08	0.11
AC3.5	AC3.5	AC3.5.1	6.58	5.62	1.94	0.95	1
AC3.5	AC3.5	AC3.5.2	6.55	5.62	1.91	0.94	1
col-151	AC3.6	AC3.6	2.76	2.07	1.61	0.68
ugt-1	AC3.7	AC3.7	3.36	3.86	0.7	-0.51
ugt-2	AC3.8	AC3.8	5.31	3.82	2.82	1.5	1
tag-49	AC7.1	AC7.1a	2.23	2.26	0.98	-0.03
tag-49	AC7.1	AC7.1b	2.14	2.25	0.93	-0.11
soc-2	AC7.2	AC7.2a.1	7.03	6.48	1.46	0.55
soc-2	AC7.2	AC7.2a.2	7.15	6.5	1.57	0.65
soc-2	AC7.2	AC7.2b	6.63	6.01	1.54	0.62
AC7.3	AC7.3	AC7.3	2.54	2.35	1.14	0.18
AC8.10	AC8.10	AC8.10	4.57	4.85	0.82	-0.28
AC8.11	AC8.11	AC8.11	5.67	5.43	1.18	0.24
AC8.12	AC8.12	AC8.12	4.21	4.93	0.61	-0.71
AC8.3	AC8.3	AC8.3	5.16	4.43	1.66	0.73
AC8.4	AC8.4	AC8.4	5.36	5.54	0.89	-0.17
AC8.7	AC8.7	AC8.7	5.48	5.29	1.14	0.2
AH10.1	AH10.1	AH10.1	2.49	1.78	1.64	0.71
AH10.2	AH10.2	AH10.2	1.88	2.91	0.49	-1.04		1
AH10.3	AH10.3	AH10.3	2.29	2.53	0.85	-0.24
AH10.4	AH10.4	AH10.4	3.21	2.58	1.54	0.63
gcy-1	AH6.1	AH6.1	1.81	1.91	0.94	-0.1
sra-6	AH6.10	AH6.10	2.7	2.34	1.28	0.36
sra-7	AH6.11	AH6.11	2.61	2	1.53	0.61
sra-8	AH6.12	AH6.12	1.85	2.21	0.78	-0.36
sra-9	AH6.14	AH6.14	1.45	1.42	1.02	0.03
AH6.2	AH6.2	AH6.2	2.82	2.4	1.34	0.42
AH6.3	AH6.3	AH6.3	1.29	1.3	0.99	-0.01
sra-1	AH6.4	AH6.4	1.54	2.21	0.63	-0.68
mex-6	AH6.5	AH6.5	10.34	10.27	1.05	0.06
sra-2	AH6.6	AH6.6	1.56	1.8	0.85	-0.23
sra-3	AH6.7	AH6.7	1.39	1.54	0.9	-0.15
sra-4	AH6.8	AH6.8	2.15	1.42	1.66	0.73
AH9.1	AH9.1	AH9.1	3.1	3.05	1.03	0.05
crn-4	AH9.2	AH9.2	6.12	5.48	1.56	0.64
AH9.3	AH9.3	AH9.3	4.95	5.9	0.52	-0.95		1
AH9.4	AH9.4	AH9.4	2	2.01	0.99	-0.01
AH9.6	AH9.6	AH9.6	2.57	2.62	0.97	-0.05
B0001.1	B0001.1	B0001.1	8.52	8.32	1.15	0.21
B0001.2	B0001.2	B0001.2	7.14	6.83	1.24	0.31
B0001.3	B0001.3	B0001.3	6.03	6.5	0.72	-0.47
B0001.4	B0001.4	B0001.4	7.31	7.07	1.19	0.25
B0001.5	B0001.5	B0001.5	6.05	5.89	1.12	0.16
B0001.6	B0001.6	B0001.6.1	7.69	7.38	1.24	0.31
B0001.6	B0001.6	B0001.6.2	7.89	7.77	1.09	0.12
B0001.6	B0001.6	B0001.6.3	8.07	7.96	1.08	0.11
B0001.7	B0001.7	B0001.7	7	6.95	1.03	0.05
B0001.8	B0001.8	B0001.8.1	7.01	6.38	1.54	0.63
B0001.8	B0001.8	B0001.8.2	7.2	6.66	1.46	0.54
B0001.8	B0001.8	B0001.8.3	7.2	6.66	1.46	0.54
amx-2	B0019.1	B0019.1	4.94	4.18	1.7	0.76
B0019.2	B0019.2	B0019.2	5.94	5.74	1.15	0.2
col-149	B0024.1	B0024.1	5.67	4.14	2.89	1.53	1
B0024.10	B0024.10	B0024.10.1	8.28	7.97	1.24	0.31
B0024.10	B0024.10	B0024.10.2	8.41	8.16	1.19	0.26
B0024.11	B0024.11	B0024.11	7.62	7.53	1.06	0.09
gna-1	B0024.12	B0024.12	5.64	5.33	1.24	0.32
B0024.13	B0024.13	B0024.13a	8.89	8.37	1.43	0.52
B0024.13	B0024.13	B0024.13b	7.61	7.14	1.38	0.47
crm-1	B0024.14	B0024.14a	6.09	6.56	0.72	-0.47
crm-1	B0024.14	B0024.14b	6.26	6.71	0.73	-0.45
crm-1	B0024.14	B0024.14c.1	6.13	6.56	0.74	-0.43
crm-1	B0024.14	B0024.14c.2	5.87	6.31	0.74	-0.44
crm-1	B0024.14	B0024.14d	6.1	6.58	0.72	-0.48
crm-1	B0024.14	B0024.14e	6.04	6.48	0.74	-0.44
B0024.15	B0024.15	B0024.15	2.56	1.63	1.91	0.93	1
col-150	B0024.2	B0024.2	3.84	2.62	2.34	1.23	1
B0024.3	B0024.3	B0024.3	3.36	3.21	1.11	0.15
B0024.4	B0024.4	B0024.4	8.73	5.13	12.14	3.6	1
gcy-6	B0024.6	B0024.6	1.76	1.85	0.94	-0.08
B0024.8	B0024.8	B0024.8	2.76	2.48	1.21	0.28
trx-2	B0024.9	B0024.9.1	8.34	8.31	1.02	0.03
trx-2	B0024.9	B0024.9.2	8.51	8.54	0.98	-0.03
vps-34	B0025.1	B0025.1a	7.32	7.18	1.1	0.14
vps-34	B0025.1	B0025.1b.1	7.26	7.18	1.05	0.08
vps-34	B0025.1	B0025.1b.2	7.32	7.18	1.1	0.14
vps-34	B0025.1	B0025.1c.1	7.32	7.18	1.1	0.14
vps-34	B0025.1	B0025.1c.2	7.44	7.38	1.04	0.05
vps-34	B0025.1	B0025.1d.1	7.33	7.17	1.11	0.15
vps-34	B0025.1	B0025.1d.2	7.39	7.27	1.08	0.12
vps-34	B0025.1	B0025.1e	7.33	7.17	1.11	0.15
csn-2	B0025.2	B0025.2.1	8.32	8.08	1.18	0.24
csn-2	B0025.2	B0025.2.2	8.49	8.43	1.04	0.06
csn-2	B0025.2	B0025.2.3	8.49	8.43	1.04	0.06
csn-2	B0025.2	B0025.2.4	8.49	8.43	1.04	0.06
B0025.4	B0025.4	B0025.4	4.34	3.5	1.79	0.84
B0034.1	B0034.1	B0034.1	3.8	3.33	1.39	0.47
B0034.2	B0034.2	B0034.2	4.03	1.65	5.2	2.38	1
casy-1	B0034.3	B0034.3a	6.61	6.43	1.13	0.18
casy-1	B0034.3	B0034.3b	5	4.65	1.28	0.35
casy-1	B0034.3	B0034.3c.1	6.56	6.4	1.12	0.16
casy-1	B0034.3	B0034.3c.2	5.01	4.69	1.25	0.32
B0034.4	B0034.4	B0034.4	2.08	2.07	1	0.01
B0034.5	B0034.5	B0034.5	1.87	1.74	1.1	0.14
B0034.7	B0034.7	B0034.7	4.12	1.63	5.59	2.48	1
his-45	B0035.10	B0035.10	13.3	13.18	1.09	0.12
B0035.11	B0035.11	B0035.11	7.35	7.18	1.13	0.17
B0035.12	B0035.12	B0035.12.1	7.78	7.25	1.45	0.54
B0035.12	B0035.12	B0035.12.2	8.16	7.64	1.44	0.52
B0035.13	B0035.13	B0035.13	7.93	6.05	3.68	1.88	1
dnj-1	B0035.14	B0035.14.1	8.03	7.38	1.57	0.65
dnj-1	B0035.14	B0035.14.2	8.08	7.74	1.26	0.34
B0035.15	B0035.15	B0035.15	6.93	6.34	1.51	0.6
B0035.16	B0035.16	B0035.16	3.96	3.66	1.23	0.3
B0035.18	B0035.18	B0035.18	7.51	8.11	0.66	-0.6
B0035.1	B0035.1	B0035.1a	8.15	7.99	1.12	0.16
B0035.1	B0035.1	B0035.1b	8.12	8	1.09	0.12
dnj-2	B0035.2	B0035.2	7.52	6.97	1.47	0.55
B0035.3	B0035.3	B0035.3	7.85	7.46	1.31	0.39
pfd-4	B0035.4	B0035.4.1	7.86	8.01	0.91	-0.14
pfd-4	B0035.4	B0035.4.2	6.44	6.63	0.88	-0.19
pfd-4	B0035.4	B0035.4.3	7.86	8.01	0.91	-0.14
B0035.5	B0035.5	B0035.5.1	8.33	7.64	1.6	0.68
B0035.5	B0035.5	B0035.5.2	8.42	7.78	1.56	0.64
B0035.6	B0035.6	B0035.6	7.96	7.84	1.09	0.12
his-47	B0035.7	B0035.7	12.22	11.82	1.32	0.4
his-48	B0035.8	B0035.8	13.24	13.24	1	0
his-46	B0035.9	B0035.9	13.38	13.21	1.13	0.17
B0041.1	B0041.1	B0041.1	2.06	2.14	0.94	-0.09
B0041.2	B0041.2	B0041.2a.1	8.63	8.52	1.08	0.11
B0041.2	B0041.2	B0041.2a.2	8.63	8.52	1.08	0.11
B0041.2	B0041.2	B0041.2b	8.5	8.49	1	0
B0041.2	B0041.2	B0041.2c	8.57	8.57	1	0
B0041.3	B0041.3	B0041.3	7.1	6.41	1.62	0.7
rpl-4	B0041.4	B0041.4.1	10.49	10.73	0.85	-0.24
rpl-4	B0041.4	B0041.4.2	11.89	11.88	1	0
rpl-4	B0041.4	B0041.4.3	12.25	12.16	1.06	0.08
B0041.5	B0041.5	B0041.5	5.67	5.2	1.39	0.47
ptps-1	B0041.6	B0041.6a	5.98	5.78	1.15	0.2
ptps-1	B0041.6	B0041.6b	5.98	5.78	1.15	0.2
xnp-1	B0041.7	B0041.7	6.82	6.94	0.92	-0.12
B0041.8	B0041.8	B0041.8.1	9.21	9.26	0.97	-0.05
B0041.8	B0041.8	B0041.8.2	10.03	9.92	1.08	0.11
bath-20	B0047.1	B0047.1a	3.67	3.06	1.53	0.61
bath-20	B0047.1	B0047.1b	3.61	3.24	1.29	0.36
B0047.2	B0047.2	B0047.2	1.87	2.92	0.48	-1.06		1
bath-24	B0047.3	B0047.3	2.51	3.48	0.51	-0.97		1
math-1	B0047.4	B0047.4	1.98	2.84	0.55	-0.87		1
tsp-20	B0198.1	B0198.1	2.79	3.36	0.68	-0.57
B0198.2	B0198.2	B0198.2	3.2	3.41	0.87	-0.21
B0198.3	B0198.3	B0198.3	3.16	3.42	0.84	-0.26
B0205.10	B0205.10	B0205.10.1	2.1	2.72	0.65	-0.62
B0205.10	B0205.10	B0205.10.2	2.1	2.74	0.64	-0.64
B0205.11	B0205.11	B0205.11	7.51	7.19	1.24	0.31
B0205.12	B0205.12	B0205.12	5.86	6.26	0.76	-0.4
B0205.13	B0205.13	B0205.13	1.65	2.6	0.52	-0.95		1
B0205.14	B0205.14	B0205.14	2.65	1.43	2.33	1.22	1
B0205.1	B0205.1	B0205.1a	6.21	5.77	1.36	0.44
B0205.1	B0205.1	B0205.1b	5.62	5.31	1.24	0.31
srz-85	B0205.2	B0205.2a	1.59	2.51	0.53	-0.92		1
srz-85	B0205.2	B0205.2b	2.02	2.31	0.82	-0.28
rpn-10	B0205.3	B0205.3.1	8.73	8.68	1.03	0.05
rpn-10	B0205.3	B0205.3.2	9.12	9.12	1	0
B0205.4	B0205.4	B0205.4	2.13	2.01	1.09	0.12
B0205.5	B0205.5	B0205.5	1	4.33	0.1	-3.33		1
B0205.6	B0205.6	B0205.6	5.95	5.65	1.23	0.3
kin-3	B0205.7	B0205.7.1	8.44	8.78	0.79	-0.34
kin-3	B0205.7	B0205.7.2	8.35	8.77	0.75	-0.42
B0205.8	B0205.8	B0205.8	5.03	4.94	1.06	0.09
B0205.9	B0205.9	B0205.9	7.56	7.62	0.96	-0.06
B0207.1	B0207.1	B0207.1	2.41	2.11	1.23	0.3
B0207.10	B0207.10	B0207.10	3.88	3.34	1.45	0.54
B0207.11	B0207.11	B0207.11	1.99	1.75	1.18	0.24
41730	B0207.12	B0207.12a	2.75	3.06	0.81	-0.31
41730	B0207.12	B0207.12b	3.02	3.04	0.99	-0.02
41730	B0207.12	B0207.12c	3.21	3.09	1.09	0.12
B0207.2	B0207.2	B0207.2	2.54	2.67	0.91	-0.13
gpa-14	B0207.3	B0207.3a	2.64	2.17	1.38	0.47
gpa-14	B0207.3	B0207.3b	2.87	2.13	1.67	0.74
air-2	B0207.4	B0207.4	7.81	7.8	1.01	0.01
B0207.5	B0207.5	B0207.5	2.42	1.85	1.49	0.58
B0207.6	B0207.6	B0207.6	7.69	7.32	1.3	0.38
B0207.7	B0207.7	B0207.7	2.25	2.39	0.91	-0.14
B0207.8	B0207.8	B0207.8	2.01	1.93	1.06	0.08
B0207.9	B0207.9	B0207.9	1.94	1.79	1.11	0.15
B0212.1	B0212.1	B0212.1	1.97	2.54	0.67	-0.57
sre-5	B0212.2	B0212.2	3.22	3.19	1.02	0.02
B0212.3	B0212.3	B0212.3	5.69	5.41	1.21	0.28
B0212.4	B0212.4	B0212.4a	4.62	3.96	1.58	0.66
B0212.4	B0212.4	B0212.4b	4.29	3.78	1.42	0.51
B0212.4	B0212.4	B0212.4c	4.52	3.86	1.59	0.67
osm-9	B0212.5	B0212.5	3.03	3.13	0.93	-0.1
B0212.6	B0212.6	B0212.6	1.69	2.57	0.55	-0.87		1
cyp-34A5	B0213.10	B0213.10	2.34	3.17	0.56	-0.83		1
cyp-34A6	B0213.11	B0213.11	2.72	2.24	1.39	0.47
cyp-34A7	B0213.12	B0213.12	2.92	2.07	1.8	0.85
cyp-34A8	B0213.14	B0213.14	5.99	5.34	1.57	0.65
cyp-34A9	B0213.15	B0213.15a	5.12	6.12	0.5	-0.99		1
cyp-34A9	B0213.15	B0213.15b	5.06	6.29	0.43	-1.23		1
cyp-34A9	B0213.15	B0213.15c	5.62	6.38	0.59	-0.75		1
cyp-34A10	B0213.16	B0213.16	2.4	2.9	0.71	-0.5
nlp-34	B0213.17	B0213.17.1	3.63	3.99	0.78	-0.36
nlp-34	B0213.17	B0213.17.2	2.9	4.15	0.42	-1.25		1
nlp-27	B0213.2	B0213.2	8.69	9.12	0.74	-0.43
nlp-28	B0213.3	B0213.3	7.48	7.78	0.81	-0.3
nlp-29	B0213.4	B0213.4	8.15	8.74	0.66	-0.6
nlp-30	B0213.5	B0213.5	5.18	4.46	1.65	0.72
nlp-31	B0213.6	B0213.6	5.69	4.87	1.77	0.82
str-83	B0213.7	B0213.7	1.83	2.38	0.69	-0.54
str-82	B0213.8	B0213.8	1.87	2.54	0.63	-0.67
str-247	B0213.9	B0213.9	2.81	1.99	1.77	0.82
B0218.1	B0218.1	B0218.1a.1	5.89	5.5	1.31	0.39
B0218.1	B0218.1	B0218.1a.2	7.18	6.27	1.88	0.91	1
B0218.1	B0218.1	B0218.1a.3	7.19	6.26	1.91	0.93	1
B0218.1	B0218.1	B0218.1a.4	7.19	6.26	1.91	0.93	1
B0218.1	B0218.1	B0218.1a.5	7.19	6.26	1.91	0.93	1
B0218.1	B0218.1	B0218.1b.1	7.24	6.34	1.87	0.9	1
B0218.1	B0218.1	B0218.1b.2	7.25	6.33	1.9	0.92	1
B0218.1	B0218.1	B0218.1b.3	7.25	6.33	1.9	0.92	1
B0218.2	B0218.2	B0218.2.1	7.59	6.75	1.79	0.84
B0218.2	B0218.2	B0218.2.2	7.9	7.05	1.8	0.85
pmk-1	B0218.3	B0218.3	6.87	6.18	1.61	0.69
B0218.5	B0218.5	B0218.5	1.96	2.77	0.57	-0.81		1
clec-51	B0218.6	B0218.6	4.52	4.37	1.11	0.15
B0218.7	B0218.7	B0218.7	2	1.9	1.07	0.09
clec-52	B0218.8	B0218.8	5.87	6.39	0.7	-0.52
B0222.1	B0222.1	B0222.1	3.32	2.89	1.35	0.43
B0222.10	B0222.10	B0222.10	2.36	1.85	1.43	0.51
B0222.11	B0222.11	B0222.11	2.47	2.24	1.18	0.23
B0222.2	B0222.2	B0222.2	2.1	1.86	1.18	0.24
B0222.3	B0222.3	B0222.3	4.04	5.35	0.4	-1.31		1
tag-38	B0222.4	B0222.4	2.86	3.08	0.86	-0.22
B0222.5	B0222.5	B0222.5	4.12	4.11	1.01	0.01
col-144	B0222.6	B0222.6	9.22	9.07	1.12	0.16
col-145	B0222.7	B0222.7	5.9	5.79	1.08	0.11
col-10	B0222.8	B0222.8	9.48	8.65	1.78	0.83
B0222.9	B0222.9	B0222.9	5.87	5.02	1.8	0.84
B0228.1	B0228.1	B0228.1	4.44	4.08	1.28	0.35
tag-308	B0228.4	B0228.4a	5.89	5.58	1.24	0.31
tag-308	B0228.4	B0228.4b	5.78	5.4	1.3	0.38
tag-308	B0228.4	B0228.4c	5.69	5.41	1.22	0.28
tag-308	B0228.4	B0228.4d	5.72	5.32	1.32	0.4
tag-308	B0228.4	B0228.4e	5.62	5.4	1.16	0.22
trx-1	B0228.5	B0228.5a	2.86	3.26	0.76	-0.4
trx-1	B0228.5	B0228.5b	3.11	2.71	1.32	0.4
B0228.6	B0228.6	B0228.6	3.77	5.13	0.39	-1.37		1
B0228.7	B0228.7	B0228.7.1	7.22	7.52	0.82	-0.29
B0228.7	B0228.7	B0228.7.2	7.33	7.61	0.83	-0.27
B0228.8	B0228.8	B0228.8	2.15	1.92	1.17	0.23
B0228.9	B0228.9	B0228.9	1.33	1.6	0.83	-0.28
B0238.1	B0238.1	B0238.1	4.64	4.57	1.05	0.06
B0238.10	B0238.10	B0238.10	8.72	8.91	0.88	-0.19
B0238.11	B0238.11	B0238.11.1	9.62	9.53	1.07	0.1
B0238.11	B0238.11	B0238.11.2	10.2	10.38	0.89	-0.17
B0238.12	B0238.12	B0238.12	4.48	3.54	1.92	0.94	1
B0238.13	B0238.13	B0238.13	2.99	2.41	1.5	0.59
B0238.15	B0238.15	B0238.15	4.65	4.94	0.82	-0.29
srt-68	B0238.3	B0238.3	1.77	2.45	0.62	-0.68
srt-67	B0238.5	B0238.5	1.77	1.57	1.15	0.2
srt-70	B0238.6	B0238.6	1.71	1.82	0.93	-0.11
B0238.7	B0238.7	B0238.7	2.64	1.7	1.92	0.94	1
srt-69	B0238.8	B0238.8	1.65	1.76	0.93	-0.11
B0238.9	B0238.9	B0238.9	7.51	7.29	1.17	0.22
rhr-2	B0240.1	B0240.1.1	2.2	2.84	0.64	-0.64
rhr-2	B0240.1	B0240.1.2	2.11	2.85	0.6	-0.74		1
spe-42	B0240.2	B0240.2	2.37	1.68	1.61	0.69
daf-11	B0240.3	B0240.3	1.93	2.32	0.77	-0.38
npp-22	B0240.4	B0240.4.1	8.02	7.63	1.31	0.39
npp-22	B0240.4	B0240.4.2	8.13	7.7	1.34	0.42
B0244.10	B0244.10	B0244.10	4.65	2.87	3.45	1.78	1
B0244.11	B0244.11	B0244.11	2.81	1.23	3	1.59	1
ida-1	B0244.2	B0244.2.1	7.15	7.02	1.09	0.13
ida-1	B0244.2	B0244.2.2	7.15	7.02	1.09	0.13
B0244.4	B0244.4	B0244.4	1.76	1.76	1	0
B0244.5	B0244.5	B0244.5	2.17	2.76	0.66	-0.59
B0244.6	B0244.6	B0244.6	3.46	2.46	1.99	0.99	1
B0244.7	B0244.7	B0244.7	3.06	1.81	2.37	1.25	1
egg-1	B0244.8	B0244.8	7.02	7.44	0.75	-0.42
B0244.9	B0244.9	B0244.9	5	5.6	0.66	-0.59
rpl-2	B0250.1	B0250.1.1	13.05	13.03	1.01	0.02
rpl-2	B0250.1	B0250.1.2	13.31	13.32	0.99	-0.01
srbc-78	B0250.10	B0250.10	1.36	2.27	0.53	-0.91		1
B0250.2	B0250.2	B0250.2	2.41	3.2	0.58	-0.79		1
B0250.4	B0250.4	B0250.4	3.03	3.33	0.82	-0.29
B0250.5	B0250.5	B0250.5	8.6	8.53	1.06	0.08
srbc-79	B0250.6	B0250.6	1.76	1.05	1.64	0.72
B0250.8	B0250.8	B0250.8	2.86	4	0.45	-1.14		1
B0250.9	B0250.9	B0250.9	4.87	5.07	0.87	-0.2
B0252.1	B0252.1	B0252.1	4.17	4.33	0.89	-0.16
asm-1	B0252.2	B0252.2	3.51	4.06	0.68	-0.55
B0252.3	B0252.3	B0252.3a	4.89	4.54	1.28	0.36
B0252.3	B0252.3	B0252.3b	5.29	4.68	1.53	0.61
B0252.3	B0252.3	B0252.3c.1	4.89	4.54	1.28	0.36
B0252.3	B0252.3	B0252.3c.2	4.89	4.54	1.28	0.36
cyn-10	B0252.4	B0252.4a	7.82	7.98	0.89	-0.16
cyn-10	B0252.4	B0252.4b	5.84	6.15	0.81	-0.3
B0252.5	B0252.5	B0252.5	2.33	3.17	0.56	-0.83		1
B0252.8	B0252.8	B0252.8	3.59	2.91	1.6	0.68
B0261.1	B0261.1	B0261.1.1	7.64	7.16	1.39	0.48
B0261.1	B0261.1	B0261.1.2	7.81	7.48	1.26	0.33
let-363	B0261.2	B0261.2a	8.23	7.92	1.24	0.31
let-363	B0261.2	B0261.2b	8.21	7.88	1.25	0.32
B0261.4	B0261.4	B0261.4a	7.91	8.1	0.88	-0.19
B0261.4	B0261.4	B0261.4b	8.44	8.34	1.07	0.1
B0261.5	B0261.5	B0261.5	4.18	2.83	2.55	1.35	1
B0261.6	B0261.6	B0261.6a	3.27	2.6	1.6	0.67
B0261.6	B0261.6	B0261.6b	3.27	2.6	1.6	0.67
B0261.7	B0261.7	B0261.7	8.76	8.36	1.31	0.39
B0261.8	B0261.8	B0261.8	5.08	5.73	0.64	-0.65
tbb-4	B0272.1	B0272.1	3.67	3.87	0.88	-0.19
B0272.2	B0272.2	B0272.2	5.88	5.34	1.46	0.54
B0272.3	B0272.3	B0272.3	8.93	9.06	0.92	-0.13
B0272.4	B0272.4	B0272.4	5.61	5.84	0.85	-0.23
B0273.1	B0273.1	B0273.1	2.36	2.32	1.02	0.03
puf-7	B0273.2	B0273.2.1	10.59	10.53	1.04	0.06
puf-7	B0273.2	B0273.2.2	10.87	10.81	1.04	0.05
B0273.3	B0273.3	B0273.3	6.32	6.62	0.81	-0.3
unc-5	B0273.4	B0273.4a	5.34	5.42	0.94	-0.09
unc-5	B0273.4	B0273.4b	5.25	5.49	0.85	-0.24
B0280.10	B0280.10	B0280.10	5.71	5.41	1.23	0.3
B0280.11	B0280.11	B0280.11	2.5	1.38	2.17	1.12	1
glr-2	B0280.12	B0280.12a	3	2.58	1.34	0.42
glr-2	B0280.12	B0280.12b	2.99	2.63	1.29	0.36
B0280.13	B0280.13	B0280.13	4.7	4.46	1.18	0.24
B0280.17	B0280.17	B0280.17	3.28	3.41	0.92	-0.13
B0280.1	B0280.1	B0280.1a	7.95	7.88	1.06	0.08
B0280.1	B0280.1	B0280.1b	6.81	6.48	1.26	0.33
B0280.2	B0280.2	B0280.2	3.79	3.89	0.93	-0.1
B0280.3	B0280.3	B0280.3.1	8.42	7.94	1.39	0.48
B0280.3	B0280.3	B0280.3.2	8.54	8.13	1.33	0.41
B0280.3	B0280.3	B0280.3.3	8.5	8.07	1.35	0.43
odd-1	B0280.4	B0280.4	4.69	3.06	3.1	1.63	1
cpg-2	B0280.5	B0280.5.1	11.78	11.65	1.1	0.13
cpg-2	B0280.5	B0280.5.2	11.78	11.65	1.1	0.13
B0280.7	B0280.7	B0280.7	1.66	2.51	0.56	-0.84		1
nhr-10	B0280.8	B0280.8	5.7	4.72	1.97	0.98	1
B0280.9	B0280.9	B0280.9	7.7	7.8	0.93	-0.1
B0281.1	B0281.1	B0281.1	2.41	2.41	1	0
B0281.3	B0281.3	B0281.3	6.19	5.49	1.62	0.7
B0281.4	B0281.4	B0281.4	3.7	3.43	1.21	0.27
B0281.5	B0281.5	B0281.5	5.18	5.76	0.67	-0.58
B0281.6	B0281.6	B0281.6	1.34	1.41	0.95	-0.08
B0281.8	B0281.8	B0281.8	1.81	2.23	0.74	-0.43
B0284.1	B0284.1	B0284.1	4	3.63	1.29	0.37
B0284.2	B0284.2	B0284.2	2.02	3.07	0.48	-1.05		1
B0284.3	B0284.3	B0284.3	2.92	4.21	0.41	-1.29		1
B0284.4	B0284.4	B0284.4	2.45	1.48	1.95	0.97	1
B0285.1	B0285.1	B0285.1	8.27	8	1.21	0.28
ckb-3	B0285.10	B0285.10	2.5	1.53	1.96	0.97	1
B0285.3	B0285.3	B0285.3	6.39	6.27	1.09	0.13
B0285.4	B0285.4	B0285.4	7.71	7.88	0.89	-0.17
hse-5	B0285.5	B0285.5	7.12	6.73	1.3	0.38
B0285.6	B0285.6	B0285.6	1.68	1.28	1.32	0.4
B0285.7	B0285.7	B0285.7	4.87	5.46	0.67	-0.59
ckb-1	B0285.8	B0285.8	4.46	3.95	1.43	0.51
ckb-2	B0285.9	B0285.9	5.85	4.31	2.92	1.55	1
B0286.1	B0286.1	B0286.1	4.11	4.94	0.56	-0.83		1
lat-2	B0286.2	B0286.2a	2.43	2.35	1.06	0.08
lat-2	B0286.2	B0286.2b	2.59	2.84	0.84	-0.25
B0286.3	B0286.3	B0286.3	7.04	6.52	1.44	0.53
ntl-2	B0286.4	B0286.4a.1	6.93	7.03	0.93	-0.1
ntl-2	B0286.4	B0286.4a.2	7.09	7.32	0.85	-0.23
ntl-2	B0286.4	B0286.4b	7.3	7.06	1.18	0.24
ntl-2	B0286.4	B0286.4c.1	7.88	7.91	0.98	-0.03
ntl-2	B0286.4	B0286.4c.2	6.88	6.99	0.92	-0.11
ntl-2	B0286.4	B0286.4c.3	7.09	7.32	0.85	-0.23
ntl-2	B0286.4	B0286.4c.4	7.07	7.33	0.84	-0.26
ntl-2	B0286.4	B0286.4c.5	7.1	7.34	0.85	-0.24
ntl-2	B0286.4	B0286.4d.1	7.2	7.56	0.78	-0.36
ntl-2	B0286.4	B0286.4d.2	6.89	6.99	0.93	-0.1
ntl-2	B0286.4	B0286.4d.3	7.8	7.81	0.99	-0.01
ntl-2	B0286.4	B0286.4d.4	7.23	6.97	1.2	0.26
ntl-2	B0286.4	B0286.4d.5	7.09	7.32	0.85	-0.23
fkh-6	B0286.5	B0286.5	3.05	4.3	0.42	-1.24		1
B0286.6	B0286.6	B0286.6	3.07	3.29	0.86	-0.23
B0294.1	B0294.1	B0294.1	3.07	2.73	1.26	0.33
B0294.3	B0294.3	B0294.3	3.89	2.93	1.95	0.96	1
kin-25	B0302.1	B0302.1a	7.22	7.07	1.11	0.15
kin-25	B0302.1	B0302.1b	7.49	7.34	1.11	0.15
kin-25	B0302.1	B0302.1c	7.82	7.54	1.21	0.28
B0302.2	B0302.2	B0302.2	2.06	2.51	0.74	-0.44
B0302.4	B0302.4	B0302.4	1.31	1.06	1.19	0.25
B0302.5	B0302.5	B0302.5	8.09	7.18	1.87	0.91	1
B0303.11	B0303.11	B0303.11	5.13	4.8	1.26	0.33
B0303.14	B0303.14	B0303.14	5.07	4.07	2	1	1
B0303.15	B0303.15	B0303.15	8.53	8.77	0.85	-0.24
B0303.16	B0303.16	B0303.16	2.81	1.84	1.96	0.97	1
B0303.2	B0303.2	B0303.2	4.95	4.12	1.78	0.83
B0303.3	B0303.3	B0303.3.1	9.13	8.81	1.25	0.32
B0303.3	B0303.3	B0303.3.2	7.96	7.25	1.63	0.71
B0303.3	B0303.3	B0303.3.3	9.35	8.96	1.31	0.39
B0303.4	B0303.4	B0303.4.1	7.52	7.09	1.35	0.43
B0303.4	B0303.4	B0303.4.2	7.88	7.47	1.33	0.41
B0303.7	B0303.7	B0303.7	6.26	5.39	1.82	0.87
sdz-1	B0303.8	B0303.8	1.43	1.65	0.86	-0.22
B0303.9	B0303.9	B0303.9	6.75	6.06	1.61	0.69
hlh-1	B0304.1	B0304.1a	3.38	4.28	0.53	-0.9		1
hlh-1	B0304.1	B0304.1b	3.38	4.28	0.53	-0.9		1
hlh-1	B0304.1	B0304.1c	3.39	4.3	0.53	-0.91		1
B0304.2	B0304.2	B0304.2	8.72	8.89	0.89	-0.17
cyp-23A1	B0304.3	B0304.3	2.38	2.75	0.77	-0.38
B0304.4	B0304.4	B0304.4	7.65	7.64	1.01	0.01
sra-32	B0304.5	B0304.5	1.98	2.07	0.94	-0.1
sra-33	B0304.6	B0304.6	2.01	2.81	0.57	-0.8		1
sra-34	B0304.7	B0304.7	1.8	1.68	1.09	0.12
sra-35	B0304.8	B0304.8	2.11	2.39	0.82	-0.28
sra-36	B0304.9	B0304.9	1.56	1.26	1.23	0.3
B0310.1	B0310.1	B0310.1	4.37	3.66	1.64	0.72
B0310.2	B0310.2	B0310.2.1	4.59	4.11	1.39	0.48
B0310.2	B0310.2	B0310.2.2	4.82	4.3	1.43	0.52
B0310.3	B0310.3	B0310.3	2.84	2.54	1.24	0.3
B0310.4	B0310.4	B0310.4	0	0	1	0
ugt-46	B0310.5	B0310.5	5.62	4.76	1.82	0.86
B0310.6	B0310.6	B0310.6	2.86	2.21	1.57	0.65
cyp-29A4	B0331.1	B0331.1	2.46	2.52	0.96	-0.06
B0331.2	B0331.2	B0331.2	2.88	2	1.83	0.87
B0334.1	B0334.1	B0334.1.1	7.56	8.02	0.73	-0.46
B0334.1	B0334.1	B0334.1.2	7.8	8.21	0.75	-0.41
B0334.10	B0334.10	B0334.10	3.61	3.1	1.42	0.51
ooc-3	B0334.11	B0334.11a	6.9	6.31	1.5	0.59
ooc-3	B0334.11	B0334.11b	7.27	6.57	1.62	0.69
B0334.13	B0334.13	B0334.13	2.16	3.63	0.36	-1.47		1
twk-5	B0334.2	B0334.2a	5.08	5.25	0.89	-0.17
twk-5	B0334.2	B0334.2b	5.69	5.73	0.97	-0.04
B0334.3	B0334.3	B0334.3a.1	7.79	8.14	0.79	-0.34
B0334.3	B0334.3	B0334.3a.2	7.91	8.31	0.76	-0.4
B0334.3	B0334.3	B0334.3b	7.72	7.71	1.01	0.01
B0334.4	B0334.4	B0334.4	8.44	8.16	1.21	0.28
B0334.5	B0334.5	B0334.5	8.45	8.19	1.2	0.26
B0334.6	B0334.6	B0334.6	2.16	2.6	0.74	-0.44
srh-44	B0334.7	B0334.7	2.65	2.57	1.06	0.08
age-1	B0334.8	B0334.8	7.26	6.81	1.37	0.45
wrm-1	B0336.1	B0336.1.1	7.89	7.75	1.1	0.14
wrm-1	B0336.1	B0336.1.2	7.97	7.89	1.05	0.08
rpl-23	B0336.10	B0336.10.1	11.11	11.27	0.89	-0.16
rpl-23	B0336.10	B0336.10.2	11.11	11.27	0.89	-0.16
rpl-23	B0336.10	B0336.10.3	11.34	11.5	0.9	-0.16
rpl-23	B0336.10	B0336.10.4	11.34	11.5	0.9	-0.16
B0336.11	B0336.11	B0336.11a	4.29	4.75	0.73	-0.46
B0336.11	B0336.11	B0336.11b	3.71	4.82	0.46	-1.11		1
B0336.12	B0336.12	B0336.12	2.08	3.36	0.41	-1.28		1
B0336.13	B0336.13	B0336.13	8.72	8.54	1.13	0.18
arf-1.2	B0336.2	B0336.2.1	10.23	10.15	1.05	0.08
arf-1.2	B0336.2	B0336.2.2	10.53	10.4	1.1	0.13
B0336.3	B0336.3	B0336.3	9.04	9.02	1.01	0.02
rgs-5	B0336.4	B0336.4	5.76	4.91	1.81	0.86
B0336.5	B0336.5	B0336.5a	8.15	8.22	0.95	-0.07
B0336.5	B0336.5	B0336.5b	7.61	7.3	1.24	0.31
B0336.6	B0336.6	B0336.6.1	8.58	8.64	0.96	-0.06
B0336.6	B0336.6	B0336.6.2	9.08	8.89	1.14	0.19
B0336.7	B0336.7	B0336.7a	6.28	6.1	1.14	0.18
B0336.7	B0336.7	B0336.7b.1	6.3	6.1	1.15	0.2
B0336.7	B0336.7	B0336.7b.2	6.93	6.49	1.36	0.45
lgg-3	B0336.8	B0336.8	7.67	7.08	1.51	0.59
swp-1	B0336.9	B0336.9a	6.96	6.64	1.25	0.32
swp-1	B0336.9	B0336.9b.1	6.76	6.38	1.3	0.38
swp-1	B0336.9	B0336.9b.2	6.82	6.49	1.26	0.34
swp-1	B0336.9	B0336.9c	5.67	5.08	1.51	0.59
swp-1	B0336.9	B0336.9d	6.82	6.49	1.26	0.34
swp-1	B0336.9	B0336.9e	6.66	6.28	1.3	0.38
wrt-9	B0344.2	B0344.2	4.58	2.99	3.01	1.59	1
B0348.1	B0348.1	B0348.1	1.2	1.23	0.98	-0.03
B0348.2	B0348.2	B0348.2	2.4	2.36	1.03	0.04
egl-8	B0348.4	B0348.4a	7.62	7.24	1.3	0.38
egl-8	B0348.4	B0348.4b	7.5	7.07	1.34	0.42
egl-8	B0348.4	B0348.4c	7.33	7.05	1.21	0.28
B0348.5	B0348.5	B0348.5	1.72	2.77	0.48	-1.05		1
ife-3	B0348.6	B0348.6a.1	9.1	9.26	0.9	-0.16
ife-3	B0348.6	B0348.6a.2	8.59	8.7	0.93	-0.11
ife-3	B0348.6	B0348.6b	9.9	10.19	0.82	-0.29
ife-3	B0348.6	B0348.6c	9.9	10.19	0.82	-0.29
unc-44	B0350.2	B0350.2a.1	8.46	8.79	0.79	-0.33
unc-44	B0350.2	B0350.2a.2	8.34	8.48	0.91	-0.14
unc-44	B0350.2	B0350.2b.1	8.67	9.03	0.78	-0.36
unc-44	B0350.2	B0350.2b.2	8.69	9.06	0.77	-0.37
unc-44	B0350.2	B0350.2c.1	8.52	8.83	0.8	-0.31
unc-44	B0350.2	B0350.2c.2	8.4	8.54	0.91	-0.14
unc-44	B0350.2	B0350.2d.1	8.26	8.23	1.02	0.03
unc-44	B0350.2	B0350.2d.2	8.69	9.06	0.77	-0.37
unc-44	B0350.2	B0350.2d.3	8.56	8.93	0.78	-0.37
unc-44	B0350.2	B0350.2e.1	8.56	8.88	0.8	-0.32
unc-44	B0350.2	B0350.2e.2	8.43	8.56	0.92	-0.13
unc-44	B0350.2	B0350.2f.1	8.07	8.16	0.94	-0.09
unc-44	B0350.2	B0350.2f.2	8.1	8.13	0.98	-0.03
unc-44	B0350.2	B0350.2g.1	8.8	9.03	0.85	-0.23
unc-44	B0350.2	B0350.2g.2	8.35	8.38	0.98	-0.02
B0350.3	B0350.3	B0350.3	1.6	1.81	0.86	-0.21
B0353.1	B0353.1	B0353.1	6.38	5.84	1.45	0.54
B0361.10	B0361.10	B0361.10	8.46	8.33	1.09	0.13
B0361.11	B0361.11	B0361.11	1.96	1.89	1.05	0.08
B0361.2	B0361.2	B0361.2a	7.09	7	1.07	0.09
B0361.2	B0361.2	B0361.2b	5.73	5.9	0.89	-0.17
B0361.3	B0361.3	B0361.3.1	7.45	7.09	1.28	0.35
B0361.3	B0361.3	B0361.3.2	7.54	7.24	1.23	0.3
B0361.4	B0361.4	B0361.4	2.61	3.31	0.62	-0.7
psd-1	B0361.5	B0361.5a	7.59	7.35	1.18	0.24
psd-1	B0361.5	B0361.5b	7.68	7.33	1.28	0.35
B0361.6	B0361.6	B0361.6	7.11	6.68	1.36	0.44
B0361.7	B0361.7	B0361.7	7.1	7.12	0.98	-0.02
B0361.8	B0361.8	B0361.8.1	7.59	7.37	1.17	0.22
B0361.8	B0361.8	B0361.8.2	7.69	7.43	1.2	0.26
B0361.9	B0361.9	B0361.9	6.16	6.15	1.01	0.01
B0365.1	B0365.1	B0365.1	9.69	9.32	1.29	0.37
eat-6	B0365.3	B0365.3.1	10.04	9.56	1.39	0.48
eat-6	B0365.3	B0365.3.2	9.6	9.24	1.28	0.36
eat-6	B0365.3	B0365.3.3	10.04	9.56	1.39	0.48
B0365.5	B0365.5	B0365.5a	4.19	2.97	2.33	1.22	1
B0365.5	B0365.5	B0365.5b	4.5	3.24	2.4	1.27	1
clec-41	B0365.6	B0365.6.1	10.06	6.75	9.9	3.31	1
clec-41	B0365.6	B0365.6.2	10.06	6.75	9.9	3.31	1
clec-41	B0365.6	B0365.6.3	10.06	6.75	9.9	3.31	1
B0365.7	B0365.7	B0365.7	2.06	2.07	1	0
B0379.1	B0379.1	B0379.1	6.97	6.72	1.2	0.26
B0379.2	B0379.2	B0379.2	1.82	1.33	1.4	0.48
mut-16	B0379.3	B0379.3a	8.73	8.54	1.14	0.19
mut-16	B0379.3	B0379.3b	8.8	8.62	1.13	0.18
tag-188	B0379.4	B0379.4a	6.62	6.86	0.85	-0.24
tag-188	B0379.4	B0379.4b	6.59	6.82	0.85	-0.23
B0379.6	B0379.6	B0379.6	3.44	3.2	1.18	0.24
B0379.7	B0379.7	B0379.7.1	2.64	3.04	0.75	-0.41
B0379.7	B0379.7	B0379.7.2	2.92	3.55	0.65	-0.63
B0391.10	B0391.10	B0391.10	4.28	4.18	1.07	0.1
B0391.11	B0391.11	B0391.11	1.52	2.22	0.61	-0.7
str-263	B0391.12	B0391.12	2.44	3.61	0.45	-1.17		1
B0391.3	B0391.3	B0391.3	1.9	1.43	1.38	0.47
str-12	B0391.4	B0391.4	2.29	1.29	2	1	1
B0391.5	B0391.5	B0391.5	4.02	5.28	0.42	-1.26		1
B0391.6	B0391.6	B0391.6	2.4	2.56	0.89	-0.16
B0391.9	B0391.9	B0391.9	2.65	3.37	0.61	-0.71
rps-0	B0393.1	B0393.1.1	11.55	11.32	1.18	0.23
rps-0	B0393.1	B0393.1.2	11.69	11.4	1.22	0.29
rps-0	B0393.1	B0393.1.3	11.69	11.4	1.22	0.29
rps-0	B0393.1	B0393.1.4	11.69	11.4	1.22	0.29
rbg-3	B0393.2	B0393.2.1	7.76	7.54	1.16	0.22
rbg-3	B0393.2	B0393.2.2	8.49	8.31	1.13	0.18
B0393.3	B0393.3	B0393.3	9.41	9.31	1.07	0.1
B0393.4	B0393.4	B0393.4	2	2.15	0.9	-0.15
B0393.5	B0393.5	B0393.5	3.54	2.54	2	1	1
B0393.6	B0393.6	B0393.6	7.61	7.37	1.18	0.24
B0393.7	B0393.7	B0393.7	2.2	2.87	0.63	-0.68
B0393.8	B0393.8	B0393.8	7.36	7.37	0.99	-0.01
B0393.9	B0393.9	B0393.9.1	4.66	4.38	1.21	0.27
B0393.9	B0393.9	B0393.9.2	5.17	4.76	1.33	0.41
nhx-1	B0395.1	B0395.1	3.26	3.45	0.88	-0.19
B0395.2	B0395.2	B0395.2	4.39	2.85	2.91	1.54	1
B0395.3	B0395.3	B0395.3.1	7.11	6.79	1.25	0.32
B0395.3	B0395.3	B0395.3.2	7.31	7.05	1.2	0.26
B0399.1	B0399.1	B0399.1a	4.4	4.96	0.68	-0.56
B0399.1	B0399.1	B0399.1b	4.29	5.06	0.59	-0.77		1
B0399.1	B0399.1	B0399.1c	3.99	4.62	0.65	-0.63
B0399.1	B0399.1	B0399.1d	4.36	4.81	0.73	-0.45
B0399.1	B0399.1	B0399.1e	4.28	4.96	0.62	-0.68
B0399.2	B0399.2	B0399.2	2.83	2.66	1.12	0.17
ubc-17	B0403.2	B0403.2	3.03	2.89	1.1	0.14
B0403.3	B0403.3	B0403.3	6.32	5.57	1.69	0.76
tag-320	B0403.4	B0403.4	8.6	8.66	0.96	-0.06
B0403.5	B0403.5	B0403.5	5.24	3.81	2.69	1.43	1
B0403.6	B0403.6	B0403.6	3.39	3.64	0.84	-0.25
B0410.1	B0410.1	B0410.1	1.43	3.07	0.32	-1.64		1
vang-1	B0410.2	B0410.2a	6.46	6.77	0.81	-0.31
vang-1	B0410.2	B0410.2b	6.27	6.52	0.84	-0.25
B0410.3	B0410.3	B0410.3	4.97	4.94	1.02	0.03
dac-1	B0412.1	B0412.1a	2.75	2.61	1.1	0.14
dac-1	B0412.1	B0412.1b	2.66	2.4	1.2	0.26
daf-7	B0412.2	B0412.2	3.4	3.56	0.89	-0.16
B0412.3	B0412.3	B0412.3.1	7.49	7.57	0.95	-0.08
B0412.3	B0412.3	B0412.3.2	7.57	7.57	1	0
rps-29	B0412.4	B0412.4.1	9.93	9.88	1.04	0.05
rps-29	B0412.4	B0412.4.2	9.95	9.86	1.07	0.09
rps-29	B0412.4	B0412.4.3	9.95	9.86	1.07	0.09
rps-29	B0412.4	B0412.4.4	9.93	9.88	1.04	0.05
srz-4	B0414.1	B0414.1	2.98	2.42	1.48	0.56
rnt-1	B0414.2	B0414.2	3.32	2.78	1.46	0.55
hil-5	B0414.3	B0414.3	11.3	11.32	0.98	-0.02
cpb-3	B0414.5	B0414.5	8.33	7.99	1.26	0.33
glh-3	B0414.6	B0414.6	6.61	6.55	1.04	0.06
mtk-1	B0414.7	B0414.7a	7.17	6.66	1.42	0.51
mtk-1	B0414.7	B0414.7b	7.2	6.67	1.44	0.52
B0414.8	B0414.8	B0414.8a	7.09	6.91	1.13	0.17
B0414.8	B0414.8	B0414.8b	7.04	6.87	1.13	0.17
B0416.1	B0416.1	B0416.1	3.52	3.13	1.31	0.39
B0416.2	B0416.2	B0416.2	3.56	3.69	0.92	-0.13
B0416.3	B0416.3	B0416.3	3.54	3.66	0.92	-0.12
B0416.4	B0416.4	B0416.4	7.09	7.07	1.02	0.02
B0416.5	B0416.5	B0416.5a.1	8.9	8.84	1.04	0.06
B0416.5	B0416.5	B0416.5a.2	7.72	7.7	1.02	0.02
B0416.5	B0416.5	B0416.5b	9.25	9.24	1.01	0.02
gly-13	B0416.6	B0416.6	6.09	5.31	1.72	0.78
B0416.7	B0416.7	B0416.7a	2.7	1.99	1.64	0.71
B0416.7	B0416.7	B0416.7b	2.78	1.56	2.33	1.22	1
B0432.1	B0432.1	B0432.1	1.55	1.35	1.15	0.2
B0432.10	B0432.10	B0432.10	6.35	6.19	1.12	0.16
B0432.11	B0432.11	B0432.11	2.55	2.29	1.19	0.26
B0432.12	B0432.12	B0432.12	2.79	1.73	2.08	1.05	1
B0432.13	B0432.13	B0432.13.1	6.43	6.03	1.31	0.39
B0432.13	B0432.13	B0432.13.2	6.57	6.21	1.28	0.35
B0432.14	B0432.14	B0432.14	5.74	5.5	1.18	0.24
djr-1.1	B0432.2	B0432.2	8.39	8.74	0.78	-0.35
B0432.3	B0432.3	B0432.3	7.51	7.52	0.99	-0.01
B0432.4	B0432.4	B0432.4	7.83	7.31	1.44	0.53
cat-2	B0432.5	B0432.5a	2.23	2.54	0.8	-0.31
cat-2	B0432.5	B0432.5b	2.99	2.48	1.43	0.52
B0432.6	B0432.6	B0432.6	5.64	6.19	0.68	-0.55
B0432.7	B0432.7	B0432.7	4.86	4.55	1.24	0.31
B0432.8	B0432.8	B0432.8	6.93	6.71	1.17	0.22
B0432.9	B0432.9	B0432.9	2.63	3.17	0.69	-0.54
lin-8	B0454.1	B0454.1	6.56	6.92	0.78	-0.36
sri-30	B0454.10	B0454.10	3.05	2.39	1.58	0.66
sri-31	B0454.2	B0454.2	3.48	2.47	2.02	1.01	1
sri-28	B0454.3	B0454.3	2.37	2.03	1.26	0.34
sri-29	B0454.4	B0454.4	2.05	2.58	0.69	-0.53
B0454.5	B0454.5	B0454.5	5.2	5.87	0.63	-0.67
B0454.6	B0454.6	B0454.6	3.77	4.16	0.76	-0.39
clec-2	B0454.7	B0454.7	2.72	2.32	1.32	0.4
B0454.8	B0454.8	B0454.8	2.16	3.41	0.42	-1.25		1
B0454.9	B0454.9	B0454.9	4.58	5.62	0.49	-1.04		1
lat-1	B0457.1	B0457.1a	9.17	8.92	1.19	0.25
lat-1	B0457.1	B0457.1b	8.8	8.42	1.3	0.38
lat-1	B0457.1	B0457.1c	9.06	8.59	1.38	0.47
B0457.2	B0457.2	B0457.2	4.75	4.37	1.3	0.38
B0457.4	B0457.4	B0457.4	2.65	2.26	1.32	0.4
B0457.6	B0457.6	B0457.6	7.21	6.39	1.77	0.82
B0462.1	B0462.1	B0462.1	2.59	2.58	1	0.01
fbxb-119	B0462.3	B0462.3	3.37	2.34	2.05	1.03	1
B0462.4	B0462.4	B0462.4	2.56	2.43	1.1	0.14
drs-1	B0464.1	B0464.1.1	8.74	8.43	1.24	0.31
drs-1	B0464.1	B0464.1.2	9.01	8.61	1.31	0.39
B0464.2	B0464.2	B0464.2	8.07	7.82	1.19	0.25
nlp-36	B0464.3	B0464.3.1	9.66	8.92	1.67	0.74
nlp-36	B0464.3	B0464.3.2	9.66	8.92	1.67	0.74
bre-3	B0464.4	B0464.4.1	7.43	7.03	1.32	0.4
bre-3	B0464.4	B0464.4.2	8.24	7.87	1.3	0.37
spk-1	B0464.5	B0464.5a	9.41	9.43	0.99	-0.02
spk-1	B0464.5	B0464.5b.1	9.44	9.37	1.05	0.07
spk-1	B0464.5	B0464.5b.2	9.66	9.58	1.06	0.08
spk-1	B0464.5	B0464.5c.1	9.16	9.01	1.11	0.15
spk-1	B0464.5	B0464.5c.2	9.08	8.91	1.12	0.17
B0464.6	B0464.6	B0464.6.1	8.41	7.97	1.35	0.44
B0464.6	B0464.6	B0464.6.2	8.5	8.08	1.34	0.42
B0464.6	B0464.6	B0464.6.3	8.52	8.19	1.26	0.33
baf-1	B0464.7	B0464.7.1	9.97	9.99	0.98	-0.03
baf-1	B0464.7	B0464.7.2	6.7	6.74	0.98	-0.03
tag-342	B0464.8	B0464.8	7.6	7.69	0.94	-0.09
B0464.9	B0464.9	B0464.9	8.19	8.18	1.01	0.01
jnk-1	B0478.1	B0478.1a	3.46	2.98	1.4	0.49
jnk-1	B0478.1	B0478.1b.1	3.75	2.97	1.72	0.78
jnk-1	B0478.1	B0478.1b.2	3.75	2.97	1.72	0.78
jnk-1	B0478.1	B0478.1b.3	3.46	2.98	1.4	0.49
jnk-1	B0478.1	B0478.1b.4	3.75	2.97	1.72	0.78
B0478.3	B0478.3	B0478.3	1.34	1.9	0.68	-0.56
B0491.1	B0491.1	B0491.1	7.55	6.99	1.47	0.55
sqt-1	B0491.2	B0491.2.1	6.02	4.49	2.88	1.53	1
sqt-1	B0491.2	B0491.2.2	6.11	4.47	3.12	1.64	1
sqt-1	B0491.2	B0491.2.3	6.94	4.91	4.09	2.03	1
B0491.3	B0491.3	B0491.3	2.99	2.09	1.87	0.9	1
B0491.4	B0491.4	B0491.4	3.4	2.75	1.57	0.65
B0491.5	B0491.5	B0491.5.1	8.17	7.55	1.53	0.61
B0491.5	B0491.5	B0491.5.2	7.86	7.31	1.46	0.55
B0491.5	B0491.5	B0491.5.3	8.95	8.85	1.07	0.1
B0491.5	B0491.5	B0491.5.4	8.95	8.83	1.08	0.12
B0491.6	B0491.6	B0491.6.1	6.42	6.07	1.28	0.35
B0491.6	B0491.6	B0491.6.2	5.52	5.24	1.22	0.29
B0491.7	B0491.7	B0491.7	7.44	7.48	0.97	-0.04
clh-2	B0491.8	B0491.8a	4.04	3.08	1.94	0.95	1
clh-2	B0491.8	B0491.8b	4.03	3.06	1.96	0.97	1
clh-2	B0491.8	B0491.8c	4.16	3.2	1.94	0.96	1
sre-1	B0495.1	B0495.1	2.38	1.31	2.11	1.08	1
tag-178	B0495.10	B0495.10a	3.94	3.41	1.44	0.53
tag-178	B0495.10	B0495.10b	4.11	3.73	1.3	0.38
tag-178	B0495.10	B0495.10c	3.8	3.37	1.35	0.44
B0495.2	B0495.2	B0495.2	7.91	7.59	1.24	0.32
nhx-2	B0495.4	B0495.4	6.42	4.93	2.82	1.5	1
B0495.5	B0495.5	B0495.5.1	5.41	5.93	0.7	-0.52
B0495.5	B0495.5	B0495.5.2	5.49	6.03	0.69	-0.54
B0495.6	B0495.6	B0495.6	7.46	7.13	1.26	0.33
B0495.7	B0495.7	B0495.7.1	7.7	7.6	1.07	0.1
B0495.7	B0495.7	B0495.7.2	7.56	7.47	1.06	0.09
B0495.8	B0495.8	B0495.8a	7.64	7.54	1.07	0.1
B0495.8	B0495.8	B0495.8b	7.02	6.58	1.35	0.44
B0495.9	B0495.9	B0495.9	6.44	6.55	0.93	-0.11
B0496.1	B0496.1	B0496.1	2.01	2.17	0.9	-0.15
B0496.2	B0496.2	B0496.2	1.54	2.27	0.6	-0.73		1
B0496.3	B0496.3	B0496.3a	4.51	4.75	0.85	-0.24
B0496.3	B0496.3	B0496.3b	4.48	4.78	0.81	-0.3
B0496.3	B0496.3	B0496.3c	5.01	4.88	1.09	0.13
B0496.4	B0496.4	B0496.4	3.48	2.08	2.65	1.4	1
B0496.5	B0496.5	B0496.5	2.05	1.63	1.33	0.41
B0496.6	B0496.6	B0496.6	1.14	1.49	0.78	-0.35
B0496.7	B0496.7	B0496.7	3.9	6.1	0.22	-2.2		1
tag-224	B0496.8	B0496.8	5.09	6.41	0.4	-1.31		1
B0507.1	B0507.1	B0507.1	3.64	3.78	0.91	-0.13
B0507.10	B0507.10	B0507.10	3.34	4.22	0.54	-0.89		1
srx-115	B0507.11	B0507.11	2.77	2.07	1.62	0.7
B0507.2	B0507.2	B0507.2	7.13	6.15	1.97	0.98	1
B0507.3	B0507.3	B0507.3a	4.71	4.26	1.37	0.45
B0507.3	B0507.3	B0507.3b	4.41	5.69	0.41	-1.27		1
B0507.4	B0507.4	B0507.4	1.91	1.55	1.28	0.36
B0507.5	B0507.5	B0507.5	1.9	2.4	0.7	-0.5
B0507.6	B0507.6	B0507.6	2.62	2.33	1.22	0.29
B0507.7	B0507.7	B0507.7	2.07	1.33	1.67	0.74
B0507.8	B0507.8	B0507.8	3.29	2.93	1.28	0.36
B0507.9	B0507.9	B0507.9	2.8	1.82	1.98	0.98	1
fkb-7	B0511.1	B0511.1	3.03	4.47	0.37	-1.44		1
eif-3.E	B0511.10	B0511.10	7.88	7.85	1.02	0.03
B0511.11	B0511.11	B0511.11	4.35	3.79	1.48	0.56
B0511.12	B0511.12	B0511.12	7.36	7.38	0.99	-0.02
B0511.13	B0511.13	B0511.13	6.59	6.28	1.24	0.31
B0511.14	B0511.14	B0511.14a	5.58	4.94	1.55	0.63
B0511.14	B0511.14	B0511.14b	5.25	4.41	1.8	0.85
B0511.2	B0511.2	B0511.2	3.46	4.39	0.53	-0.93		1
fbxa-125	B0511.3	B0511.3	1.62	2.26	0.64	-0.64
tag-344	B0511.4	B0511.4	1.59	1.15	1.36	0.44
B0511.5	B0511.5	B0511.5	2.73	2.68	1.03	0.05
B0511.6	B0511.6	B0511.6.1	7.35	7.75	0.76	-0.4
B0511.6	B0511.6	B0511.6.2	7.73	8.15	0.75	-0.42
B0511.7	B0511.7	B0511.7	8.16	7.81	1.27	0.35
tag-264	B0511.8	B0511.8.1	6.11	6.33	0.86	-0.22
tag-264	B0511.8	B0511.8.2	6.4	6.74	0.79	-0.34
mat-4	B0511.9	B0511.9a	7.95	8.24	0.82	-0.29
mat-4	B0511.9	B0511.9b	8.12	8.03	1.06	0.09
lin-66	B0513.1	B0513.1	8.56	9.07	0.7	-0.52
B0513.2	B0513.2	B0513.2	7.98	7.79	1.14	0.19
rpl-29	B0513.3	B0513.3.1	11.3	11.2	1.07	0.1
rpl-29	B0513.3	B0513.3.2	11.99	11.92	1.06	0.08
B0513.4	B0513.4	B0513.4	9.09	8.67	1.34	0.42
B0513.5	B0513.5	B0513.5	4.7	4.76	0.96	-0.06
B0513.6	B0513.6	B0513.6	2.33	2.05	1.22	0.28
B0513.9	B0513.9	B0513.9a	3.85	4.23	0.77	-0.37
B0513.9	B0513.9	B0513.9b.1	4.36	4.21	1.11	0.15
B0513.9	B0513.9	B0513.9b.2	4.8	4.73	1.06	0.08
kin-31	B0523.1	B0523.1	3.39	2.88	1.43	0.51
pgl-2	B0523.3	B0523.3	7.09	6.89	1.15	0.2
fli-1	B0523.5	B0523.5	6.42	6.17	1.19	0.25
B0524.1	B0524.1	B0524.1	7.39	7.29	1.08	0.11
B0524.2	B0524.2	B0524.2	2.63	2.55	1.05	0.08
B0524.3	B0524.3	B0524.3	1.35	2.47	0.46	-1.12		1
B0524.4	B0524.4	B0524.4	2.29	2.65	0.78	-0.36
B0524.5	B0524.5	B0524.5	2.59	1.08	2.84	1.51	1
B0524.6	B0524.6	B0524.6	6.13	6.55	0.74	-0.43
B0524.7	B0524.7	B0524.7	6.86	7.43	0.67	-0.58
tpa-1	B0545.1	B0545.1a	6.31	6.08	1.17	0.23
tpa-1	B0545.1	B0545.1b.1	6.22	6.15	1.06	0.08
tpa-1	B0545.1	B0545.1b.2	6.52	6.33	1.15	0.2
B0545.3	B0545.3	B0545.3	2.68	3.03	0.78	-0.35
B0545.4	B0545.4	B0545.4	3.2	3.27	0.95	-0.07
37377	B0546.1	B0546.1.1	10.04	10.38	0.79	-0.34
37377	B0546.1	B0546.1.2	6.7	6.92	0.86	-0.22
37377	B0546.1	B0546.1.3	10.04	10.38	0.79	-0.34
B0546.2	B0546.2	B0546.2.1	7.31	6.92	1.31	0.38
B0546.2	B0546.2	B0546.2.2	7.51	7.11	1.32	0.4
B0546.3	B0546.3	B0546.3	6.35	7.02	0.63	-0.67
B0546.4	B0546.4	B0546.4a	6.79	7.18	0.76	-0.39
B0546.4	B0546.4	B0546.4b	6.28	6.58	0.81	-0.3
B0546.5	B0546.5	B0546.5	1.47	1.37	1.07	0.09
csn-5	B0547.1	B0547.1.1	9.07	8.75	1.26	0.33
csn-5	B0547.1	B0547.1.2	9.19	8.93	1.2	0.26
B0547.2	B0547.2	B0547.2	2.99	1.07	3.79	1.92	1
srd-8	B0547.4	B0547.4	2.11	1.55	1.47	0.56
B0554.1	B0554.1	B0554.1	2.71	2.06	1.57	0.65
B0554.2	B0554.2	B0554.2	1.63	2.04	0.75	-0.41
B0554.3	B0554.3	B0554.3	1	2.16	0.45	-1.16		1
B0554.4	B0554.4	B0554.4	2.12	1.43	1.62	0.69
B0554.5	B0554.5	B0554.5	3.16	2.55	1.53	0.61
dod-20	B0554.6	B0554.6	3.89	2.38	2.85	1.51	1
B0554.7	B0554.7	B0554.7	2.94	2.27	1.58	0.66
B0563.1	B0563.1	B0563.1	3.6	3.64	0.97	-0.04
tsp-11	B0563.2	B0563.2	3.36	3.62	0.84	-0.26
tag-132	B0563.4	B0563.4	7.16	7.1	1.04	0.06
B0563.5	B0563.5	B0563.5	3.66	4.94	0.41	-1.28		1
B0563.6	B0563.6	B0563.6a	3.79	4.14	0.78	-0.35
B0563.6	B0563.6	B0563.6b.1	4.17	4.33	0.9	-0.16
B0563.6	B0563.6	B0563.6b.2	4.07	4.22	0.9	-0.15
B0563.7	B0563.7	B0563.7	4.32	3.77	1.47	0.55
B0563.8	B0563.8	B0563.8	2.6	3.05	0.73	-0.45
B0563.9	B0563.9	B0563.9	2.76	3.87	0.46	-1.11		1
unc-30	B0564.10	B0564.10a	2.46	3.05	0.66	-0.59
unc-30	B0564.10	B0564.10b	2.56	3.05	0.71	-0.49
B0564.11	B0564.11	B0564.11	7.2	7.02	1.14	0.19
B0564.1	B0564.1	B0564.1a	7.55	7.35	1.15	0.2
tin-9.2	B0564.1	B0564.1b.1	7.52	7.29	1.17	0.23
tin-9.2	B0564.1	B0564.1b.2	7.65	7.55	1.07	0.1
B0564.2	B0564.2	B0564.2	6.24	6.2	1.03	0.04
B0564.3	B0564.3	B0564.3.1	2.51	5.52	0.12	-3		1
B0564.3	B0564.3	B0564.3.2	2.51	5.52	0.12	-3		1
B0564.4	B0564.4	B0564.4	2.5	2.66	0.89	-0.16
B0564.6	B0564.6	B0564.6a	4.84	4.69	1.11	0.16
B0564.6	B0564.6	B0564.6b	4.95	5.03	0.95	-0.08
B0564.7	B0564.7	B0564.7.1	7.46	7.23	1.17	0.22
B0564.7	B0564.7	B0564.7.2	7.59	7.3	1.22	0.29
B0564.9	B0564.9	B0564.9	4.33	4.04	1.22	0.29
BE0003N10.1	BE0003N10.1	BE0003N10.1	7	6.28	1.64	0.71
BE0003N10.2	BE0003N10.2	BE0003N10.2	6.55	6.51	1.03	0.04
BE0003N10.3	BE0003N10.3	BE0003N10.3	2.79	3.16	0.77	-0.37
BE10.1	BE10.1	BE10.1	2.9	1.57	2.51	1.33	1
BE10.2	BE10.2	BE10.2	3.57	3.19	1.3	0.38
BE10.3	BE10.3	BE10.3	2.5	2.61	0.93	-0.1
BE10.4	BE10.4	BE10.4	2.53	3.15	0.65	-0.62
BE10.5	BE10.5	BE10.5	3	1.84	2.24	1.16	1
C01A2.1	C01A2.1	C01A2.1	2.96	2.15	1.74	0.8
C01A2.2	C01A2.2	C01A2.2	5.37	4.47	1.86	0.9	1
C01A2.3	C01A2.3	C01A2.3	5.81	5.9	0.94	-0.09
C01A2.4	C01A2.4	C01A2.4	6.88	7.29	0.75	-0.41
C01A2.5	C01A2.5	C01A2.5	6.75	6.83	0.95	-0.08
C01A2.6	C01A2.6	C01A2.6	1.71	2.24	0.69	-0.53
nlp-38	C01A2.7	C01A2.7.1	4.73	3.95	1.71	0.77
nlp-38	C01A2.7	C01A2.7.2	4.77	4.04	1.67	0.74
drh-2	C01B10.1	C01B10.1	5.87	4.93	1.91	0.94	1
C01B10.10	C01B10.10	C01B10.10	4.82	3.6	2.34	1.23	1
C01B10.11	C01B10.11	C01B10.11	6.47	6.54	0.96	-0.07
C01B10.3	C01B10.3	C01B10.3	5.23	5.45	0.86	-0.21
C01B10.4	C01B10.4	C01B10.4	3.32	2.72	1.52	0.6
hil-7	C01B10.5	C01B10.5a	4.78	5.32	0.69	-0.54
hil-7	C01B10.5	C01B10.5b.1	5.79	6.41	0.65	-0.62
hil-7	C01B10.5	C01B10.5b.2	6.07	6.54	0.72	-0.47
hil-7	C01B10.5	C01B10.5c	5.67	6.32	0.64	-0.65
hil-7	C01B10.5	C01B10.5e	7.89	7.99	0.93	-0.1
C01B10.6	C01B10.6	C01B10.6a.1	10.33	8.77	2.96	1.56	1
C01B10.6	C01B10.6	C01B10.6a.2	10.33	8.77	2.96	1.56	1
C01B10.6	C01B10.6	C01B10.6b	10.13	8.61	2.86	1.52	1
C01B10.7	C01B10.7	C01B10.7	1.64	2.07	0.74	-0.43
C01B10.8	C01B10.8	C01B10.8.1	7.93	7.47	1.38	0.46
C01B10.8	C01B10.8	C01B10.8.2	7.97	7.56	1.33	0.42
C01B10.9	C01B10.9	C01B10.9	7.71	7.15	1.47	0.56
sqt-2	C01B12.1	C01B12.1	6.58	5.5	2.12	1.08	1
C01B12.2	C01B12.2	C01B12.2	6.48	6.34	1.11	0.15
C01B12.3	C01B12.3	C01B12.3	4.13	3.07	2.09	1.06	1
C01B12.4	C01B12.4	C01B12.4	3.13	2.85	1.22	0.28
C01B12.5	C01B12.5	C01B12.5	2.11	1.96	1.11	0.15
C01B12.7	C01B12.7	C01B12.7	5	4.91	1.06	0.09
C01B12.8	C01B12.8	C01B12.8	7.73	7.82	0.94	-0.09
str-257	C01B4.1	C01B4.1	2.01	1.4	1.53	0.62
str-76	C01B4.10	C01B4.10	1.78	1.94	0.9	-0.16
str-258	C01B4.3	C01B4.3	1.6	1.95	0.78	-0.35
srd-61	C01B4.5	C01B4.5	2.49	2.72	0.85	-0.23
C01B4.6	C01B4.6	C01B4.6	6.3	6.34	0.97	-0.04
C01B4.7	C01B4.7	C01B4.7	5.72	5.67	1.04	0.05
C01B4.8	C01B4.8	C01B4.8	2.19	2.44	0.84	-0.26
C01B4.9	C01B4.9	C01B4.9	8.51	8.59	0.95	-0.08
C01B7.1	C01B7.1	C01B7.1a.1	6.25	6.04	1.15	0.2
C01B7.1	C01B7.1	C01B7.1a.2	6.23	6.06	1.13	0.18
C01B7.1	C01B7.1	C01B7.1b	7	6.74	1.2	0.26
C01B7.3	C01B7.3	C01B7.3	2.8	2.27	1.44	0.53
tag-117	C01B7.4	C01B7.4	5.03	5.17	0.91	-0.14
C01B7.5	C01B7.5	C01B7.5	2.23	2.35	0.92	-0.12
rpm-1	C01B7.6	C01B7.6	5.69	5.65	1.03	0.04
C01B7.7	C01B7.7	C01B7.7	3.24	3.44	0.87	-0.2
C01B9.1	C01B9.1	C01B9.1	3.36	2.59	1.71	0.77
clc-2	C01C10.1	C01C10.1	3.88	4.11	0.85	-0.23
C01C10.2	C01C10.2	C01C10.2a	4.98	5.21	0.85	-0.23
C01C10.2	C01C10.2	C01C10.2b	4.58	4.28	1.23	0.3
acl-12	C01C10.3	C01C10.3	7.79	6.75	2.06	1.04	1
clc-5	C01C10.4	C01C10.4	4.93	5.03	0.93	-0.1
nlp-1	C01C4.1	C01C4.1	4.79	5.25	0.73	-0.46
C01C4.2	C01C4.2	C01C4.2	1.56	2.03	0.72	-0.47
C01C4.3	C01C4.3	C01C4.3a	4.09	4.62	0.69	-0.54
C01C4.3	C01C4.3	C01C4.3b	4.29	4.95	0.63	-0.66
ark-1	C01C7.1	C01C7.1	6.69	6.42	1.21	0.28
C01F1.1	C01F1.1	C01F1.1	7.93	7.82	1.08	0.11
C01F1.2	C01F1.2	C01F1.2	5.55	7.08	0.35	-1.53		1
C01F1.3	C01F1.3	C01F1.3a.1	5.9	5.87	1.02	0.03
C01F1.3	C01F1.3	C01F1.3a.2	5.94	5.88	1.04	0.06
C01F1.3	C01F1.3	C01F1.3b	5.42	5.62	0.87	-0.2
C01F1.4	C01F1.4	C01F1.4	3.17	3.86	0.62	-0.69
C01F1.5	C01F1.5	C01F1.5	4.63	3.6	2.04	1.03	1
C01F1.6	C01F1.6	C01F1.6	7.98	7.41	1.48	0.57
C01F4.2	C01F4.2	C01F4.2a	3.47	3.77	0.81	-0.3
C01F4.2	C01F4.2	C01F4.2b	2.9	3.37	0.72	-0.47
C01F6.1	C01F6.1	C01F6.1	6.82	6.54	1.22	0.28
C01F6.2	C01F6.2	C01F6.2	3.62	2.7	1.89	0.92	1
fem-3	C01F6.4	C01F6.4	7.18	6.74	1.35	0.44
aly-1	C01F6.5	C01F6.5	8.84	9.21	0.77	-0.37
tag-60	C01F6.6	C01F6.6a	8.85	7.46	2.62	1.39	1
tag-60	C01F6.6	C01F6.6b	8.68	7.39	2.43	1.28	1
tag-60	C01F6.6	C01F6.6c	8.63	7.41	2.33	1.22	1
tag-60	C01F6.6	C01F6.6d	8.52	7.28	2.36	1.24	1
tag-60	C01F6.6	C01F6.6e.1	8.75	7.3	2.73	1.45	1
tag-60	C01F6.6	C01F6.6e.2	8.95	7.62	2.52	1.33	1
tag-60	C01F6.6	C01F6.6e.3	8.65	7.34	2.47	1.31	1
tag-60	C01F6.6	C01F6.6e.4	8.85	7.46	2.62	1.39	1
tag-60	C01F6.6	C01F6.6e.5	9.02	7.65	2.58	1.37	1
icl-1	C01F6.8	C01F6.8a	8.08	8.04	1.03	0.04
icl-1	C01F6.8	C01F6.8b	7.83	7.98	0.9	-0.15
C01F6.9	C01F6.9	C01F6.9	9.41	9.49	0.94	-0.09
C01G10.1	C01G10.1	C01G10.1	1.96	1.97	0.99	-0.01
C01G10.10	C01G10.10	C01G10.10	5.93	5.79	1.1	0.14
unc-76	C01G10.11	C01G10.11a.1	8.31	7.94	1.28	0.36
unc-76	C01G10.11	C01G10.11a.2	8.41	8	1.33	0.41
unc-76	C01G10.11	C01G10.11b.1	8.03	7.63	1.33	0.41
unc-76	C01G10.11	C01G10.11b.2	8.15	7.65	1.41	0.5
dnj-3	C01G10.12	C01G10.12	5.48	5.04	1.36	0.45
C01G10.14	C01G10.14	C01G10.14	4.02	1.55	5.55	2.47	1
C01G10.15	C01G10.15	C01G10.15	2.63	1.28	2.55	1.35	1
C01G10.16	C01G10.16	C01G10.16	1.44	2.44	0.5	-1		1
C01G10.17	C01G10.17	C01G10.17	1.65	2.33	0.63	-0.68
srx-79	C01G10.2	C01G10.2	2.51	2.06	1.37	0.45
srx-78	C01G10.3	C01G10.3	1.54	1.31	1.17	0.23
C01G10.4	C01G10.4	C01G10.4	3.45	2.72	1.66	0.73
C01G10.5	C01G10.5	C01G10.5	1.92	2.23	0.81	-0.31
C01G10.6	C01G10.6	C01G10.6	4.14	1.95	4.56	2.19	1
C01G10.7	C01G10.7	C01G10.7	8.03	7.73	1.23	0.29
C01G10.8	C01G10.8	C01G10.8.1	8.15	7.85	1.23	0.3
C01G10.8	C01G10.8	C01G10.8.2	8.53	8.19	1.26	0.34
C01G10.9	C01G10.9	C01G10.9	7.4	6.73	1.59	0.67
C01G12.1	C01G12.1	C01G12.1	5.1	4.65	1.36	0.45
nspb-8	C01G12.10	C01G12.10	1	1.36	0.78	-0.36
nspb-9	C01G12.11	C01G12.11	3.47	1.44	4.09	2.03	1
C01G12.13	C01G12.13	C01G12.13	1.95	2.24	0.82	-0.29
nspb-7	C01G12.2	C01G12.2	1.22	2.38	0.45	-1.16		1
C01G12.3	C01G12.3	C01G12.3	3.64	3.85	0.87	-0.21
C01G12.5	C01G12.5	C01G12.5	2.51	2.03	1.4	0.49
nspb-10	C01G12.6	C01G12.6	1.72	3.89	0.22	-2.18		1
C01G12.7	C01G12.7	C01G12.7	2.7	2.61	1.06	0.08
C01G12.8	C01G12.8	C01G12.8	2.99	2.76	1.17	0.23
C01G12.9	C01G12.9	C01G12.9	2.32	2.02	1.23	0.3
tag-292	C01G5.2	C01G5.2	7.99	7.66	1.26	0.33
C01G5.3	C01G5.3	C01G5.3	3.28	3.57	0.82	-0.29
C01G5.4	C01G5.4	C01G5.4	1.47	2.2	0.6	-0.74		1
C01G5.5	C01G5.5	C01G5.5	6.52	6.65	0.91	-0.14
C01G5.6	C01G5.6	C01G5.6	8.46	8.37	1.06	0.09
C01G5.7	C01G5.7	C01G5.7	2.18	2.16	1.02	0.02
C01G5.8	C01G5.8	C01G5.8	6.65	6.36	1.23	0.29
C01G5.9	C01G5.9	C01G5.9	3.29	2.37	1.89	0.92	1
aqp-2	C01G6.1	C01G6.1a.1	7.85	8.6	0.6	-0.74		1
aqp-2	C01G6.1	C01G6.1a.2	6.71	7.33	0.65	-0.62
aqp-2	C01G6.1	C01G6.1b.1	6.38	6.99	0.65	-0.61
aqp-2	C01G6.1	C01G6.1b.2	7.35	8.23	0.54	-0.88		1
C01G6.2	C01G6.2	C01G6.2	1.84	2.18	0.79	-0.34
C01G6.3	C01G6.3	C01G6.3	9.92	10.32	0.76	-0.4
C01G6.4	C01G6.4	C01G6.4	7.23	7.65	0.75	-0.42
C01G6.5	C01G6.5	C01G6.5	8.77	8.58	1.14	0.19
tag-165	C01G6.6	C01G6.6a.1	8.23	7.96	1.2	0.27
tag-165	C01G6.6	C01G6.6a.2	8.48	8.24	1.17	0.23
tag-165	C01G6.6	C01G6.6a.3	8.48	8.24	1.17	0.23
tag-165	C01G6.6	C01G6.6b	8.51	8.21	1.23	0.3
C01G6.7	C01G6.7	C01G6.7	6.58	4.98	3.04	1.61	1
cam-1	C01G6.8	C01G6.8a	6.72	6.66	1.04	0.06
cam-1	C01G6.8	C01G6.8b	6.72	6.66	1.04	0.06
cam-1	C01G6.8	C01G6.8c	6.72	6.66	1.04	0.06
C01G6.9	C01G6.9	C01G6.9	2.38	3.17	0.58	-0.79		1
C01G8.1	C01G8.1	C01G8.1	8.75	8.38	1.29	0.37
cln-3.2	C01G8.2	C01G8.2.1	5.26	4.99	1.21	0.27
cln-3.2	C01G8.2	C01G8.2.2	5.35	5.06	1.22	0.29
dhs-1	C01G8.3	C01G8.3	7.76	7.32	1.36	0.44
dnj-4	C01G8.4	C01G8.4	5.38	4.62	1.69	0.76
erm-1	C01G8.5	C01G8.5a.1	9.18	8.49	1.61	0.69
erm-1	C01G8.5	C01G8.5a.2	9.18	8.49	1.61	0.69
erm-1	C01G8.5	C01G8.5b	9.09	8.11	1.97	0.98	1
C01G8.6	C01G8.6	C01G8.6	6.85	6.7	1.11	0.15
lss-4	C01G8.9	C01G8.9a	8.57	8.52	1.04	0.06
lss-4	C01G8.9	C01G8.9b	8.95	9	0.97	-0.05
col-61	C01H6.1	C01H6.1	1.48	1.8	0.8	-0.32
C01H6.2	C01H6.2	C01H6.2	2.94	2.31	1.55	0.64
C01H6.3	C01H6.3	C01H6.3	3.03	4.14	0.47	-1.1		1
C01H6.4	C01H6.4	C01H6.4	4.39	3.44	1.93	0.95	1
nhr-23	C01H6.5	C01H6.5a	7.08	6.42	1.58	0.66
nhr-23	C01H6.5	C01H6.5b.1	6.94	6.37	1.49	0.58
nhr-23	C01H6.5	C01H6.5b.2	7.56	6.99	1.48	0.56
nhr-23	C01H6.5	C01H6.5b.3	7.44	6.84	1.52	0.6
nhr-23	C01H6.5	C01H6.5c	7.11	6.58	1.45	0.53
nhr-23	C01H6.5	C01H6.5d	6.79	6.83	0.97	-0.04
nhr-23	C01H6.5	C01H6.5e.1	7.44	6.84	1.52	0.6
nhr-23	C01H6.5	C01H6.5e.2	7.6	7.07	1.44	0.53
nhr-23	C01H6.5	C01H6.5f.1	7.55	6.98	1.48	0.56
nhr-23	C01H6.5	C01H6.5f.2	7.55	6.98	1.48	0.56
C01H6.6	C01H6.6	C01H6.6	5.84	5.14	1.62	0.7
tag-298	C01H6.7	C01H6.7	7.64	7.41	1.18	0.24
C01H6.8	C01H6.8	C01H6.8	3.61	2.23	2.6	1.38	1
C01H6.9	C01H6.9	C01H6.9	6.01	5.48	1.45	0.53
gst-33	C02A12.1	C02A12.1	2.48	2.38	1.07	0.1
srbc-33	C02A12.10	C02A12.10	2.12	1.77	1.27	0.35
srbc-29	C02A12.2	C02A12.2	1.88	1.84	1.02	0.03
srbc-30	C02A12.3	C02A12.3	1.27	1.43	0.89	-0.16
lys-7	C02A12.4	C02A12.4.1	10.67	9.63	2.06	1.04	1
lys-7	C02A12.4	C02A12.4.2	10.91	9.9	2.01	1.01	1
srbc-32	C02A12.5	C02A12.5	2.04	1.77	1.2	0.26
srbc-36	C02A12.6	C02A12.6	2.55	2.1	1.37	0.45
C02A12.8	C02A12.8	C02A12.8	1.77	1.95	0.89	-0.18
srbc-31	C02A12.9	C02A12.9	1.54	2.12	0.67	-0.58
C02B10.1	C02B10.1	C02B10.1	9.16	8.84	1.25	0.32
C02B10.2	C02B10.2	C02B10.2	7.4	7.47	0.95	-0.07
C02B10.3	C02B10.3	C02B10.3.1	4.93	5.83	0.54	-0.9		1
C02B10.3	C02B10.3	C02B10.3.2	5.64	6.8	0.45	-1.16		1
C02B10.4	C02B10.4	C02B10.4.1	8.66	8.53	1.09	0.13
C02B10.4	C02B10.4	C02B10.4.2	9.35	9.19	1.12	0.17
C02B10.5	C02B10.5	C02B10.5.1	7.82	8.17	0.78	-0.35
C02B10.5	C02B10.5	C02B10.5.2	7.36	7.82	0.72	-0.47
C02B10.5	C02B10.5	C02B10.5.3	7.32	7.8	0.72	-0.48
C02B10.6	C02B10.6	C02B10.6	3.29	2.79	1.42	0.5
adt-1	C02B4.1	C02B4.1	3.35	2.89	1.37	0.46
nhr-17	C02B4.2	C02B4.2	5.43	5.6	0.89	-0.17
C02B4.3	C02B4.3	C02B4.3	1.73	1.68	1.04	0.05
C02B8.1	C02B8.1	C02B8.1.1	4.11	5.31	0.44	-1.2		1
C02B8.1	C02B8.1	C02B8.1.2	4.46	5.53	0.48	-1.07		1
C02B8.2	C02B8.2	C02B8.2	3.73	2.6	2.2	1.14	1
C02B8.3	C02B8.3	C02B8.3	3.11	4.64	0.35	-1.53		1
hlh-8	C02B8.4	C02B8.4	3.28	4.53	0.42	-1.26		1
C02B8.5	C02B8.5	C02B8.5	2.6	2.15	1.36	0.44
C02B8.6	C02B8.6	C02B8.6	5.02	3.89	2.18	1.13	1
C02B8.7	C02B8.7	C02B8.7	4.31	3.53	1.71	0.78
tyr-1	C02C2.1	C02C2.1.1	5.47	5.76	0.82	-0.29
tyr-1	C02C2.1	C02C2.1.2	5.45	5.78	0.8	-0.32
cup-4	C02C2.3	C02C2.3	4.5	4.09	1.33	0.41
C02C2.4	C02C2.4	C02C2.4	3.66	2.83	1.79	0.84
C02C2.5	C02C2.5	C02C2.5	3.7	3.67	1.02	0.02
dyn-1	C02C6.1	C02C6.1a	8.18	8.14	1.03	0.04
dyn-1	C02C6.1	C02C6.1b	8.67	8.62	1.03	0.04
C02C6.2	C02C6.2	C02C6.2a	4.87	4.94	0.95	-0.08
C02C6.2	C02C6.2	C02C6.2b	4.95	5.63	0.63	-0.68
C02C6.3	C02C6.3	C02C6.3a	5.68	5.71	0.98	-0.03
C02C6.3	C02C6.3	C02C6.3b	5.84	5.95	0.93	-0.11
C02D4.1	C02D4.1	C02D4.1	1.82	2.2	0.77	-0.38
ser-2	C02D4.2	C02D4.2a	2.74	2.93	0.88	-0.18
ser-2	C02D4.2	C02D4.2b	2.77	2.99	0.85	-0.23
ser-2	C02D4.2	C02D4.2c	3.23	2.75	1.39	0.47
ser-2	C02D4.2	C02D4.2d	2.91	2.24	1.59	0.67
ser-2	C02D4.2	C02D4.2e	2.75	2.93	0.88	-0.18
ser-2	C02D4.2	C02D4.2f	2.63	2.78	0.91	-0.14
C02D5.1	C02D5.1	C02D5.1	4.27	2.88	2.63	1.39	1
C02D5.2	C02D5.2	C02D5.2a	4.04	4.02	1.02	0.03
C02D5.2	C02D5.2	C02D5.2b	4.19	4.21	0.99	-0.02
C02D5.3	C02D5.3	C02D5.3a	5.09	4.38	1.64	0.72
C02D5.3	C02D5.3	C02D5.3b	7.18	6.04	2.19	1.13	1
C02D5.3	C02D5.3	C02D5.3c	3.13	2.66	1.39	0.48
C02E11.1	C02E11.1	C02E11.1a.1	7.95	7.85	1.07	0.1
C02E11.1	C02E11.1	C02E11.1a.2	8.19	8.16	1.02	0.03
C02E11.1	C02E11.1	C02E11.1b	8.19	8.16	1.02	0.03
C02E7.1	C02E7.1	C02E7.1	3.4	2.75	1.58	0.66
C02E7.10	C02E7.10	C02E7.10	2.65	1.74	1.88	0.91	1
str-211	C02E7.13	C02E7.13	1.76	1.53	1.18	0.23
srh-21	C02E7.2	C02E7.2	1.62	1.8	0.88	-0.18
srh-20	C02E7.3	C02E7.3	1.86	1.93	0.95	-0.07
srh-22	C02E7.4	C02E7.4	1.55	1.98	0.74	-0.43
srh-23	C02E7.5	C02E7.5	1.47	2.09	0.65	-0.62
C02E7.6	C02E7.6	C02E7.6	7.55	7.35	1.15	0.2
C02E7.7	C02E7.7	C02E7.7	3.62	4.13	0.7	-0.51
C02E7.8	C02E7.8	C02E7.8	1.63	1.87	0.85	-0.23
str-205	C02E7.9	C02E7.9	1.44	2.3	0.55	-0.86		1
tsp-17	C02F12.1	C02F12.1	2.25	3.4	0.45	-1.15		1
C02F12.3	C02F12.3	C02F12.3.1	3.85	5.13	0.41	-1.28		1
C02F12.3	C02F12.3	C02F12.3.2	4.13	5.16	0.49	-1.03		1
tag-52	C02F12.4	C02F12.4	6.11	6.18	0.95	-0.07
C02F12.5	C02F12.5	C02F12.5	4.69	5.59	0.54	-0.9		1
tag-278	C02F12.7	C02F12.7	5.05	4.96	1.06	0.08
C02F12.8	C02F12.8	C02F12.8	5.3	4.75	1.46	0.55
C02F12.9	C02F12.9	C02F12.9	2.85	2.96	0.92	-0.11
ced-5	C02F4.1	C02F4.1	6.9	6.38	1.43	0.52
tax-6	C02F4.2	C02F4.2a	7.8	7.64	1.12	0.16
tax-6	C02F4.2	C02F4.2b	7.49	7.3	1.14	0.19
tax-6	C02F4.2	C02F4.2c	7.56	7.18	1.31	0.38
C02F4.3	C02F4.3	C02F4.3	2.27	4.35	0.24	-2.08		1
C02F4.4	C02F4.4	C02F4.4	4.46	4.1	1.29	0.37
C02F4.5	C02F4.5	C02F4.5	2.37	1.84	1.44	0.53
knl-1	C02F5.1	C02F5.1	8.5	8.45	1.04	0.05
C02F5.10	C02F5.10	C02F5.10	4.44	2.98	2.75	1.46	1
tsp-2	C02F5.11	C02F5.11	6.6	3.71	7.4	2.89	1
C02F5.12	C02F5.12	C02F5.12	4.46	4.42	1.03	0.04
C02F5.13	C02F5.13	C02F5.13	7.42	7.45	0.98	-0.02
C02F5.14	C02F5.14	C02F5.14	3.1	2.41	1.61	0.69
C02F5.2	C02F5.2	C02F5.2	2.8	1.37	2.69	1.43	1
C02F5.3	C02F5.3	C02F5.3	7.9	8.06	0.89	-0.16
C02F5.4	C02F5.4	C02F5.4	8.77	8.51	1.2	0.27
C02F5.5	C02F5.5	C02F5.5	3.89	2.45	2.7	1.43	1
C02F5.6	C02F5.6	C02F5.6a	6.29	6.83	0.69	-0.54
C02F5.6	C02F5.6	C02F5.6b	5.42	5.54	0.92	-0.12
C02F5.7	C02F5.7	C02F5.7a.1	6.98	7.09	0.93	-0.11
C02F5.7	C02F5.7	C02F5.7a.2	7.19	7.26	0.95	-0.08
C02F5.7	C02F5.7	C02F5.7a.3	7.62	7.68	0.96	-0.06
C02F5.7	C02F5.7	C02F5.7a.4	7.62	7.68	0.96	-0.06
C02F5.7	C02F5.7	C02F5.7b.1	7.16	7.35	0.88	-0.19
C02F5.7	C02F5.7	C02F5.7b.2	7.41	7.58	0.89	-0.18
tsp-1	C02F5.8	C02F5.8	6.42	4.65	3.43	1.78	1
pbs-6	C02F5.9	C02F5.9.1	9.31	9.01	1.24	0.31
pbs-6	C02F5.9	C02F5.9.2	9.79	9.72	1.05	0.07
C02G6.1	C02G6.1	C02G6.1	3.68	3.4	1.22	0.28
C02G6.2	C02G6.2	C02G6.2	3.05	2.46	1.5	0.59
C02G6.3	C02G6.3	C02G6.3	2.83	3.14	0.81	-0.31
C02H6.1	C02H6.1	C02H6.1	1.96	1.98	0.99	-0.02
fbxa-105	C02H6.2	C02H6.2	4.81	3.03	3.43	1.78	1
C02H7.1	C02H7.1	C02H7.1	2.34	2.14	1.15	0.21
C02H7.2	C02H7.2	C02H7.2	1.99	1.92	1.05	0.07
aex-3	C02H7.3	C02H7.3a	4.26	4.37	0.93	-0.11
aex-3	C02H7.3	C02H7.3b	4.27	4.29	0.98	-0.03
C03A3.1	C03A3.1	C03A3.1a	4.13	3.48	1.57	0.65
C03A3.1	C03A3.1	C03A3.1b	4.25	3.65	1.52	0.61
C03A3.2	C03A3.2	C03A3.2.1	7.76	7.53	1.18	0.24
C03A3.2	C03A3.2	C03A3.2.2	7.79	7.54	1.18	0.24
C03A3.3	C03A3.3	C03A3.3	2.1	1.95	1.11	0.15
C03A7.1	C03A7.1	C03A7.1	2.96	4.19	0.43	-1.23		1
srt-65	C03A7.10	C03A7.10	2.4	1.23	2.25	1.17	1
ugt-51	C03A7.11	C03A7.11	3.86	3.84	1.01	0.02
C03A7.12	C03A7.12	C03A7.12	4.1	4.42	0.8	-0.32
C03A7.13	C03A7.13	C03A7.13	3.76	4.22	0.72	-0.46
abu-8	C03A7.14	C03A7.14	3.91	3.62	1.22	0.29
C03A7.2	C03A7.2	C03A7.2	3.72	5.13	0.38	-1.41		1
srw-140	C03A7.3	C03A7.3	1.67	1.6	1.05	0.07
pqn-5	C03A7.4	C03A7.4	3.3	4.34	0.48	-1.04		1
srx-38	C03A7.5	C03A7.5	1.9	1.12	1.71	0.78
srx-39	C03A7.6	C03A7.6	1.65	2.33	0.62	-0.68
abu-6	C03A7.7	C03A7.7	3.2	2.8	1.32	0.4
abu-7	C03A7.8	C03A7.8	4.15	4.43	0.82	-0.28
srt-64	C03A7.9	C03A7.9	2.54	1.5	2.06	1.04	1
C03B1.1	C03B1.1	C03B1.1	2.04	1.35	1.62	0.7
C03B1.10	C03B1.10	C03B1.10	4.94	1	15.38	3.94	1
lmp-1	C03B1.12	C03B1.12.1	9.32	9.13	1.14	0.19
lmp-1	C03B1.12	C03B1.12.2	9.6	9.61	0.99	-0.01
C03B1.13	C03B1.13	C03B1.13	3.71	4.28	0.67	-0.57
C03B1.14	C03B1.14	C03B1.14	4.21	3.88	1.25	0.32
C03B1.15	C03B1.15	C03B1.15	1.91	2.57	0.63	-0.66
C03B1.2	C03B1.2	C03B1.2	2.4	2.86	0.73	-0.46
C03B1.3	C03B1.3	C03B1.3	1.64	1.01	1.55	0.63
C03B1.4	C03B1.4	C03B1.4	1.86	2.1	0.85	-0.23
C03B1.5	C03B1.5	C03B1.5	1.94	2.35	0.75	-0.42
C03B1.6	C03B1.6	C03B1.6	1.37	2.34	0.51	-0.97		1
C03B1.7	C03B1.7	C03B1.7	4.12	4.31	0.88	-0.18
C03B1.9	C03B1.9	C03B1.9	2.42	2.19	1.17	0.23
C03B8.1	C03B8.1	C03B8.1	3.37	3.73	0.78	-0.37
C03B8.2	C03B8.2	C03B8.2	6.16	4.75	2.66	1.41	1
C03B8.3	C03B8.3	C03B8.3	2.32	3.27	0.52	-0.95		1
lin-13	C03B8.4	C03B8.4	8.03	7.88	1.11	0.15
kin-19	C03C10.1	C03C10.1.1	9.14	9.26	0.92	-0.12
kin-19	C03C10.1	C03C10.1.2	9.12	9.24	0.92	-0.12
kin-19	C03C10.1	C03C10.1.3	9.39	9.57	0.89	-0.18
C03C10.2	C03C10.2	C03C10.2	1.74	2.05	0.8	-0.31
rnr-2	C03C10.3	C03C10.3.1	9.88	10.04	0.89	-0.16
rnr-2	C03C10.3	C03C10.3.2	8.25	8.35	0.93	-0.1
rnr-2	C03C10.3	C03C10.3.3	10.29	10.43	0.91	-0.14
C03C10.4	C03C10.4	C03C10.4	8.38	7.83	1.47	0.56
C03C10.5	C03C10.5	C03C10.5	2.07	2.1	0.98	-0.02
C03C10.6	C03C10.6	C03C10.6	4.28	3.98	1.24	0.3
C03C10.7	C03C10.7	C03C10.7	3.43	3.42	1.01	0.02
C03C11.1	C03C11.1	C03C11.1	2.45	3.66	0.43	-1.21		1
fog-3	C03C11.2	C03C11.2	2.44	1.97	1.38	0.47
C03D6.1	C03D6.1	C03D6.1	3.83	2.85	1.98	0.98	1
cel-1	C03D6.3	C03D6.3a	6.83	6.57	1.2	0.26
cel-1	C03D6.3	C03D6.3b	7.43	7.22	1.15	0.21
npp-14	C03D6.4	C03D6.4	8.21	7.77	1.36	0.44
C03D6.5	C03D6.5	C03D6.5	7.2	7.2	1	0
C03D6.6	C03D6.6	C03D6.6	7.05	7.01	1.02	0.03
rpl-24.2	C03D6.8	C03D6.8.1	8.55	8.31	1.18	0.24
rpl-24.2	C03D6.8	C03D6.8.2	8.55	8.31	1.18	0.24
C03E10.1	C03E10.1	C03E10.1	2.29	1.64	1.57	0.65
C03E10.3	C03E10.3	C03E10.3	1.93	2.11	0.89	-0.17
gly-20	C03E10.4	C03E10.4	8.78	8.56	1.16	0.22
C03E10.5	C03E10.5	C03E10.5	6.9	6.68	1.17	0.22
C03E10.6	C03E10.6	C03E10.6	8.36	7.77	1.5	0.59
C03F11.1	C03F11.1	C03F11.1	2.82	2.2	1.53	0.61
C03F11.2	C03F11.2	C03F11.2	2.77	2.33	1.35	0.44
C03F11.3	C03F11.3	C03F11.3	7.18	5.86	2.49	1.32	1
C03F11.4	C03F11.4	C03F11.4.1	3.46	2.14	2.49	1.32	1
C03F11.4	C03F11.4	C03F11.4.2	3.62	2.23	2.61	1.38	1
C03F11.4	C03F11.4	C03F11.4.3	3.62	2.23	2.61	1.38	1
sdha-1	C03G5.1	C03G5.1.1	6.74	6.56	1.13	0.17
sdha-1	C03G5.1	C03G5.1.2	7.7	7.5	1.15	0.2
nspc-3	C03G5.10	C03G5.10	9.6	9.49	1.08	0.11
nspc-4	C03G5.11	C03G5.11	5.09	4.94	1.11	0.15
nspc-5	C03G5.12	C03G5.12	9.57	9.63	0.96	-0.06
nspc-6	C03G5.13	C03G5.13	7.26	5.37	3.72	1.89	1
nspc-7	C03G5.2	C03G5.2	7.55	8.52	0.51	-0.97		1
flp-5	C03G5.7	C03G5.7	6.59	5.5	2.13	1.09	1
nspc-1	C03G5.8	C03G5.8	7.28	5.84	2.72	1.44	1
nspc-2	C03G5.9	C03G5.9	10.09	10.34	0.84	-0.25
nhr-148	C03G6.10	C03G6.10	2.31	2.32	1	0
srh-231	C03G6.11	C03G6.11	2.1	1.99	1.08	0.11
nhr-149	C03G6.12	C03G6.12	2.58	1.38	2.29	1.2	1
tag-293	C03G6.13	C03G6.13	2.87	2.21	1.59	0.67
cyp-35A1	C03G6.14	C03G6.14	2.06	1.77	1.22	0.29
cyp-35A2	C03G6.15	C03G6.15	5.52	5.57	0.96	-0.05
srsx-24	C03G6.16	C03G6.16	2.5	1.57	1.91	0.94	1
C03G6.17	C03G6.17	C03G6.17	2.14	3.19	0.48	-1.05		1
srp-5	C03G6.18	C03G6.18	6.36	6.15	1.16	0.21
srp-6	C03G6.19	C03G6.19	6.58	6.67	0.94	-0.09
srx-56	C03G6.2	C03G6.2	1.9	1.39	1.43	0.51
srj-14	C03G6.3	C03G6.3	2.98	2.28	1.62	0.7
C03G6.5	C03G6.5	C03G6.5	7.05	6.88	1.12	0.17
C03G6.6	C03G6.6	C03G6.6	1.25	2.15	0.53	-0.91		1
srh-275	C03G6.7	C03G6.7	1.73	1.42	1.24	0.31
nhr-147	C03G6.8	C03G6.8	2.07	2.34	0.83	-0.27
srh-244	C03G6.9	C03G6.9	2.44	2	1.35	0.44
C03H12.1	C03H12.1	C03H12.1	5.82	5.56	1.2	0.26
clec-10	C03H5.1	C03H5.1	3.96	4.85	0.54	-0.89		1
C03H5.2	C03H5.2	C03H5.2	8.57	8.16	1.33	0.41
C03H5.3	C03H5.3	C03H5.3	7.24	7.55	0.8	-0.32
C03H5.4	C03H5.4	C03H5.4	2.19	1.94	1.19	0.25
C03H5.5	C03H5.5	C03H5.5	3.07	3.46	0.76	-0.39
C03H5.6	C03H5.6	C03H5.6	3.07	3.1	0.98	-0.03
C03H5.7	C03H5.7	C03H5.7	1.81	2.03	0.86	-0.22
C04A11.1	C04A11.1	C04A11.1	2.8	2.94	0.91	-0.14
C04A11.2	C04A11.2	C04A11.2	3.1	4.35	0.42	-1.25		1
gck-4	C04A11.3	C04A11.3	7.57	7.56	1.01	0.01
adm-2	C04A11.4	C04A11.4	5.5	5.53	0.98	-0.03
C04A11.5	C04A11.5	C04A11.5	2.94	2.87	1.05	0.07
C04A2.1	C04A2.1	C04A2.1.1	4.64	3.99	1.57	0.65
C04A2.1	C04A2.1	C04A2.1.2	4.61	4.04	1.48	0.57
egl-27	C04A2.3	C04A2.3a	7.25	7.27	0.98	-0.02
egl-27	C04A2.3	C04A2.3b	7.43	7.47	0.98	-0.03
egl-27	C04A2.3	C04A2.3c.1	9.59	9.75	0.9	-0.16
egl-27	C04A2.3	C04A2.3c.2	9.88	10.03	0.9	-0.15
egl-27	C04A2.3	C04A2.3c.3	9.88	10.03	0.9	-0.15
dnj-5	C04A2.7	C04A2.7a	8.86	8.52	1.27	0.34
dnj-5	C04A2.7	C04A2.7b.1	8.69	8.43	1.2	0.26
dnj-5	C04A2.7	C04A2.7b.2	8.61	8.35	1.2	0.26
dnj-5	C04A2.7	C04A2.7c	8.86	8.52	1.27	0.34
dnj-5	C04A2.7	C04A2.7d	8.84	8.57	1.2	0.27
C04B4.1	C04B4.1	C04B4.1	1.57	1.6	0.98	-0.03
C04B4.2	C04B4.2	C04B4.2	8.21	7.72	1.4	0.49
C04B4.3	C04B4.3	C04B4.3	1.92	2.01	0.94	-0.09
C04B4.4	C04B4.4	C04B4.4	1.91	1.56	1.27	0.35
C04B4.5	C04B4.5	C04B4.5	2.4	1.96	1.36	0.44
C04B4.6	C04B4.6	C04B4.6	1.91	1.11	1.74	0.8
C04C11.1	C04C11.1	C04C11.1b	5.38	6.42	0.49	-1.04		1
C04C11.2	C04C11.2	C04C11.2.1	7.37	7.45	0.94	-0.09
C04C11.2	C04C11.2	C04C11.2.2	7.61	7.74	0.91	-0.14
srz-60	C04C3.1	C04C3.1	2.15	2.45	0.81	-0.3
C04C3.2	C04C3.2	C04C3.2	2.58	2.34	1.18	0.24
C04C3.3	C04C3.3	C04C3.3.1	9.48	9.21	1.2	0.27
C04C3.3	C04C3.3	C04C3.3.2	9.48	9.21	1.2	0.26
C04C3.4	C04C3.4	C04C3.4	6.61	5.49	2.17	1.12	1
dyf-3	C04C3.5	C04C3.5a	2.55	2.87	0.8	-0.33
dyf-3	C04C3.5	C04C3.5b	2.3	2.48	0.88	-0.19
dyf-3	C04C3.5	C04C3.5c	2.42	2.78	0.78	-0.36
C04C3.6	C04C3.6	C04C3.6	1.62	2.78	0.45	-1.16		1
C04C3.7	C04C3.7	C04C3.7	2.66	2.32	1.26	0.34
C04D8.1	C04D8.1	C04D8.1	7.7	7.64	1.04	0.06
C04E12.10	C04E12.10	C04E12.10	2.01	1.76	1.18	0.24
C04E12.11	C04E12.11	C04E12.11	4.52	4.05	1.39	0.47
C04E12.12	C04E12.12	C04E12.12	4.23	3.74	1.4	0.49
C04E12.2	C04E12.2	C04E12.2.1	3.82	4.27	0.73	-0.45
C04E12.2	C04E12.2	C04E12.2.2	4.39	5.06	0.63	-0.67
C04E12.4	C04E12.4	C04E12.4	4.44	3.65	1.73	0.79
C04E12.5	C04E12.5	C04E12.5	2.13	2.08	1.03	0.05
C04E12.6	C04E12.6	C04E12.6	2.19	3.42	0.43	-1.23		1
plsc-1	C04E12.7	C04E12.7	2.72	2.53	1.14	0.19
srx-121	C04E12.8	C04E12.8	2.84	2.17	1.6	0.68
srbc-2	C04E12.9	C04E12.9	2.8	2.29	1.42	0.51
srd-15	C04E6.10	C04E6.10	2.6	2.19	1.32	0.4
C04E6.11	C04E6.11	C04E6.11	6.58	6.51	1.05	0.07
C04E6.12	C04E6.12	C04E6.12	2.65	1.66	1.99	0.99	1
C04E6.13	C04E6.13	C04E6.13	4.82	3.67	2.22	1.15	1
srsx-18	C04E6.2	C04E6.2	1.59	2.2	0.66	-0.61
C04E6.3	C04E6.3	C04E6.3	1.58	2.05	0.72	-0.47
C04E6.4	C04E6.4	C04E6.4	2.02	1.48	1.46	0.54
C04E6.5	C04E6.5	C04E6.5	2.03	1.72	1.23	0.3
grd-9	C04E6.6	C04E6.6	1.85	1.88	0.98	-0.03
C04E6.7	C04E6.7	C04E6.7	3.74	4.12	0.77	-0.38
C04E6.8	C04E6.8	C04E6.8	1.9	2.41	0.7	-0.51
srd-16	C04E6.9	C04E6.9	1.61	1.43	1.14	0.18
C04E7.1	C04E7.1	C04E7.1	3.89	3.24	1.57	0.65
C04E7.2	C04E7.2	C04E7.2	5.99	6.05	0.96	-0.06
C04E7.3	C04E7.3	C04E7.3	6.49	6.13	1.28	0.36
C04E7.4	C04E7.4	C04E7.4	3.47	3.18	1.22	0.28
C04F1.1	C04F1.1	C04F1.1	2.98	2.68	1.23	0.3
lim-7	C04F1.3	C04F1.3	4.42	4.8	0.77	-0.37
C04F12.1	C04F12.1	C04F12.1	6.06	5.86	1.15	0.2
fce-1	C04F12.10	C04F12.10	7.33	7.2	1.09	0.13
ikb-1	C04F12.3	C04F12.3	3.75	4.96	0.43	-1.21		1
rpl-14	C04F12.4	C04F12.4.1	10.98	10.79	1.14	0.19
rpl-14	C04F12.4	C04F12.4.2	10.98	10.79	1.14	0.19
C04F12.5	C04F12.5	C04F12.5	6.63	6.55	1.06	0.08
C04F12.6	C04F12.6	C04F12.6	2.56	2.67	0.93	-0.1
C04F12.7	C04F12.7	C04F12.7	4.42	3.74	1.6	0.67
C04F12.8	C04F12.8	C04F12.8	5.54	4.5	2.05	1.04	1
rnh-1.3	C04F12.9	C04F12.9	4.23	4.64	0.75	-0.41
srh-79	C04F2.1	C04F2.1	2.17	1.72	1.37	0.45
srh-229	C04F2.4	C04F2.4	1.71	1.65	1.04	0.05
sid-1	C04F5.1	C04F5.1	7.35	6.87	1.4	0.48
C04F5.2	C04F5.2	C04F5.2	2.4	2.73	0.79	-0.34
unc-46	C04F5.3	C04F5.3	2.72	2.84	0.92	-0.12
srab-1	C04F5.4	C04F5.4	2.3	2.26	1.03	0.04
srab-2	C04F5.5	C04F5.5	3.18	1.55	3.08	1.62	1
srab-3	C04F5.6	C04F5.6	1.96	1.65	1.24	0.31
ugt-63	C04F5.7	C04F5.7	4.92	3.26	3.16	1.66	1
C04F5.8	C04F5.8	C04F5.8	7.89	7.84	1.04	0.05
C04F5.9	C04F5.9	C04F5.9	5.67	6.06	0.76	-0.39
vit-5	C04F6.1	C04F6.1.1	13.73	13.56	1.12	0.17
vit-5	C04F6.1	C04F6.1.2	13.85	13.71	1.1	0.14
vit-5	C04F6.1	C04F6.1.3	13.85	13.71	1.1	0.14
C04F6.2	C04F6.2	C04F6.2	4.04	3.85	1.14	0.18
cht-1	C04F6.3	C04F6.3.1	4.71	7.36	0.16	-2.65		1
cht-1	C04F6.3	C04F6.3.2	4.98	7.88	0.13	-2.9		1
unc-78	C04F6.4	C04F6.4a	7.09	6.49	1.52	0.6
unc-78	C04F6.4	C04F6.4b.1	6.95	6.49	1.38	0.46
unc-78	C04F6.4	C04F6.4b.2	6.86	6.28	1.5	0.58
dhs-27	C04F6.5	C04F6.5	3.64	3.78	0.91	-0.14
C04G2.1	C04G2.1	C04G2.1	3.42	4.38	0.51	-0.96		1
C04G2.10	C04G2.10	C04G2.10	5.4	5.55	0.9	-0.15
C04G2.11	C04G2.11	C04G2.11	1.99	1.36	1.55	0.63
C04G2.2	C04G2.2	C04G2.2	2.16	2.12	1.03	0.04
msp-36	C04G2.4	C04G2.4	7.8	7.31	1.41	0.5
C04G2.5	C04G2.5	C04G2.5	2.25	1.36	1.85	0.89	1
dis-3	C04G2.6	C04G2.6	7.42	7.23	1.14	0.19
egl-38	C04G2.7	C04G2.7	2.69	2.98	0.82	-0.28
C04G2.8	C04G2.8	C04G2.8	3.12	3.68	0.68	-0.56
C04G2.9	C04G2.9	C04G2.9	3.89	3.47	1.34	0.42
C04G6.10	C04G6.10	C04G6.10	4.28	1.41	7.29	2.87	1
C04G6.11	C04G6.11	C04G6.11	2.48	1.72	1.7	0.76
mpk-2	C04G6.1	C04G6.1a	4.14	3.53	1.53	0.62
mpk-2	C04G6.1	C04G6.1b	4.4	3.53	1.82	0.87
mpk-2	C04G6.1	C04G6.1c.1	4.18	3.53	1.57	0.65
mpk-2	C04G6.1	C04G6.1c.2	4.18	3.83	1.27	0.35
C04G6.2	C04G6.2	C04G6.2	2.25	2.18	1.05	0.08
pld-1	C04G6.3	C04G6.3.1	7.12	6.57	1.47	0.55
pld-1	C04G6.3	C04G6.3.2	7.13	6.59	1.46	0.55
C04G6.4	C04G6.4	C04G6.4	6.74	6.17	1.49	0.57
C04G6.5	C04G6.5	C04G6.5	5.16	4.81	1.27	0.35
C04G6.6	C04G6.6	C04G6.6	2.61	2.63	0.99	-0.02
C04G6.7	C04G6.7	C04G6.7	2.11	2.16	0.96	-0.06
C04H4.1	C04H4.1	C04H4.1	2.04	3.11	0.47	-1.08		1
C04H5.1	C04H5.1	C04H5.1	7.56	7.44	1.09	0.12
C04H5.2	C04H5.2	C04H5.2	6.05	5.85	1.15	0.2
gcy-29	C04H5.3	C04H5.3	2.18	1.79	1.31	0.39
mog-4	C04H5.6	C04H5.6	6.71	6.39	1.25	0.32
C04H5.7	C04H5.7	C04H5.7	6.83	6.99	0.9	-0.16
nlp-41	C04H5.8	C04H5.8	4.37	2.99	2.6	1.38	1
pph-1	C05A2.1	C05A2.1	6.36	6.21	1.1	0.14
pgp-5	C05A9.1	C05A9.1	5.62	4.1	2.88	1.53	1
C05A9.2	C05A9.2	C05A9.2	5.46	5.39	1.05	0.06
C05A9.3	C05A9.3	C05A9.3	1.96	2.23	0.83	-0.27
lip-1	C05B10.1	C05B10.1	8.08	7.49	1.51	0.59
C05B5.1	C05B5.1	C05B5.1	1.72	2.05	0.79	-0.33
C05B5.2	C05B5.2	C05B5.2	2.49	2.25	1.18	0.24
pqn-8	C05B5.3	C05B5.3	2.94	1.7	2.36	1.24	1
C05B5.4	C05B5.4	C05B5.4	4.3	5.48	0.44	-1.18		1
C05B5.5	C05B5.5	C05B5.5	2.3	1.83	1.38	0.47
C05B5.6	C05B5.6	C05B5.6	2.69	1.71	1.97	0.98	1
rgs-1	C05B5.7	C05B5.7	3.01	2.17	1.79	0.84
C05B5.8	C05B5.8	C05B5.8	4.22	5.26	0.49	-1.04		1
C05B5.9	C05B5.9	C05B5.9	4.77	3.23	2.9	1.54	1
C05C10.1	C05C10.1	C05C10.1	2.24	1.71	1.45	0.53
C05C10.2	C05C10.2	C05C10.2a	6.73	6.36	1.29	0.37
C05C10.2	C05C10.2	C05C10.2b.1	6.84	6.45	1.31	0.39
C05C10.2	C05C10.2	C05C10.2b.2	6.6	5.86	1.67	0.74
C05C10.3	C05C10.3	C05C10.3.1	8.56	7.65	1.88	0.91	1
C05C10.3	C05C10.3	C05C10.3.2	8.36	7.69	1.59	0.67
C05C10.3	C05C10.3	C05C10.3.3	8.54	7.94	1.52	0.6
C05C10.4	C05C10.4	C05C10.4	8.58	7.47	2.15	1.11	1
C05C10.5	C05C10.5	C05C10.5a	9.56	9.47	1.06	0.09
C05C10.5	C05C10.5	C05C10.5b	9.95	10	0.96	-0.05
C05C10.5	C05C10.5	C05C10.5c.1	9.95	10	0.96	-0.05
C05C10.5	C05C10.5	C05C10.5c.2	9.95	10	0.96	-0.05
C05C10.5	C05C10.5	C05C10.5c.3	10.4	10.53	0.92	-0.13
ufd-3	C05C10.6	C05C10.6a	9.16	8.93	1.17	0.23
ufd-3	C05C10.6	C05C10.6b	9.24	8.99	1.19	0.25
C05C10.7	C05C10.7	C05C10.7	5.08	5.35	0.83	-0.27
C05C12.1	C05C12.1	C05C12.1	2.62	3.01	0.76	-0.39
gtl-1	C05C12.3	C05C12.3	6.58	5.67	1.89	0.92	1
C05C12.4	C05C12.4	C05C12.4	6.49	5.36	2.2	1.14	1
C05C12.5	C05C12.5	C05C12.5	1.82	1.3	1.43	0.52
C05C12.6	C05C12.6	C05C12.6	2.75	2.51	1.19	0.25
C05C8.1	C05C8.1	C05C8.1	6.87	6.91	0.97	-0.04
C05C8.2	C05C8.2	C05C8.2	7.74	7.95	0.87	-0.21
fkb-3	C05C8.3	C05C8.3	8.22	7.86	1.28	0.36
gei-6	C05C8.4	C05C8.4	7.39	6.99	1.32	0.4
C05C8.5	C05C8.5	C05C8.5	7.8	7.56	1.18	0.24
C05C8.6	C05C8.6	C05C8.6	8.47	8.55	0.94	-0.08
C05C8.7	C05C8.7	C05C8.7.1	7.11	6.22	1.86	0.89	1
C05C8.7	C05C8.7	C05C8.7.2	7.68	6.94	1.67	0.74
C05C8.7	C05C8.7	C05C8.7.3	7.31	6.56	1.67	0.74
C05C8.7	C05C8.7	C05C8.7.4	7.42	6.76	1.57	0.65
C05C8.8	C05C8.8	C05C8.8	2.27	1.68	1.5	0.58
C05C8.9	C05C8.9	C05C8.9a	7.06	7.14	0.94	-0.08
C05C8.9	C05C8.9	C05C8.9b.1	7.52	7.63	0.93	-0.11
C05C8.9	C05C8.9	C05C8.9b.2	7.69	7.85	0.89	-0.16
C05C9.1	C05C9.1	C05C9.1	2.69	2.44	1.19	0.26
C05C9.2	C05C9.2	C05C9.2	1.53	1.55	0.99	-0.02
C05C9.3	C05C9.3	C05C9.3	2.6	2.26	1.27	0.34
C05D10.1	C05D10.1	C05D10.1a.1	7.6	7.67	0.96	-0.07
C05D10.1	C05D10.1	C05D10.1a.2	7.91	8.02	0.93	-0.1
C05D10.1	C05D10.1	C05D10.1b	7.92	8.1	0.88	-0.18
C05D10.1	C05D10.1	C05D10.1c.1	8.28	8.57	0.81	-0.3
C05D10.1	C05D10.1	C05D10.1c.2	7.95	8.15	0.87	-0.2
C05D10.1	C05D10.1	C05D10.1c.3	7.91	8.02	0.93	-0.1
C05D10.1	C05D10.1	C05D10.1c.4	8.28	8.57	0.81	-0.3
C05D10.2	C05D10.2	C05D10.2a	3.57	3.31	1.2	0.26
C05D10.2	C05D10.2	C05D10.2b	3.89	3.42	1.39	0.47
C05D10.2	C05D10.2	C05D10.2c	3.57	3.31	1.2	0.26
C05D10.3	C05D10.3	C05D10.3	3.68	3.76	0.94	-0.08
C05D10.4	C05D10.4	C05D10.4a	5.05	4.95	1.07	0.1
C05D10.4	C05D10.4	C05D10.4b	4.84	4.58	1.19	0.25
C05D10.4	C05D10.4	C05D10.4c	5.03	5.53	0.7	-0.5
C05D11.1	C05D11.1	C05D11.1	8.69	8.82	0.91	-0.13
C05D11.10	C05D11.10	C05D11.10	6.26	5.32	1.92	0.94	1
mel-32	C05D11.11	C05D11.11a.1	10.59	10.03	1.48	0.57
mel-32	C05D11.11	C05D11.11a.2	10.59	10.03	1.48	0.57
mel-32	C05D11.11	C05D11.11a.3	9.32	9.33	0.99	-0.01
mel-32	C05D11.11	C05D11.11b.1	8.17	8	1.12	0.16
mel-32	C05D11.11	C05D11.11b.2	8.98	9.01	0.98	-0.03
mel-32	C05D11.11	C05D11.11b.3	9.32	9.33	0.99	-0.01
let-721	C05D11.12	C05D11.12.1	8.06	7.85	1.15	0.2
let-721	C05D11.12	C05D11.12.2	8.53	8.37	1.11	0.15
C05D11.13	C05D11.13	C05D11.13	5.98	5.35	1.54	0.62
vps-16	C05D11.2	C05D11.2.1	7.75	7.39	1.28	0.36
vps-16	C05D11.2	C05D11.2.2	7.96	7.55	1.33	0.41
tag-170	C05D11.3	C05D11.3	8.72	8.24	1.39	0.47
let-756	C05D11.4	C05D11.4	4.61	4.72	0.93	-0.11
C05D11.5	C05D11.5	C05D11.5	3.83	3.7	1.09	0.13
nas-4	C05D11.6	C05D11.6	3.04	2.52	1.43	0.52
C05D11.7	C05D11.7	C05D11.7a.1	7.63	7.73	0.93	-0.1
C05D11.7	C05D11.7	C05D11.7a.2	8.3	8.19	1.08	0.11
C05D11.7	C05D11.7	C05D11.7b	8.38	8.23	1.11	0.16
C05D11.8	C05D11.8	C05D11.8	6.79	6.86	0.95	-0.07
C05D11.9	C05D11.9	C05D11.9	6.75	6.24	1.42	0.51
C05D12.1	C05D12.1	C05D12.1	3.46	2.89	1.48	0.56
C05D12.2	C05D12.2	C05D12.2	4.72	4.58	1.1	0.14
C05D12.3	C05D12.3	C05D12.3a.1	8.34	4.37	15.6	3.96	1
C05D12.3	C05D12.3	C05D12.3a.2	8.49	4.52	15.76	3.98	1
C05D12.3	C05D12.3	C05D12.3c	8.53	4.67	14.56	3.86	1
C05D12.4	C05D12.4	C05D12.4	7.26	4.55	6.56	2.71	1
C05D12.5	C05D12.5	C05D12.5	3.68	4.21	0.69	-0.54
C05D12.7	C05D12.7	C05D12.7	4.26	5.34	0.47	-1.08		1
C05D2.10	C05D2.10	C05D2.10a.1	8.63	8.81	0.88	-0.18
C05D2.10	C05D2.10	C05D2.10a.2	8.78	9.02	0.85	-0.24
C05D2.10	C05D2.10	C05D2.10b	8.78	9.01	0.85	-0.23
daf-4	C05D2.1	C05D2.1a	6.32	6.63	0.81	-0.3
daf-4	C05D2.1	C05D2.1c	6.03	6.46	0.74	-0.43
daf-4	C05D2.1	C05D2.1d	6.31	6.75	0.73	-0.45
C05D2.3	C05D2.3	C05D2.3	3.49	2.51	1.97	0.98	1
bas-1	C05D2.4	C05D2.4a	7.18	5.84	2.53	1.34	1
bas-1	C05D2.4	C05D2.4b	6.9	5.47	2.68	1.42	1
gak-1	C05D2.5	C05D2.5	8.94	8.43	1.43	0.52
C05D2.6	C05D2.6	C05D2.6a.1	6.9	6.29	1.53	0.61
C05D2.6	C05D2.6	C05D2.6a.2	6.86	6.39	1.38	0.46
C05D2.6	C05D2.6	C05D2.6b	7.21	6.67	1.46	0.54
C05D2.8	C05D2.8	C05D2.8	8.94	7.54	2.63	1.4	1
snx-1	C05D9.1	C05D9.1.1	8.33	8.52	0.88	-0.18
snx-1	C05D9.1	C05D9.1.2	7.31	7.49	0.88	-0.18
lmp-2	C05D9.2	C05D9.2.1	6.06	4.73	2.52	1.33	1
lmp-2	C05D9.2	C05D9.2.2	5.43	4.51	1.89	0.92	1
C05D9.3	C05D9.3	C05D9.3	4.48	5	0.7	-0.52
C05D9.4	C05D9.4	C05D9.4	2.96	1.06	3.73	1.9	1
ife-4	C05D9.5	C05D9.5	6.39	6.72	0.79	-0.34
C05D9.7	C05D9.7	C05D9.7	4.56	4.57	1	-0.01
C05D9.9	C05D9.9	C05D9.9a	4.56	3.86	1.62	0.69
C05D9.9	C05D9.9	C05D9.9b	4.44	4.73	0.82	-0.29
C05E11.1	C05E11.1	C05E11.1	7.23	7.41	0.88	-0.18
C05E11.2	C05E11.2	C05E11.2	3.11	2.53	1.5	0.58
C05E11.3	C05E11.3	C05E11.3	4.69	4.54	1.11	0.15
amt-1	C05E11.4	C05E11.4	2	3.12	0.46	-1.12		1
amt-4	C05E11.5	C05E11.5	7.2	5.27	3.83	1.94	1
C05E11.6	C05E11.6	C05E11.6	4.21	5.5	0.41	-1.3		1
C05E11.7	C05E11.7	C05E11.7	2.7	2.24	1.37	0.45
flp-12	C05E11.8	C05E11.8	6.72	6.41	1.23	0.3
srp-2	C05E4.1	C05E4.1.1	5.27	5.55	0.82	-0.28
srp-2	C05E4.1	C05E4.1.2	6.15	6.48	0.8	-0.32
srj-25	C05E4.10	C05E4.10	1.9	1.87	1.02	0.03
srj-24	C05E4.11	C05E4.11	1.71	2	0.82	-0.29
C05E4.12	C05E4.12	C05E4.12	2.71	2.18	1.44	0.53
str-262	C05E4.13	C05E4.13	1.91	2.85	0.52	-0.94		1
srh-2	C05E4.14	C05E4.14a	2.25	3.74	0.36	-1.49		1
srh-2	C05E4.14	C05E4.14b	3.34	4.95	0.33	-1.61		1
str-20	C05E4.2	C05E4.2	1.84	1.74	1.08	0.11
srp-1	C05E4.3	C05E4.3	6.34	6.72	0.77	-0.37
sri-4	C05E4.4	C05E4.4	3.3	1.56	3.34	1.74	1
str-134	C05E4.6	C05E4.6	1.88	1.51	1.29	0.37
C05E4.7	C05E4.7	C05E4.7	1.84	1	1.79	0.84
gei-7	C05E4.9	C05E4.9a.1	8.95	10.72	0.29	-1.76		1
gei-7	C05E4.9	C05E4.9a.2	7.87	9.46	0.33	-1.59		1
gei-7	C05E4.9	C05E4.9a.3	8.87	10.71	0.28	-1.84		1
gei-7	C05E4.9	C05E4.9b.1	8.25	9.97	0.3	-1.73		1
gei-7	C05E4.9	C05E4.9b.2	7.39	9.64	0.21	-2.25		1
C05E7.1	C05E7.1	C05E7.1	2.74	2.68	1.05	0.06
C05E7.2	C05E7.2	C05E7.2	2.2	1.52	1.6	0.67
C05E7.3	C05E7.3	C05E7.3	2.74	1.92	1.77	0.82
C05E7.4	C05E7.4	C05E7.4	2.6	2.26	1.26	0.34
C05G5.1	C05G5.1	C05G5.1	3.75	3.81	0.96	-0.06
C05G5.2	C05G5.2	C05G5.2	6.72	7.08	0.78	-0.36
C05G5.3	C05G5.3	C05G5.3	3.99	3.09	1.87	0.9	1
C05G5.4	C05G5.4	C05G5.4	8.18	7.98	1.14	0.19
C05G5.5	C05G5.5	C05G5.5	2.95	4.04	0.47	-1.09		1
nhr-76	C05G6.1	C05G6.1	6.63	6.23	1.32	0.4
ckk-1	C05H8.1	C05H8.1a	5.02	3.83	2.27	1.18	1
ckk-1	C05H8.1	C05H8.1b	4.8	3.75	2.08	1.06	1
cdc-48.1	C06A1.1	C06A1.1.1	9.81	9.55	1.19	0.26
cdc-48.1	C06A1.1	C06A1.1.2	9.88	9.61	1.2	0.27
C06A1.2	C06A1.2	C06A1.2	4.31	3.46	1.81	0.85
C06A1.3	C06A1.3	C06A1.3	3.37	3.55	0.89	-0.17
C06A1.5	C06A1.5	C06A1.5	9.38	9.63	0.84	-0.24
C06A1.6	C06A1.6	C06A1.6	2.69	2.63	1.04	0.06
C06A1.7	C06A1.7	C06A1.7	2.86	2.55	1.24	0.31
C06A12.3	C06A12.3	C06A12.3	4.51	5.98	0.36	-1.48		1
gcy-27	C06A12.4	C06A12.4	2.23	1.85	1.3	0.38
C06A12.5	C06A12.5	C06A12.5	2	2.11	0.92	-0.12
C06A12.8	C06A12.8	C06A12.8	1.57	2.11	0.69	-0.54
C06A5.1	C06A5.1	C06A5.1	7.39	7.33	1.04	0.06
C06A5.10	C06A5.10	C06A5.10	1.14	1.98	0.56	-0.84		1
sir-2.4	C06A5.11	C06A5.11	5.05	5.52	0.72	-0.47
C06A5.12	C06A5.12	C06A5.12	4.53	4.74	0.86	-0.21
C06A5.2	C06A5.2	C06A5.2	3.11	2.95	1.12	0.16
C06A5.3	C06A5.3	C06A5.3a	8.08	7.99	1.07	0.09
C06A5.3	C06A5.3	C06A5.3b	8.14	8.08	1.05	0.06
C06A5.4	C06A5.4	C06A5.4	0	0	1	0
C06A5.5	C06A5.5	C06A5.5	0	0	1	0
C06A5.6	C06A5.6	C06A5.6	7.99	7.88	1.08	0.11
tmd-1	C06A5.7	C06A5.7a	6.06	6.19	0.92	-0.12
tmd-1	C06A5.7	C06A5.7b	5.84	5.9	0.96	-0.06
C06A5.8	C06A5.8	C06A5.8a	6.29	6.47	0.88	-0.18
C06A5.8	C06A5.8	C06A5.8b	6.59	7	0.75	-0.41
rnf-1	C06A5.9	C06A5.9	6.54	5.96	1.49	0.58
C06A6.2	C06A6.2	C06A6.2a	5.91	5.6	1.24	0.31
C06A6.2	C06A6.2	C06A6.2b	5.91	5.6	1.24	0.31
C06A6.3	C06A6.3	C06A6.3	7.79	7.77	1.02	0.03
C06A6.4	C06A6.4	C06A6.4a.1	7.85	7.07	1.72	0.78
C06A6.4	C06A6.4	C06A6.4a.2	7.85	7.07	1.72	0.78
C06A6.4	C06A6.4	C06A6.4b	7.68	6.88	1.74	0.8
C06A6.5	C06A6.5	C06A6.5	6.63	5.86	1.7	0.77
C06A6.7	C06A6.7	C06A6.7	1.39	2.68	0.41	-1.3		1
C06A8.1	C06A8.1	C06A8.1a.1	8.66	8.28	1.31	0.38
C06A8.1	C06A8.1	C06A8.1a.2	8.88	8.61	1.21	0.27
C06A8.1	C06A8.1	C06A8.1b	8.25	8.17	1.05	0.08
C06A8.2	C06A8.2	C06A8.2	7.99	7.61	1.3	0.38
C06A8.3	C06A8.3	C06A8.3.1	8.49	8.39	1.07	0.1
C06A8.3	C06A8.3	C06A8.3.2	10.53	10.34	1.15	0.2
skr-17	C06A8.4	C06A8.4	7.64	7.59	1.04	0.05
C06A8.5	C06A8.5	C06A8.5	7.64	7.7	0.96	-0.06
C06A8.6	C06A8.6	C06A8.6	2.36	1.63	1.66	0.73
srh-39	C06A8.7	C06A8.7	1.38	1.54	0.89	-0.17
C06A8.8	C06A8.8	C06A8.8a	3.05	2.95	1.07	0.1
C06A8.8	C06A8.8	C06A8.8b.1	4.41	3.9	1.42	0.51
C06A8.8	C06A8.8	C06A8.8b.2	3.55	3.17	1.3	0.38
glr-4	C06A8.9	C06A8.9	3.53	2.48	2.06	1.04	1
C06B3.1	C06B3.1	C06B3.1	2.15	1.23	1.89	0.92	1
str-250	C06B3.10	C06B3.10	1.6	1.96	0.78	-0.36
srx-42	C06B3.11	C06B3.11	2.6	1.79	1.75	0.81
srxa-11	C06B3.12	C06B3.12	2.5	1.96	1.45	0.53
srxa-12	C06B3.13	C06B3.13	2.27	1.87	1.32	0.4
srxa-13	C06B3.14	C06B3.14	2.11	1.97	1.1	0.14
C06B3.2	C06B3.2	C06B3.2	2.76	2.7	1.04	0.06
cyp-35C1	C06B3.3	C06B3.3	4.79	4.28	1.42	0.51
stdh-1	C06B3.4	C06B3.4	7.59	7.52	1.05	0.08
C06B3.5	C06B3.5	C06B3.5	2.83	2.57	1.2	0.26
C06B3.6	C06B3.6	C06B3.6.1	6.95	7.07	0.92	-0.13
C06B3.6	C06B3.6	C06B3.6.2	7.51	8.15	0.64	-0.64
C06B3.6	C06B3.6	C06B3.6.3	7.51	8.15	0.64	-0.64
C06B3.7	C06B3.7	C06B3.7	3.88	2.82	2.08	1.06	1
gcy-32	C06B3.8	C06B3.8.1	2.44	2.45	1	-0.01
gcy-32	C06B3.8	C06B3.8.2	2.64	2.56	1.06	0.09
str-252	C06B3.9	C06B3.9	1.74	1.5	1.18	0.23
nhr-150	C06B8.1	C06B8.1	2.6	2.21	1.31	0.39
srh-218	C06B8.10	C06B8.10	1.74	1.36	1.3	0.38
C06B8.11	C06B8.11	C06B8.11	2.73	2.3	1.34	0.43
C06B8.2	C06B8.2	C06B8.2a	4.3	3.06	2.36	1.24	1
C06B8.2	C06B8.2	C06B8.2b	4.44	2.93	2.86	1.52	1
nhr-151	C06B8.3	C06B8.3	2.93	2.03	1.86	0.9	1
str-264	C06B8.4	C06B8.4	1.78	2.32	0.69	-0.54
srh-219	C06B8.6	C06B8.6	1.31	1.26	1.04	0.05
C06B8.7	C06B8.7	C06B8.7	5.7	5.9	0.87	-0.2
rpl-38	C06B8.8	C06B8.8.1	12.12	11.99	1.09	0.13
rpl-38	C06B8.8	C06B8.8.2	11.8	11.57	1.17	0.23
rpl-38	C06B8.8	C06B8.8.3	12.17	12.08	1.06	0.08
srw-21	C06B8.9	C06B8.9	1.73	2.45	0.6	-0.73		1
mel-11	C06C3.1	C06C3.1a	8.48	8.36	1.09	0.12
mel-11	C06C3.1	C06C3.1b	8.5	8.36	1.1	0.13
mel-11	C06C3.1	C06C3.1c	8.14	7.97	1.12	0.17
mel-11	C06C3.1	C06C3.1d	8.52	8.39	1.1	0.14
C06C3.3	C06C3.3	C06C3.3	1.6	1.52	1.05	0.08
C06C3.4	C06C3.4	C06C3.4	3.47	2.73	1.67	0.74
srh-48	C06C3.6	C06C3.6	3.35	1.93	2.68	1.42	1
C06C3.7	C06C3.7	C06C3.7	3.62	3.79	0.89	-0.17
C06C3.8	C06C3.8	C06C3.8	2.99	2.29	1.62	0.7
C06C6.1	C06C6.1	C06C6.1	2.41	1.59	1.77	0.82
str-233	C06C6.2	C06C6.2	2.77	1.57	2.3	1.2	1
str-231	C06C6.3	C06C6.3	2.24	1.36	1.84	0.88
nhr-63	C06C6.4	C06C6.4	4.38	4.15	1.17	0.23
nhr-50	C06C6.5	C06C6.5a	3.56	3.79	0.85	-0.23
nhr-50	C06C6.5	C06C6.5b.1	3.73	3.78	0.97	-0.05
nhr-50	C06C6.5	C06C6.5b.2	3.64	3.41	1.17	0.23
C06C6.6	C06C6.6	C06C6.6	2.5	2.38	1.08	0.12
C06C6.7	C06C6.7	C06C6.7	2.44	1.34	2.15	1.1	1
C06C6.8	C06C6.8	C06C6.8	1.54	1.95	0.75	-0.41
C06C6.9	C06C6.9	C06C6.9	2.21	2.21	1	0
C06E1.1	C06E1.1	C06E1.1	5.08	6.47	0.38	-1.39		1
rha-2	C06E1.10	C06E1.10	6.55	6.18	1.29	0.37
C06E1.11	C06E1.11	C06E1.11	2.66	4.06	0.38	-1.4		1
C06E1.3	C06E1.3	C06E1.3	3.96	3.64	1.25	0.32
glr-1	C06E1.4	C06E1.4	2.23	2.2	1.02	0.03
C06E1.5	C06E1.5	C06E1.5	4.15	1.75	5.27	2.4	1
C06E1.6	C06E1.6	C06E1.6	3.52	3.22	1.23	0.3
C06E1.7	C06E1.7	C06E1.7	2.65	1.85	1.75	0.81
C06E1.8	C06E1.8	C06E1.8	3.39	1.66	3.32	1.73	1
C06E1.9	C06E1.9	C06E1.9	7.04	7.06	0.99	-0.02
C06E2.1	C06E2.1	C06E2.1	2.69	1.95	1.67	0.74
C06E2.2	C06E2.2	C06E2.2	3.05	1.57	2.79	1.48	1
ubc-21	C06E2.3	C06E2.3	2.6	2.82	0.86	-0.22
C06E2.5	C06E2.5	C06E2.5.1	5.6	5.56	1.03	0.04
C06E2.5	C06E2.5	C06E2.5.2	5.58	5.41	1.12	0.17
ubc-22	C06E2.7	C06E2.7	1.5	2.59	0.47	-1.08		1
ins-9	C06E2.8	C06E2.8	3.03	1.53	2.84	1.51	1
C06E2.9	C06E2.9	C06E2.9	1.7	1	1.63	0.7
C06E4.1	C06E4.1	C06E4.1	1.38	1.5	0.92	-0.12
C06E4.2	C06E4.2	C06E4.2	3.21	2.97	1.18	0.24
C06E4.3	C06E4.3	C06E4.3	2.47	2.35	1.08	0.11
C06E4.4	C06E4.4	C06E4.4	1.29	2.36	0.48	-1.07		1
C06E4.5	C06E4.5	C06E4.5	3.38	2.33	2.07	1.05	1
C06E4.6	C06E4.6	C06E4.6	2.24	2.45	0.86	-0.21
C06E4.7	C06E4.7	C06E4.7	2.82	2.87	0.96	-0.05
C06E4.8	C06E4.8	C06E4.8	2.69	2.78	0.94	-0.09
C06E7.1	C06E7.1	C06E7.1a.1	9.19	9.01	1.13	0.18
C06E7.1	C06E7.1	C06E7.1a.2	9.33	9.19	1.1	0.13
C06E7.1	C06E7.1	C06E7.1b	8.61	8.41	1.15	0.2
C06E7.1	C06E7.1	C06E7.1c	8.59	8.36	1.17	0.23
C06E7.1	C06E7.1	C06E7.1d	8.64	8.44	1.15	0.2
C06E7.2	C06E7.2	C06E7.2.1	3.41	3.48	0.96	-0.06
C06E7.2	C06E7.2	C06E7.2.2	3.45	3.57	0.92	-0.12
C06E7.3	C06E7.3	C06E7.3a	9.32	9.25	1.05	0.07
C06E7.3	C06E7.3	C06E7.3b.1	8.27	8.05	1.16	0.22
C06E7.3	C06E7.3	C06E7.3b.2	8.96	8.87	1.06	0.08
C06E7.3	C06E7.3	C06E7.3b.3	9.04	8.85	1.14	0.19
C06E7.3	C06E7.3	C06E7.3b.4	9.32	9.25	1.05	0.07
C06E7.4	C06E7.4	C06E7.4	6.6	6.49	1.08	0.1
spe-27	C06E7.6	C06E7.6	1.16	1.07	1.06	0.09
srv-17	C06E7.7	C06E7.7	1.99	2.4	0.75	-0.41
prk-1	C06E8.3	C06E8.3a	6.14	6.81	0.63	-0.67
prk-1	C06E8.3	C06E8.3b	6.01	6.43	0.75	-0.41
prk-1	C06E8.3	C06E8.3c	5.98	6.82	0.56	-0.84		1
C06E8.5	C06E8.5	C06E8.5	2.87	2.45	1.34	0.42
C06G1.1	C06G1.1	C06G1.1	4.5	3.67	1.78	0.83
C06G1.2	C06G1.2	C06G1.2	2.81	2.87	0.96	-0.07
ain-1	C06G1.4	C06G1.4.1	7.14	7.44	0.81	-0.3
ain-1	C06G1.4	C06G1.4.2	8.65	9.09	0.74	-0.44
C06G1.5	C06G1.5	C06G1.5	4.63	3.95	1.61	0.69
cogc-2	C06G3.10	C06G3.10	7.96	7.33	1.55	0.63
tin-9.1	C06G3.11	C06G3.11a	5.91	6.46	0.68	-0.55
tin-9.1	C06G3.11	C06G3.11b.1	6.74	6.9	0.9	-0.16
tin-9.1	C06G3.11	C06G3.11b.2	7.16	7.33	0.89	-0.18
C06G3.12	C06G3.12	C06G3.12.1	2.96	1.25	3.25	1.7	1
C06G3.12	C06G3.12	C06G3.12.2	3.73	1.13	6.09	2.61	1
nhr-105	C06G3.1	C06G3.1a.1	5.05	4.13	1.9	0.92	1
nhr-105	C06G3.1	C06G3.1a.2	4.98	4.12	1.81	0.86
nhr-105	C06G3.1	C06G3.1b	5.1	4.07	2.04	1.03	1
klp-18	C06G3.2	C06G3.2	8.88	8.77	1.08	0.12
C06G3.3	C06G3.3	C06G3.3	5.07	6.58	0.35	-1.51		1
C06G3.4	C06G3.4	C06G3.4	1.73	1.93	0.87	-0.2
C06G3.5	C06G3.5	C06G3.5a	7.94	8.1	0.89	-0.17
C06G3.5	C06G3.5	C06G3.5b.1	8.14	8.34	0.87	-0.2
C06G3.5	C06G3.5	C06G3.5b.2	8.73	9.2	0.72	-0.47
C06G3.6	C06G3.6	C06G3.6	6.46	6.77	0.8	-0.32
trxr-1	C06G3.7	C06G3.7	7.33	7.52	0.88	-0.18
C06G3.8	C06G3.8	C06G3.8	5.51	5.19	1.25	0.32
C06G3.9	C06G3.9	C06G3.9.1	7.18	6.93	1.18	0.24
C06G3.9	C06G3.9	C06G3.9.2	6.74	6.58	1.12	0.16
C06G4.1	C06G4.1	C06G4.1	6.9	6.23	1.6	0.68
clp-1	C06G4.2	C06G4.2a.1	8.32	8.18	1.1	0.14
clp-1	C06G4.2	C06G4.2a.2	8.32	8.18	1.1	0.14
clp-1	C06G4.2	C06G4.2b.1	7.88	7.77	1.07	0.1
clp-1	C06G4.2	C06G4.2b.2	7.45	7.4	1.03	0.05
clp-1	C06G4.2	C06G4.2b.3	7.73	7.62	1.08	0.11
clp-1	C06G4.2	C06G4.2c	7.91	7.78	1.09	0.13
clp-1	C06G4.2	C06G4.2d	8.18	8.11	1.05	0.07
C06G4.4	C06G4.4	C06G4.4	3.66	4.28	0.65	-0.62
C06G4.5	C06G4.5	C06G4.5	3.23	3.3	0.96	-0.07
C06G4.6	C06G4.6	C06G4.6	2.87	1.66	2.31	1.21	1
C06G8.1	C06G8.1	C06G8.1	4.86	4.19	1.6	0.68
opt-1	C06G8.2	C06G8.2	7.01	6.53	1.39	0.48
C06G8.3	C06G8.3	C06G8.3b.1	7.4	5.26	4.42	2.14	1
C06G8.3	C06G8.3	C06G8.3b.2	7.7	5.48	4.65	2.22	1
srd-7	C06G8.4	C06G8.4	1.73	1.19	1.45	0.54
atp-5	C06H2.1	C06H2.1.1	9.47	8.58	1.85	0.89	1
atp-5	C06H2.1	C06H2.1.2	9.9	8.99	1.89	0.92	1
C06H2.2	C06H2.2	C06H2.2	6.95	6.71	1.18	0.24
C06H2.3	C06H2.3	C06H2.3	6.22	5.89	1.26	0.33
tag-330	C06H2.4	C06H2.4	5.68	5.16	1.43	0.52
C06H2.5	C06H2.5	C06H2.5	2.83	2	1.77	0.83
C06H2.6	C06H2.6	C06H2.6.1	8.98	8.62	1.28	0.36
C06H2.6	C06H2.6	C06H2.6.2	9.25	8.97	1.21	0.28
C06H2.7	C06H2.7	C06H2.7	6.99	6.76	1.17	0.23
C06H5.1	C06H5.1	C06H5.1	6	5.06	1.92	0.94	1
C06H5.2	C06H5.2	C06H5.2	4.85	3.52	2.52	1.33	1
C06H5.6	C06H5.6	C06H5.6	5.48	5.16	1.25	0.32
C06H5.7	C06H5.7	C06H5.7.1	7.2	7.59	0.76	-0.4
C06H5.7	C06H5.7	C06H5.7.2	7.42	7.8	0.77	-0.38
C06H5.8	C06H5.8	C06H5.8	5.16	4.35	1.75	0.81
ham-2	C07A12.1	C07A12.1a	5.4	5.71	0.81	-0.31
ham-2	C07A12.1	C07A12.1b	5.49	5.87	0.77	-0.37
ham-2	C07A12.1	C07A12.1c	5.57	5.94	0.77	-0.37
C07A12.2	C07A12.2	C07A12.2	3.16	4.32	0.45	-1.16		1
nhr-35	C07A12.3	C07A12.3a	7	6.79	1.16	0.21
nhr-35	C07A12.3	C07A12.3b	7.22	6.93	1.22	0.29
pdi-2	C07A12.4	C07A12.4a.1	11.18	10.72	1.37	0.46
pdi-2	C07A12.4	C07A12.4a.2	11.02	10.5	1.43	0.52
pdi-2	C07A12.4	C07A12.4a.3	11.24	10.8	1.36	0.44
pdi-2	C07A12.4	C07A12.4b	11.34	10.98	1.28	0.36
spr-3	C07A12.5	C07A12.5a	6.25	6.15	1.07	0.1
spr-3	C07A12.5	C07A12.5b	6.38	6.35	1.02	0.03
C07A12.7	C07A12.7	C07A12.7a.1	6.61	6.58	1.02	0.03
C07A12.7	C07A12.7	C07A12.7a.2	6.8	6.78	1.02	0.03
C07A12.7	C07A12.7	C07A12.7b	7.11	7.13	0.98	-0.03
C07A12.7	C07A12.7	C07A12.7c.1	7.11	7.13	0.98	-0.03
C07A12.7	C07A12.7	C07A12.7c.2	7.08	7.2	0.92	-0.12
C07A4.1	C07A4.1	C07A4.1	4.74	4.89	0.9	-0.15
C07A4.2	C07A4.2	C07A4.2	2.25	3.16	0.53	-0.91		1
C07A4.3	C07A4.3	C07A4.3	3.25	3.54	0.82	-0.29
C07A9.1	C07A9.1	C07A9.1	1.3	1.37	0.96	-0.07
C07A9.10	C07A9.10	C07A9.10	1.65	1.32	1.26	0.33
ncx-7	C07A9.11	C07A9.11	5.44	4.06	2.61	1.38	1
C07A9.12	C07A9.12	C07A9.12	2.93	3.25	0.8	-0.32
C07A9.13	C07A9.13	C07A9.13	3.79	3.6	1.14	0.19
C07A9.2	C07A9.2	C07A9.2.1	8.46	8.31	1.11	0.15
C07A9.2	C07A9.2	C07A9.2.2	7.69	7.11	1.5	0.58
tlk-1	C07A9.3	C07A9.3a	9.54	9.59	0.97	-0.05
tlk-1	C07A9.3	C07A9.3b	9.58	9.67	0.94	-0.09
tlk-1	C07A9.3	C07A9.3c	9.7	9.95	0.84	-0.25
ncx-6	C07A9.4	C07A9.4	3.88	3.13	1.69	0.75
C07A9.5	C07A9.5	C07A9.5	2.73	2.55	1.13	0.18
ugt-60	C07A9.6	C07A9.6.1	4.05	3.46	1.51	0.59
ugt-60	C07A9.6	C07A9.6.2	4.39	3.73	1.58	0.66
C07A9.7	C07A9.7	C07A9.7a	6.32	6.38	0.96	-0.05
C07A9.7	C07A9.7	C07A9.7b	6.28	6.25	1.02	0.03
C07A9.8	C07A9.8	C07A9.8	4.45	2.3	4.45	2.15	1
C07A9.9	C07A9.9	C07A9.9	4.43	4.09	1.26	0.34
C07B5.2	C07B5.2	C07B5.2	1.06	1.86	0.57	-0.8		1
C07B5.3	C07B5.3	C07B5.3	3.11	2.73	1.3	0.38
C07B5.4	C07B5.4	C07B5.4a	3.44	3.85	0.75	-0.41
C07B5.4	C07B5.4	C07B5.4b.1	3.47	3.99	0.7	-0.52
C07B5.4	C07B5.4	C07B5.4b.2	3.38	3.91	0.69	-0.54
nuc-1	C07B5.5	C07B5.5	9.71	9.6	1.08	0.11
C07B5.6	C07B5.6	C07B5.6	2.8	2.06	1.66	0.74
C07C7.1	C07C7.1	C07C7.1	2.02	1.83	1.14	0.19
C07D10.1	C07D10.1	C07D10.1	4.25	2.94	2.48	1.31	1
bath-44	C07D10.2	C07D10.2a	7.97	7.85	1.09	0.12
bath-44	C07D10.2	C07D10.2b.1	7.89	7.63	1.2	0.26
bath-44	C07D10.2	C07D10.2b.2	7.92	7.82	1.08	0.11
sre-3	C07D10.3	C07D10.3	2.26	1.84	1.34	0.42
nas-7	C07D10.4	C07D10.4	4.04	3.29	1.68	0.75
C07D10.5	C07D10.5	C07D10.5	6.24	6.56	0.8	-0.31
C07D10.6	C07D10.6	C07D10.6	1.35	2.09	0.6	-0.73		1
C07D8.2	C07D8.2	C07D8.2	4.16	3.47	1.61	0.69
C07D8.3	C07D8.3	C07D8.3	3.75	3.61	1.1	0.14
C07D8.5	C07D8.5	C07D8.5	4.53	3.1	2.69	1.43	1
C07D8.6	C07D8.6	C07D8.6.1	10.03	9.91	1.09	0.12
C07D8.6	C07D8.6	C07D8.6.2	10.54	10.39	1.11	0.15
C07E3.10	C07E3.10	C07E3.10	4.63	3.36	2.43	1.28	1
C07E3.1	C07E3.1	C07E3.1a	6.8	7.07	0.83	-0.27
C07E3.1	C07E3.1	C07E3.1b	6.56	6.9	0.79	-0.34
pro-2	C07E3.2	C07E3.2.1	7.14	6.74	1.33	0.41
pro-2	C07E3.2	C07E3.2.2	7.22	6.92	1.23	0.3
C07E3.3	C07E3.3	C07E3.3	6.82	5.79	2.04	1.03	1
C07E3.4	C07E3.4	C07E3.4	3.57	3.01	1.48	0.56
C07E3.5	C07E3.5	C07E3.5	2.02	1.41	1.53	0.61
C07E3.6	C07E3.6	C07E3.6	5.24	5.81	0.68	-0.57
C07E3.8	C07E3.8	C07E3.8	2.25	2.2	1.04	0.05
C07E3.9	C07E3.9	C07E3.9	7.46	7.65	0.88	-0.19
tol-1	C07F11.1	C07F11.1	7.9	7.59	1.25	0.32
C07F11.2	C07F11.2	C07F11.2	2.39	2.13	1.2	0.26
try-2	C07G1.1	C07G1.1	1.75	2.12	0.77	-0.37
C07G1.2	C07G1.2	C07G1.2	2.74	2.42	1.25	0.32
pct-1	C07G1.3	C07G1.3a.1	8.27	7.99	1.21	0.27
pct-1	C07G1.3	C07G1.3a.2	8.2	7.9	1.24	0.31
pct-1	C07G1.3	C07G1.3b	7.3	7.05	1.18	0.24
pct-1	C07G1.3	C07G1.3c	7.71	7.49	1.17	0.22
wsp-1	C07G1.4	C07G1.4a	6.86	6.83	1.02	0.03
wsp-1	C07G1.4	C07G1.4b	6.95	6.93	1.01	0.02
hgrs-1	C07G1.5	C07G1.5.1	7.17	6.33	1.8	0.85
hgrs-1	C07G1.5	C07G1.5.2	7.81	7.34	1.39	0.47
C07G1.6	C07G1.6	C07G1.6	2.38	1.78	1.51	0.59
C07G1.7	C07G1.7	C07G1.7	2.76	3	0.85	-0.24
glrx-22	C07G1.8	C07G1.8	7.5	7.58	0.94	-0.08
cej-1	C07G2.1	C07G2.1a.1	12.67	12.46	1.15	0.21
cej-1	C07G2.1	C07G2.1a.2	12.72	12.52	1.15	0.21
cej-1	C07G2.1	C07G2.1b.1	12.28	11.89	1.3	0.38
cej-1	C07G2.1	C07G2.1b.2	12.28	11.89	1.3	0.38
atf-7	C07G2.2	C07G2.2a.1	8.71	8.34	1.3	0.37
atf-7	C07G2.2	C07G2.2a.2	8.87	8.6	1.21	0.27
atf-7	C07G2.2	C07G2.2a.3	7.82	7.59	1.18	0.23
atf-7	C07G2.2	C07G2.2a.4	8.98	8.63	1.27	0.35
atf-7	C07G2.2	C07G2.2b	8.98	8.63	1.27	0.35
atf-7	C07G2.2	C07G2.2c.1	8.94	8.17	1.7	0.77
atf-7	C07G2.2	C07G2.2c.2	9.24	8.48	1.69	0.76
cct-5	C07G2.3	C07G2.3a	9.9	10.05	0.9	-0.15
cct-5	C07G2.3	C07G2.3b.1	9.61	9.74	0.91	-0.13
cct-5	C07G2.3	C07G2.3b.2	9.47	9.53	0.96	-0.06
cct-5	C07G2.3	C07G2.3b.3	9.61	9.74	0.91	-0.13
cct-5	C07G2.3	C07G2.3b.4	9.94	10.03	0.94	-0.09
cct-5	C07G2.3	C07G2.3b.5	10.33	10.44	0.93	-0.11
cct-5	C07G2.3	C07G2.3b.6	9.83	10.01	0.88	-0.18
cct-5	C07G2.3	C07G2.3b.7	9.9	10.05	0.9	-0.15
C07G3.10	C07G3.10	C07G3.10	2.11	3.59	0.36	-1.48		1
C07G3.2	C07G3.2	C07G3.2	3.46	3.48	0.98	-0.02
str-227	C07G3.3	C07G3.3	2.6	2.86	0.84	-0.26
str-226	C07G3.4	C07G3.4	2.45	2.23	1.16	0.21
str-228	C07G3.5	C07G3.5	1.48	1.76	0.83	-0.28
str-225	C07G3.6	C07G3.6	2.74	2.61	1.09	0.13
C07G3.8	C07G3.8	C07G3.8	2.6	2.34	1.19	0.26
ugt-64	C07G3.9	C07G3.9.1	6.42	6.43	1	0
ugt-64	C07G3.9	C07G3.9.2	6.6	6.68	0.95	-0.08
C07H4.1	C07H4.1	C07H4.1	5.3	4.97	1.25	0.32
clh-5	C07H4.2	C07H4.2.1	7.12	6.65	1.38	0.47
clh-5	C07H4.2	C07H4.2.2	7.5	7	1.41	0.49
lig-4	C07H6.1	C07H6.1	6.26	5.97	1.22	0.29
C07H6.2	C07H6.2	C07H6.2	8.79	8.96	0.89	-0.18
C07H6.3	C07H6.3	C07H6.3.1	6.67	6.08	1.51	0.59
C07H6.3	C07H6.3	C07H6.3.2	6.61	5.99	1.53	0.62
C07H6.4	C07H6.4	C07H6.4	7.68	7.66	1.01	0.02
cgh-1	C07H6.5	C07H6.5.1	11.4	11.15	1.19	0.25
cgh-1	C07H6.5	C07H6.5.2	11.68	11.51	1.12	0.16
clk-2	C07H6.6	C07H6.6	6.97	6.59	1.3	0.37
lin-39	C07H6.7	C07H6.7.1	4.14	3.82	1.24	0.32
lin-39	C07H6.7	C07H6.7.2	3.6	3.4	1.15	0.2
cux-7	C07H6.8	C07H6.8.1	6.42	6.57	0.9	-0.15
cux-7	C07H6.8	C07H6.8.2	6.17	6.44	0.83	-0.27
C07H6.9	C07H6.9	C07H6.9	1.29	1.73	0.74	-0.44
sod-3	C08A9.1	C08A9.1	4.42	4.97	0.68	-0.55
C08A9.10	C08A9.10	C08A9.10	8.7	9.06	0.78	-0.36
C08A9.3	C08A9.3	C08A9.3	2.04	1.86	1.13	0.18
C08A9.6	C08A9.6	C08A9.6	6.06	5.89	1.13	0.18
sdz-2	C08A9.7	C08A9.7	3.35	3.8	0.73	-0.45
C08A9.8	C08A9.8	C08A9.8	4.59	3.97	1.54	0.62
C08A9.9	C08A9.9	C08A9.9	3.31	3.06	1.18	0.24
zyg-11	C08B11.1	C08B11.1	9.98	9.81	1.13	0.18
hda-2	C08B11.2	C08B11.2	5.86	6.48	0.65	-0.63
C08B11.3	C08B11.3	C08B11.3	8.87	8.73	1.1	0.14
nrf-6	C08B11.4	C08B11.4	7.51	6.25	2.4	1.26	1
sap-49	C08B11.5	C08B11.5.1	7.31	7.6	0.82	-0.29
sap-49	C08B11.5	C08B11.5.2	5.81	6.64	0.57	-0.82		1
sap-49	C08B11.5	C08B11.5.3	7.31	7.6	0.82	-0.29
sap-49	C08B11.5	C08B11.5.4	7.17	7.34	0.89	-0.17
C08B11.6	C08B11.6	C08B11.6.1	7.17	7.34	0.89	-0.17
C08B11.6	C08B11.6	C08B11.6.2	6.97	7.03	0.96	-0.06
ubh-4	C08B11.7	C08B11.7	6.34	6.19	1.11	0.15
C08B11.8	C08B11.8	C08B11.8	7.25	6.54	1.63	0.71
C08B11.9	C08B11.9	C08B11.9	7.19	7.28	0.94	-0.09
ugt-17	C08B6.1	C08B6.1	4.85	4.69	1.11	0.15
C08B6.10	C08B6.10	C08B6.10	5.4	4.58	1.77	0.83
C08B6.11	C08B6.11	C08B6.11	4.13	3.22	1.89	0.91	1
srxa-18	C08B6.12	C08B6.12	1.74	1.31	1.35	0.43
srxa-19	C08B6.13	C08B6.13	2.1	2.46	0.78	-0.36
C08B6.14	C08B6.14	C08B6.14	2.38	2	1.3	0.38
C08B6.2	C08B6.2	C08B6.2	1.99	2.98	0.5	-0.99		1
C08B6.3	C08B6.3	C08B6.3	5.31	3.63	3.21	1.68	1
C08B6.4	C08B6.4	C08B6.4a	2.11	2.48	0.77	-0.38
C08B6.4	C08B6.4	C08B6.4b	2	2.37	0.77	-0.38
C08B6.5	C08B6.5	C08B6.5	1.66	1.61	1.04	0.05
C08B6.6	C08B6.6	C08B6.6	1.28	1.35	0.96	-0.07
C08B6.7	C08B6.7	C08B6.7	7.44	7.52	0.94	-0.09
C08B6.8	C08B6.8	C08B6.8	8.6	8.32	1.22	0.28
aos-1	C08B6.9	C08B6.9	8.18	8.39	0.87	-0.21
egl-5	C08C3.1	C08C3.1a	5.34	4.23	2.15	1.1	1
egl-5	C08C3.1	C08C3.1b	4.88	3.87	2	1	1
egl-5	C08C3.1	C08C3.1c	5.34	4.39	1.94	0.95	1
bath-15	C08C3.2	C08C3.2	6.62	6.44	1.13	0.18
mab-5	C08C3.3	C08C3.3	3.11	3.22	0.93	-0.11
C08C3.4	C08C3.4	C08C3.4a	8.47	8.54	0.96	-0.06
C08C3.4	C08C3.4	C08C3.4b	8.73	8.83	0.93	-0.1
C08D8.1	C08D8.1	C08D8.1	2.66	2.41	1.19	0.25
tmd-2	C08D8.2	C08D8.2a	2.74	4.22	0.36	-1.47		1
tmd-2	C08D8.2	C08D8.2b	2.73	4.25	0.35	-1.53		1
C08E3.1	C08E3.1	C08E3.1	8.47	8.25	1.16	0.21
C08E3.10	C08E3.10	C08E3.10a	3.21	3.6	0.76	-0.39
C08E3.10	C08E3.10	C08E3.10b	3.13	3.8	0.63	-0.67
C08E3.11	C08E3.11	C08E3.11	2.29	2.26	1.02	0.03
C08E3.12	C08E3.12	C08E3.12	1.47	1.77	0.81	-0.3
C08E3.13	C08E3.13	C08E3.13	6.39	5.96	1.35	0.43
C08E3.14	C08E3.14	C08E3.14	2.91	1.83	2.13	1.09	1
C08E3.15	C08E3.15	C08E3.15	3.49	2.29	2.29	1.2	1
C08E3.2	C08E3.2	C08E3.2	1.86	1.55	1.24	0.31
bath-33	C08E3.3	C08E3.3	1.96	1.37	1.51	0.59
C08E3.4	C08E3.4	C08E3.4	2.13	2.08	1.03	0.05
C08E3.5	C08E3.5	C08E3.5	2.35	3.16	0.57	-0.82		1
C08E3.6	C08E3.6	C08E3.6	2.88	3.99	0.46	-1.11		1
C08E3.7	C08E3.7	C08E3.7	2.68	4.13	0.37	-1.44		1
C08E3.8	C08E3.8	C08E3.8	1.99	2.33	0.79	-0.33
C08E3.9	C08E3.9	C08E3.9	3.67	3.28	1.31	0.39
C08E8.1	C08E8.1	C08E8.1	0.93	0.67	1.2	0.26
C08E8.2	C08E8.2	C08E8.2	1.38	2.98	0.33	-1.6		1
C08E8.3	C08E8.3	C08E8.3	2.63	1.75	1.84	0.88
C08E8.4	C08E8.4	C08E8.4	3.88	4.49	0.66	-0.61
C08E8.5	C08E8.5	C08E8.5	1	1.44	0.74	-0.44
C08E8.6	C08E8.6	C08E8.6	2.19	2.45	0.84	-0.25
math-2	C08F1.1	C08F1.1	1.43	1.11	1.25	0.32
C08F1.10	C08F1.10	C08F1.10	4.21	5.1	0.54	-0.89		1
C08F1.11	C08F1.11	C08F1.11	3.64	2.51	2.2	1.13	1
fbxb-13	C08F1.3	C08F1.3	4.76	4.43	1.26	0.33
math-3	C08F1.4	C08F1.4a	5.2	4.17	2.03	1.02	1
math-3	C08F1.4	C08F1.4b	5.22	4.2	2.02	1.02	1
math-4	C08F1.5	C08F1.5a	4.22	2.87	2.55	1.35	1
math-4	C08F1.5	C08F1.5b	4.22	2.84	2.59	1.37	1
C08F1.6	C08F1.6	C08F1.6	4.2	5.75	0.34	-1.54		1
C08F1.8	C08F1.8	C08F1.8	2.91	2.64	1.2	0.27
C08F11.1	C08F11.1	C08F11.1	1.52	1.77	0.84	-0.25
C08F11.10	C08F11.10	C08F11.10	3.7	3.31	1.3	0.38
C08F11.11	C08F11.11	C08F11.11	10.85	10.47	1.3	0.38
C08F11.12	C08F11.12	C08F11.12.1	7.37	8.18	0.57	-0.81		1
C08F11.12	C08F11.12	C08F11.12.2	7.43	8.31	0.55	-0.87		1
C08F11.13	C08F11.13	C08F11.13.1	7.22	6.25	1.95	0.96	1
C08F11.13	C08F11.13	C08F11.13.2	7.35	6.43	1.9	0.92	1
C08F11.14	C08F11.14	C08F11.14	2.19	1.61	1.5	0.59
C08F11.17	C08F11.17	C08F11.17	2.2	1.24	1.94	0.96	1
C08F11.2	C08F11.2	C08F11.2	2.52	2.34	1.13	0.18
C08F11.3	C08F11.3	C08F11.3	3.87	2.84	2.04	1.03	1
sru-21	C08F11.4	C08F11.4	2.82	2.05	1.71	0.77
fbxa-98	C08F11.5	C08F11.5	4.87	3.84	2.04	1.03	1
C08F11.7	C08F11.7	C08F11.7	2.22	2.44	0.86	-0.22
ugt-22	C08F11.8	C08F11.8	7	5.64	2.58	1.37	1
srz-29	C08F11.9	C08F11.9	1.68	1.57	1.08	0.11
pfd-1	C08F8.1	C08F8.1	8.54	8.7	0.89	-0.16
C08F8.2	C08F8.2	C08F8.2a	6.44	6.35	1.06	0.09
C08F8.2	C08F8.2	C08F8.2b.1	6.67	6.71	0.97	-0.04
C08F8.2	C08F8.2	C08F8.2b.2	6.67	6.71	0.97	-0.04
C08F8.3	C08F8.3	C08F8.3	8.35	8.42	0.95	-0.07
C08F8.4	C08F8.4	C08F8.4	2.31	2.42	0.93	-0.1
fbxb-9	C08F8.5	C08F8.5	2.53	2.37	1.11	0.15
C08F8.6	C08F8.6	C08F8.6	2.49	2.2	1.23	0.29
rap-3	C08F8.7	C08F8.7	4.69	4.27	1.35	0.43
nhr-67	C08F8.8	C08F8.8	2.82	3.31	0.71	-0.49
C08F8.9	C08F8.9	C08F8.9	3.66	4.24	0.67	-0.58
C08G5.1	C08G5.1	C08G5.1	2.7	2.2	1.41	0.5
C08G5.2	C08G5.2	C08G5.2	1.8	2.35	0.69	-0.54
C08G5.3	C08G5.3	C08G5.3	3.02	2.8	1.17	0.22
snt-6	C08G5.4	C08G5.4	3.43	4.21	0.59	-0.77		1
C08G5.5	C08G5.5	C08G5.5	4.69	4.26	1.35	0.43
C08G5.6	C08G5.6	C08G5.6	3.34	2.1	2.36	1.24	1
C08G5.7	C08G5.7	C08G5.7a	2.78	1.99	1.73	0.79
C08G5.7	C08G5.7	C08G5.7b	3.26	2.48	1.72	0.78
C08G9.1	C08G9.1	C08G9.1	5.41	5.66	0.84	-0.25
C08G9.2	C08G9.2	C08G9.2	2.59	2.41	1.14	0.18
C08H9.1	C08H9.1	C08H9.1	1.85	1.85	1	0
C08H9.10	C08H9.10	C08H9.10	1.77	2.31	0.69	-0.53
C08H9.11	C08H9.11	C08H9.11	2.39	1.29	2.15	1.1	1
C08H9.12	C08H9.12	C08H9.12	1.28	2.19	0.53	-0.9		1
C08H9.13	C08H9.13	C08H9.13	1.58	2.5	0.53	-0.92		1
C08H9.14	C08H9.14	C08H9.14	1.34	1.7	0.78	-0.36
C08H9.15	C08H9.15	C08H9.15	7.14	7.06	1.06	0.08
C08H9.2	C08H9.2	C08H9.2	10.7	10.4	1.24	0.31
C08H9.3	C08H9.3	C08H9.3a	6.05	5.67	1.29	0.37
C08H9.3	C08H9.3	C08H9.3b	6.26	5.7	1.48	0.56
C08H9.4	C08H9.4	C08H9.4a	2.69	1.28	2.66	1.41	1
C08H9.4	C08H9.4	C08H9.4b	2.47	1.15	2.49	1.32	1
old-1	C08H9.5	C08H9.5	1.84	1.76	1.06	0.09
C08H9.6	C08H9.6	C08H9.6	2.14	2.5	0.78	-0.36
C08H9.7	C08H9.7	C08H9.7	2.27	2.06	1.16	0.22
C08H9.8	C08H9.8	C08H9.8	2.03	1.86	1.12	0.17
ser-7	C09B7.1	C09B7.1a	3.65	2.94	1.63	0.7
ser-7	C09B7.1	C09B7.1b	3.47	2.53	1.91	0.94	1
ser-7	C09B7.1	C09B7.1c	3.66	2.8	1.81	0.86
C09B7.2	C09B7.2	C09B7.2	3.81	4.03	0.86	-0.22
ipp-5	C09B8.1	C09B8.1	6.65	6.2	1.37	0.45
C09B8.3	C09B8.3	C09B8.3	3.19	2.34	1.8	0.85
C09B8.4	C09B8.4	C09B8.4	2.14	2.42	0.82	-0.28
C09B8.5	C09B8.5	C09B8.5	2.69	4.22	0.35	-1.53		1
hsp-25	C09B8.6	C09B8.6a	8.09	7.75	1.26	0.34
hsp-25	C09B8.6	C09B8.6b	8.42	8.36	1.04	0.06
hsp-25	C09B8.6	C09B8.6c.1	7.5	7.18	1.25	0.32
hsp-25	C09B8.6	C09B8.6c.2	7.45	6.9	1.47	0.55
hsp-25	C09B8.6	C09B8.6c.3	7.39	6.93	1.38	0.46
hsp-25	C09B8.6	C09B8.6c.4	8.42	8.36	1.04	0.06
pak-1	C09B8.7	C09B8.7a.1	6.38	6.68	0.81	-0.3
pak-1	C09B8.7	C09B8.7a.2	6.38	6.68	0.81	-0.3
pak-1	C09B8.7	C09B8.7b	6.22	6.54	0.8	-0.31
pak-1	C09B8.7	C09B8.7c.1	6.22	6.54	0.8	-0.31
pak-1	C09B8.7	C09B8.7c.2	6.54	6.82	0.82	-0.28
pak-1	C09B8.7	C09B8.7e.1	5.39	5.64	0.84	-0.25
pak-1	C09B8.7	C09B8.7e.2	6.22	6.54	0.8	-0.31
pak-1	C09B8.7	C09B8.7e.3	6.22	6.54	0.8	-0.31
C09B8.8	C09B8.8	C09B8.8	3.26	1.89	2.59	1.37	1
C09B9.1	C09B9.1	C09B9.1	3.04	2.35	1.61	0.69
C09B9.2	C09B9.2	C09B9.2	3.66	2.14	2.85	1.51	1
C09B9.3	C09B9.3	C09B9.3	1.67	1.96	0.82	-0.29
C09B9.4	C09B9.4	C09B9.4	2.17	2.36	0.88	-0.19
msp-55	C09B9.6	C09B9.6	6	5.36	1.56	0.64
C09B9.7	C09B9.7	C09B9.7	2.13	2.21	0.95	-0.07
C09B9.8	C09B9.8	C09B9.8	2.33	2.69	0.78	-0.36
zig-4	C09C7.1	C09C7.1	3.42	3.66	0.84	-0.25
unc-89	C09D1.1	C09D1.1a	5.72	6.31	0.66	-0.59
unc-89	C09D1.1	C09D1.1b	5.67	6.19	0.7	-0.52
unc-89	C09D1.1	C09D1.1c	5.49	5.85	0.78	-0.36
unc-89	C09D1.1	C09D1.1d	5.52	5.99	0.72	-0.47
unc-89	C09D1.1	C09D1.1e	5.67	6.25	0.67	-0.58
unc-89	C09D1.1	C09D1.1f	5.73	6.25	0.7	-0.52
unc-89	C09D1.1	C09D1.1g	5.79	6.34	0.68	-0.55
C09D1.2	C09D1.2	C09D1.2	2.81	2.03	1.72	0.78
C09D4.1	C09D4.1	C09D4.1a	4.73	4.56	1.12	0.16
C09D4.1	C09D4.1	C09D4.1b.1	4.97	4.83	1.1	0.14
C09D4.1	C09D4.1	C09D4.1b.2	4.97	4.83	1.1	0.14
C09D4.2	C09D4.2	C09D4.2	7.45	7.76	0.81	-0.31
C09D4.3	C09D4.3	C09D4.3	3.29	2.26	2.05	1.04	1
C09D4.4	C09D4.4	C09D4.4a	7.23	7.13	1.07	0.09
C09D4.4	C09D4.4	C09D4.4b	7.23	7.13	1.07	0.09
C09D4.4	C09D4.4	C09D4.4c	7.23	7.11	1.09	0.12
rpl-19	C09D4.5	C09D4.5.1	9.74	9.18	1.47	0.56
rpl-19	C09D4.5	C09D4.5.2	8.69	8.33	1.28	0.36
rpl-19	C09D4.5	C09D4.5.3	8.54	7.89	1.57	0.65
rpl-19	C09D4.5	C09D4.5.4	9.74	9.18	1.47	0.56
C09D4.6	C09D4.6	C09D4.6	2.43	1.74	1.62	0.7
ptp-3	C09D8.1	C09D8.1a	6.7	6.79	0.94	-0.09
ptp-3	C09D8.1	C09D8.1b	7.69	7.81	0.92	-0.11
ptp-3	C09D8.1	C09D8.1c	7.59	7.82	0.85	-0.23
dgk-1	C09E10.2	C09E10.2a	4.2	3.95	1.19	0.25
dgk-1	C09E10.2	C09E10.2b	4.22	3.95	1.2	0.26
dgk-1	C09E10.2	C09E10.2c	4.14	3.92	1.16	0.22
dgk-1	C09E10.2	C09E10.2d	4.15	3.92	1.18	0.24
dgk-1	C09E10.2	C09E10.2e	4.3	4.13	1.12	0.16
srxa-5	C09E7.1	C09E7.1	2.7	1.57	2.18	1.12	1
C09E7.10	C09E7.10	C09E7.10	2.67	2.37	1.23	0.29
pqn-10	C09E7.2	C09E7.2	2.65	2.24	1.33	0.41
oig-1	C09E7.3	C09E7.3	2.28	3.13	0.55	-0.86		1
C09E7.4	C09E7.4	C09E7.4	5.06	4.97	1.07	0.09
[truncated: 25,323 more rows]
