# Supplementary material for: A Comprehensive Analysis of Gene Expression Changes Provoked by Bacterial and Fungal Infection in C. elegans
Source: PLoS One. 2011 May 13;6(5):e19055. doi: 10.1371/journal.pone.0019055 (PMC3094335; doi:10.1371/journal.pone.0019055)
Supplement: Table S2 — Expression of transcripts after infection with S. marcescens for 24 hours using RNA-seq. Public gene, sequence and transcript names come from WS170. The values in the columns Db10 and OP50 are the dcpm values calculated for each individual transcript (see Methods) for samples from worms infected for 24 h with S. marcescens Db10, or age-matched uninfected control worms. Transcripts identified as up- or down-regulated by infection (see Methods) are indicated. “nan” signifies that there were zero bases in the denominator (see Methods). (XLS) [file pone.0019055.s006.xls]

## Sheet: RNA-seq_S.marcescens
GenePublicName	SequenceNameGene	SequenceNameTranscript	Db10	OP50	Ratio_Db10vsOP50	log2_Ratio_Db10vsOP50	Infection_upregulated	Infection_downregulated
2L52.1	2L52.1	2L52.1	0,097496	0,082443	1,182579	0.241937
2RSSE.1	2RSSE.1	2RSSE.1	0,457994	0,545563	0,839489	-0.252417
2RSSE.2	2RSSE.2	2RSSE.2	0,030032	0,103366	0,290541	-1.78319		1
3R5.1	3R5.1	3R5.1	0,266785	0,266413	1,001396	0.0020126
nas-6	4R79.1	4R79.1a	0,003499	0,007624	0,458954	-1.12358
nas-6	4R79.1	4R79.1b	0,006366	0,005189	1,226827	0.294932
4R79.2	4R79.2	4R79.2	0,001589	0,00687	0,23125	-2.11247		1
6R55.1	6R55.1	6R55.1a	2,1174	1,01709	2,081822	1.05785
6R55.1	6R55.1	6R55.1b	1,93668	0,955516	2,026842	1.01923
6R55.2	6R55.2	6R55.2	0,019587	0,041001	0,477725	-1.06575
sri-20	AC3.1	AC3.1	0	0,000021	0
spe-10	AC3.10	AC3.10	0	0,003352	0
ugt-49	AC3.2	AC3.2	0,430047	0,190666	2,255499	1.17345
abu-1	AC3.3	AC3.3	0	0,007244	0
pqn-2	AC3.4	AC3.4	0	0
AC3.5	AC3.5	AC3.5.1	0,484609	0,194448	2,492229	1.31744
AC3.5	AC3.5	AC3.5.2	0,448019	0,182211	2,458792	1.29795
col-151	AC3.6	AC3.6	0,002237	0,002194	1,019389	0.0277047
ugt-1	AC3.7	AC3.7	0,104308	0,066653	1,564938	0.646106
ugt-2	AC3.8	AC3.8	0,410814	0,050191	8,184948	3.03297	1
tag-49	AC7.1	AC7.1a	0,019023	0,012049	1,578736	0.65877
tag-49	AC7.1	AC7.1b	0,021068	0,011211	1,879284	0.910183
soc-2	AC7.2	AC7.2a.1	0,53481	0,348719	1,533642	0.616962
soc-2	AC7.2	AC7.2a.2	0,555203	0,298924	1,857338	0.893236
soc-2	AC7.2	AC7.2b	0,523218	0,272344	1,921166	0.941982
AC7.3	AC7.3	AC7.3	0	0
AC8.10	AC8.10	AC8.10	nan	nan
AC8.11	AC8.11	AC8.11	nan	nan
AC8.12	AC8.12	AC8.12	nan	nan
AC8.3	AC8.3	AC8.3	nan	nan
AC8.4	AC8.4	AC8.4	nan	nan
AC8.7	AC8.7	AC8.7	nan	nan
AH10.1	AH10.1	AH10.1	0,003431	0,00065	5,277912	2.39997	1
AH10.2	AH10.2	AH10.2	0	0,005138	0
AH10.3	AH10.3	AH10.3	0,021016	0,006977	3,012221	1.59083	1
AH10.4	AH10.4	AH10.4	0,007757	0,058191	0,133311	-2.90713		1
gcy-1	AH6.1	AH6.1	0	0
sra-6	AH6.10	AH6.10	0,002428	0,000375	6,482017	2.69644	1
sra-7	AH6.11	AH6.11	0	0
sra-8	AH6.12	AH6.12	0	0
sra-9	AH6.14	AH6.14	0	0
AH6.2	AH6.2	AH6.2	0,005261	0
AH6.3	AH6.3	AH6.3	0	0
sra-1	AH6.4	AH6.4	0	0
mex-6	AH6.5	AH6.5	4,32174	3,39756	1,272013	0.347113
sra-2	AH6.6	AH6.6	0	0
sra-3	AH6.7	AH6.7	0,002419	0,000749	3,228435	1.69083	1
sra-4	AH6.8	AH6.8	0	0
AH9.1	AH9.1	AH9.1	0,037052	0,019237	1,926034	0.945633
crn-4	AH9.2	AH9.2	0,530544	0,382421	1,38733	0.472311
AH9.3	AH9.3	AH9.3	0,575661	0,425061	1,354302	0.437549
AH9.4	AH9.4	AH9.4	0,018722	0,020632	0,907424	-0.140151
AH9.6	AH9.6	AH9.6	0,096656	0,114943	0,840901	-0.249992
B0001.1	B0001.1	B0001.1	2,58872	1,92265	1,346433	0.429142
B0001.2	B0001.2	B0001.2	0,554361	0,304875	1,818322	0.862608
B0001.3	B0001.3	B0001.3	0,508513	0,415656	1,223399	0.290895
B0001.4	B0001.4	B0001.4	0,938448	0,819719	1,144841	0.195147
B0001.5	B0001.5	B0001.5	0,402653	0,475407	0,846965	-0.239626
B0001.6	B0001.6	B0001.6.1	1,5393	1,40522	1,095416	0.131479
B0001.6	B0001.6	B0001.6.2	1,57515	1,40025	1,124906	0.169804
B0001.6	B0001.6	B0001.6.3	1,52853	1,34134	1,139554	0.188469
B0001.7	B0001.7	B0001.7	0,450806	0,360367	1,250964	0.32304
B0001.8	B0001.8	B0001.8.1	0,701638	0,452605	1,550221	0.632474
B0001.8	B0001.8	B0001.8.2	0,719716	0,451013	1,595777	0.674259
B0001.8	B0001.8	B0001.8.3	0,718676	0,450563	1,595062	0.673613
amx-2	B0019.1	B0019.1	0,342081	0,283053	1,20854	0.273265
B0019.2	B0019.2	B0019.2	0,422869	0,366317	1,15438	0.207118
col-149	B0024.1	B0024.1	1,32578	0,068379	19,38873	4.27715	1
B0024.10	B0024.10	B0024.10.1	0,867938	0,695898	1,24722	0.318716
B0024.10	B0024.10	B0024.10.2	0,87247	0,675303	1,291968	0.36957
B0024.11	B0024.11	B0024.11	0,590602	0,448906	1,315647	0.395772
gna-1	B0024.12	B0024.12	0,138547	0,071798	1,929688	0.948368
B0024.13	B0024.13	B0024.13a	2,22217	1,27197	1,74703	0.804904
B0024.13	B0024.13	B0024.13b	1,72463	1,0057	1,714855	0.778087
crm-1	B0024.14	B0024.14a	0,491015	0,613798	0,799962	-0.321997
crm-1	B0024.14	B0024.14b	0,454237	0,581463	0,781197	-0.356242
crm-1	B0024.14	B0024.14c.1	0,520716	0,629957	0,82659	-0.274756
crm-1	B0024.14	B0024.14c.2	0,362179	0,552662	0,655335	-0.609696
crm-1	B0024.14	B0024.14d	0,48414	0,608112	0,796136	-0.328913
crm-1	B0024.14	B0024.14e	0,556378	0,656593	0,847371	-0.238934
B0024.15	B0024.15	B0024.15	0,00516	0,000351	14,684454	3.87622	1
col-150	B0024.2	B0024.2	0,04166	0,056688	0,734906	-0.444368
B0024.3	B0024.3	B0024.3	0,027371	0,017719	1,544711	0.627337
B0024.4	B0024.4	B0024.4	5,35325	0,115402	46,387844	5.53567	1
gcy-6	B0024.6	B0024.6	0	0,000143	0
B0024.8	B0024.8	B0024.8	0,031471	0,021476	1,465376	0.551271
trx-2	B0024.9	B0024.9.1	1,13521	1,33402	0,850969	-0.232822
trx-2	B0024.9	B0024.9.2	2,42582	2,65599	0,913339	-0.130778
vps-34	B0025.1	B0025.1a	0,52641	0,424152	1,241088	0.311605
vps-34	B0025.1	B0025.1b.1	0,483558	0,380178	1,271925	0.347014
vps-34	B0025.1	B0025.1b.2	0,526354	0,423853	1,241831	0.312469
vps-34	B0025.1	B0025.1c.1	0,526354	0,423853	1,241831	0.312469
vps-34	B0025.1	B0025.1c.2	0,528107	0,4143	1,274697	0.350154
vps-34	B0025.1	B0025.1d.1	0,55394	0,419454	1,320622	0.401218
vps-34	B0025.1	B0025.1d.2	0,552938	0,418042	1,322685	0.40347
vps-34	B0025.1	B0025.1e	0,55394	0,419454	1,320622	0.401218
csn-2	B0025.2	B0025.2.1	1,80691	1,30739	1,382074	0.466835
csn-2	B0025.2	B0025.2.2	1,70773	1,09473	1,559955	0.641504
csn-2	B0025.2	B0025.2.3	1,70864	1,09531	1,55996	0.641509
csn-2	B0025.2	B0025.2.4	1,70162	1,09072	1,560089	0.641628
B0025.4	B0025.4	B0025.4	1,35049	0,727333	1,85677	0.892795
B0034.1	B0034.1	B0034.1	0,070799	0,075677	0,935539	-0.0961303
B0034.2	B0034.2	B0034.2	0	0
casy-1	B0034.3	B0034.3a	0,765014	0,920698	0,830907	-0.267241
casy-1	B0034.3	B0034.3b	0,714619	1,14754	0,62274	-0.683298
casy-1	B0034.3	B0034.3c.1	0,733891	0,876363	0,837428	-0.255963
casy-1	B0034.3	B0034.3c.2	0,602538	0,766263	0,786333	-0.346788
B0034.4	B0034.4	B0034.4	0,012789	0,00476	2,686967	1.42598	1
B0034.5	B0034.5	B0034.5	0	0,00396	0
B0034.7	B0034.7	B0034.7	0,119758	0,101311	1,182083	0.241331
his-45	B0035.10	B0035.10	nan	nan
B0035.11	B0035.11	B0035.11	1,48773	1,17231	1,269059	0.343759
B0035.12	B0035.12	B0035.12.1	0,626915	0,555504	1,128552	0.174473
B0035.12	B0035.12	B0035.12.2	0,58508	0,549401	1,064942	0.0907749
B0035.13	B0035.13	B0035.13	1,95248	0,344965	5,659937	2.50079	1
dnj-1	B0035.14	B0035.14.1	1,25891	0,521411	2,414429	1.27168
dnj-1	B0035.14	B0035.14.2	1,57229	0,833816	1,885656	0.915067
B0035.15	B0035.15	B0035.15	0,53349	0,315219	1,692442	0.759106
B0035.16	B0035.16	B0035.16	0,167318	0,075989	2,20186	1.13872
B0035.18	B0035.18	B0035.18	2,72516	6,45083	0,422451	-1.24314
B0035.1	B0035.1	B0035.1a	2,20292	2,10726	1,045395	0.0640482
B0035.1	B0035.1	B0035.1b	2,20859	2,01772	1,094597	0.1304
dnj-2	B0035.2	B0035.2	1,28098	0,369973	3,462361	1.79176	1
B0035.3	B0035.3	B0035.3	4,13852	1,79038	2,311532	1.20885
pfd-4	B0035.4	B0035.4.1	4,29453	3,53256	1,215699	0.281786
pfd-4	B0035.4	B0035.4.2	3,86358	4,25644	0,907702	-0.139709
pfd-4	B0035.4	B0035.4.3	4,26593	3,51235	1,214552	0.280424
B0035.5	B0035.5	B0035.5.1	0,737872	0,368422	2,00279	1.00201
B0035.5	B0035.5	B0035.5.2	0,757595	0,371403	2,039819	1.02844
B0035.6	B0035.6	B0035.6	0,62684	0,658982	0,951225	-0.0721415
his-47	B0035.7	B0035.7	nan	nan
his-48	B0035.8	B0035.8	4,41774	1,33886	3,299628	1.7223	1
his-46	B0035.9	B0035.9	nan	nan
B0041.1	B0041.1	B0041.1	0	0
B0041.2	B0041.2	B0041.2a.1	1,60948	1,92882	0,834438	-0.261123
B0041.2	B0041.2	B0041.2a.2	1,61019	1,92835	0,835009	-0.260136
B0041.2	B0041.2	B0041.2b	1,30033	1,5419	0,84333	-0.245831
B0041.2	B0041.2	B0041.2c	1,71681	1,76866	0,970684	-0.0429264
B0041.3	B0041.3	B0041.3	0,819818	0,640204	1,280557	0.356771
rpl-4	B0041.4	B0041.4.1	28,0565	43,0345	0,651954	-0.617158
rpl-4	B0041.4	B0041.4.2	29,3705	44,5966	0,658582	-0.602565
rpl-4	B0041.4	B0041.4.3	27,5779	42,7426	0,645209	-0.632162
B0041.5	B0041.5	B0041.5	1,34998	0,756011	1,785662	0.836459
ptps-1	B0041.6	B0041.6a	0,784467	0,3181	2,466102	1.30223
ptps-1	B0041.6	B0041.6b	0,786326	0,318854	2,4661	1.30223
xnp-1	B0041.7	B0041.7	0,583661	0,474752	1,229402	0.297957
B0041.8	B0041.8	B0041.8.1	2,39892	1,45153	1,652684	0.724811
B0041.8	B0041.8	B0041.8.2	2,1581	1,38309	1,560347	0.641867
bath-20	B0047.1	B0047.1a	0,004457	0,020339	0,219126	-2.19017		1
bath-20	B0047.1	B0047.1b	0,005252	0,017521	0,299775	-1.73805		1
B0047.2	B0047.2	B0047.2	0,010583	0,014085	0,751351	-0.412441
bath-24	B0047.3	B0047.3	0,059122	0,043517	1,358585	0.442105
math-1	B0047.4	B0047.4	0	0,001373	0
tsp-20	B0198.1	B0198.1	0,069702	0,045097	1,545599	0.628166
B0198.2	B0198.2	B0198.2	0,06789	0,040265	1,686081	0.753674
B0198.3	B0198.3	B0198.3	0,088147	0,059728	1,475814	0.561511
B0205.10	B0205.10	B0205.10.1	0,007008	0,004583	1,529046	0.612632
B0205.10	B0205.10	B0205.10.2	0,007503	0,004731	1,586006	0.665398
B0205.11	B0205.11	B0205.11	1,44844	0,783002	1,849855	0.887412
B0205.12	B0205.12	B0205.12	1,75431	5,00477	0,350528	-1.5124		1
B0205.13	B0205.13	B0205.13	0,239464	0,095967	2,495274	1.3192
B0205.14	B0205.14	B0205.14	0,136042	0,215069	0,63255	-0.660749
B0205.1	B0205.1	B0205.1a	0,483925	0,32097	1,507695	0.592345
B0205.1	B0205.1	B0205.1b	0,43813	0,298917	1,465725	0.551614
srz-85	B0205.2	B0205.2a	0,002603	0
srz-85	B0205.2	B0205.2b	0,002325	0
rpn-10	B0205.3	B0205.3.1	1,78853	1,55073	1,153347	0.205827
rpn-10	B0205.3	B0205.3.2	1,6903	1,60941	1,050261	0.0707479
B0205.4	B0205.4	B0205.4	0,009953	0,003548	2,804981	1.48799	1
B0205.5	B0205.5	B0205.5	0	0,083479	0
B0205.6	B0205.6	B0205.6	0,633991	0,392497	1,615276	0.691781
kin-3	B0205.7	B0205.7.1	4,10047	4,46593	0,918167	-0.123172
kin-3	B0205.7	B0205.7.2	4,44684	4,42019	1,006029	0.00867189
B0205.8	B0205.8	B0205.8	2,64886	2,20944	1,198883	0.261691
B0205.9	B0205.9	B0205.9	0,482518	0,369804	1,304794	0.383822
B0207.1	B0207.1	B0207.1	0,001053	0,001195	0,881289	-0.182313
B0207.10	B0207.10	B0207.10	0,124134	0,427029	0,290692	-1.78244		1
B0207.11	B0207.11	B0207.11	0,001872	0
41730	B0207.12	B0207.12a	0,062812	0,047282	1,328475	0.409771
41730	B0207.12	B0207.12b	0,059529	0,043273	1,375682	0.460147
41730	B0207.12	B0207.12c	0,06056	0,0346	1,750301	0.807603
B0207.2	B0207.2	B0207.2	0,056962	0,057894	0,983908	-0.0234047
gpa-14	B0207.3	B0207.3a	0,006766	0,011539	0,586374	-0.770107
gpa-14	B0207.3	B0207.3b	0,006231	0,012316	0,505894	-0.983093
air-2	B0207.4	B0207.4	1,49191	1,14068	1,307913	0.387267
B0207.5	B0207.5	B0207.5	0,000968	0,001319	0,733694	-0.44675
B0207.6	B0207.6	B0207.6	0,890686	0,43801	2,033483	1.02395
B0207.7	B0207.7	B0207.7	0	0,000612	0
B0207.8	B0207.8	B0207.8	0	0
B0207.9	B0207.9	B0207.9	0	0
B0212.1	B0212.1	B0212.1	0,006818	0,005792	1,177223	0.235388
sre-5	B0212.2	B0212.2	0,003045	0,005943	0,512378	-0.96472
B0212.3	B0212.3	B0212.3	0,125989	0,060006	2,099596	1.07011
B0212.4	B0212.4	B0212.4a	0,114452	0,072623	1,575968	0.656238
B0212.4	B0212.4	B0212.4b	0,11482	0,073106	1,570592	0.651308
B0212.4	B0212.4	B0212.4c	0,125528	0,085763	1,463668	0.549588
osm-9	B0212.5	B0212.5	0,043705	0,041471	1,053879	0.0757092
B0212.6	B0212.6	B0212.6	0,018143	0,007345	2,470052	1.30454
cyp-34A5	B0213.10	B0213.10	0,007653	0,010948	0,699035	-0.516563
cyp-34A6	B0213.11	B0213.11	0,023039	0,019452	1,184405	0.244162
cyp-34A7	B0213.12	B0213.12	0,010943	0,001337	8,18258	3.03256	1
cyp-34A8	B0213.14	B0213.14	0,390328	0,208059	1,876045	0.907694
cyp-34A9	B0213.15	B0213.15a	0,234302	0,453694	0,516432	-0.95335
cyp-34A9	B0213.15	B0213.15b	0,232046	0,455943	0,508936	-0.974444
cyp-34A9	B0213.15	B0213.15c	0,186758	0,519495	0,359499	-1.47594		1
cyp-34A10	B0213.16	B0213.16	0	0,022541	0
nlp-34	B0213.17	B0213.17.1	3,00326	11,9804	0,250681	-1.99608		1
nlp-34	B0213.17	B0213.17.2	2,63547	10,4626	0,251894	-1.98911		1
nlp-27	B0213.2	B0213.2	21,272	94,0393	0,226203	-2.14431		1
nlp-28	B0213.3	B0213.3	2,70649	7,17455	0,377235	-1.40646		1
nlp-29	B0213.4	B0213.4	4,32291	10,0979	0,4281	-1.22398
nlp-30	B0213.5	B0213.5	0,334663	0,165873	2,017586	1.01263
nlp-31	B0213.6	B0213.6	2,84238	4,53151	0,627248	-0.672892
str-83	B0213.7	B0213.7	0	0
str-82	B0213.8	B0213.8	0	0
str-247	B0213.9	B0213.9	0	0
B0218.1	B0218.1	B0218.1a.1	1,00609	0,484341	2,077235	1.05466
B0218.1	B0218.1	B0218.1a.2	1,15866	0,544476	2,128028	1.08952
B0218.1	B0218.1	B0218.1a.3	1,15592	0,544906	2,12132	1.08496
B0218.1	B0218.1	B0218.1a.4	1,1495	0,544433	2,111371	1.07818
B0218.1	B0218.1	B0218.1a.5	1,15651	0,544934	2,122294	1.08562
B0218.1	B0218.1	B0218.1b.1	1,26627	0,555342	2,280162	1.18914
B0218.1	B0218.1	B0218.1b.2	1,26504	0,556046	2,275064	1.18591
B0218.1	B0218.1	B0218.1b.3	1,25829	0,555571	2,264859	1.17942
B0218.2	B0218.2	B0218.2.1	0,843359	0,323751	2,604962	1.38126
B0218.2	B0218.2	B0218.2.2	0,838572	0,315077	2,661483	1.41223	1
pmk-1	B0218.3	B0218.3	0,318162	0,219965	1,446421	0.532488
B0218.5	B0218.5	B0218.5	0	0,000863	0
clec-51	B0218.6	B0218.6	0,698521	0,141875	4,923496	2.29968	1
B0218.7	B0218.7	B0218.7	0,016691	0,007787	2,143282	1.09982
clec-52	B0218.8	B0218.8	0,510987	0,491682	1,039263	0.0555608
B0222.1	B0222.1	B0222.1	0,075975	0,057837	1,313611	0.393538
B0222.10	B0222.10	B0222.10	0,002172	0,001829	1,187452	0.247869
B0222.11	B0222.11	B0222.11	0,006797	0,009376	0,724968	-0.464011
B0222.2	B0222.2	B0222.2	0	0,000427	0
B0222.3	B0222.3	B0222.3	0,079693	0,278538	0,286111	-1.80535		1
tag-38	B0222.4	B0222.4	0,065744	0,008011	8,206635	3.03679	1
B0222.5	B0222.5	B0222.5	0,21357	0,136505	1,564558	0.645755
col-144	B0222.6	B0222.6	7,67702	3,23824	2,370738	1.24534
col-145	B0222.7	B0222.7	0,068761	0,015318	4,488759	2.16632	1
col-10	B0222.8	B0222.8	22,0798	9,83506	2,245009	1.16672
B0222.9	B0222.9	B0222.9	0,298119	0,09216	3,234809	1.69368	1
B0228.1	B0228.1	B0228.1	0,132042	0,085118	1,551291	0.633469
tag-308	B0228.4	B0228.4a	0,299755	0,166815	1,796931	0.845535
tag-308	B0228.4	B0228.4b	0,115219	0,061213	1,88227	0.912474
tag-308	B0228.4	B0228.4c	0,095801	0,057854	1,655911	0.727625
tag-308	B0228.4	B0228.4d	0,293827	0,156994	1,871581	0.904257
tag-308	B0228.4	B0228.4e	0,092657	0,067638	1,369892	0.454062
trx-1	B0228.5	B0228.5a	0,037734	0,050006	0,754591	-0.406233
trx-1	B0228.5	B0228.5b	0,033408	0,051544	0,648154	-0.625591
B0228.6	B0228.6	B0228.6	0,156139	0,193092	0,808625	-0.306457
B0228.7	B0228.7	B0228.7.1	1,16687	1,00999	1,155328	0.208302
B0228.7	B0228.7	B0228.7.2	1,11369	0,99718	1,116839	0.159421
B0228.8	B0228.8	B0228.8	0	0
B0228.9	B0228.9	B0228.9	0	0
B0238.1	B0238.1	B0238.1	0,102155	0,064849	1,575282	0.65561
B0238.10	B0238.10	B0238.10	2,98849	2,99656	0,997307	-0.00389042
B0238.11	B0238.11	B0238.11.1	3,72459	2,2108	1,684725	0.752513
B0238.11	B0238.11	B0238.11.2	2,73888	1,87851	1,458007	0.543998
B0238.12	B0238.12	B0238.12	0,058749	0,121866	0,482076	-1.05267
B0238.13	B0238.13	B0238.13	0	0,000434	0
B0238.15	B0238.15	B0238.15	0,039151	0,081652	0,479483	-1.06045
srt-68	B0238.3	B0238.3	0	0
srt-67	B0238.5	B0238.5	0	0
srt-70	B0238.6	B0238.6	0	0
B0238.7	B0238.7	B0238.7	0	0
srt-69	B0238.8	B0238.8	0	0,000453	0
B0238.9	B0238.9	B0238.9	0,794723	0,787653	1,008976	0.0128919
rhr-2	B0240.1	B0240.1.1	0,046449	0,024585	1,889349	0.917889
rhr-2	B0240.1	B0240.1.2	0,043213	0,025607	1,68754	0.754922
spe-42	B0240.2	B0240.2	0,000017	0,000115	0,143943	-2.79643		1
daf-11	B0240.3	B0240.3	0	0,000639	0
npp-22	B0240.4	B0240.4.1	1,01393	0,854951	1,185951	0.246044
npp-22	B0240.4	B0240.4.2	0,981055	0,839245	1,168973	0.225242
B0244.10	B0244.10	B0244.10	0,094486	0,01968	4,80121	2.2634	1
B0244.11	B0244.11	B0244.11	0	0
ida-1	B0244.2	B0244.2.1	0,960012	0,983483	0,976135	-0.0348474
ida-1	B0244.2	B0244.2.2	0,960029	0,983648	0,975988	-0.0350647
B0244.4	B0244.4	B0244.4	0,01468	0
B0244.5	B0244.5	B0244.5	0,008646	0,009333	0,926421	-0.11026
B0244.6	B0244.6	B0244.6	0,051961	0,022155	2,345349	1.2298
B0244.7	B0244.7	B0244.7	0,010544	0
egg-1	B0244.8	B0244.8	3,35671	4,25794	0,788341	-0.343108
B0244.9	B0244.9	B0244.9	1,90424	2,74473	0,69378	-0.52745
rpl-2	B0250.1	B0250.1.1	9,74525	11,227	0,868019	-0.204201
rpl-2	B0250.1	B0250.1.2	9,97314	11,4672	0,86971	-0.201394
srbc-78	B0250.10	B0250.10	0	0
B0250.2	B0250.2	B0250.2	0,102213	0,122599	0,833718	-0.262369
B0250.4	B0250.4	B0250.4	0,062903	0,103002	0,610694	-0.711478
B0250.5	B0250.5	B0250.5	0,957168	0,68797	1,391293	0.476426
srbc-79	B0250.6	B0250.6	0	0
B0250.8	B0250.8	B0250.8	0,00985	0,01523	0,646746	-0.628729
B0250.9	B0250.9	B0250.9	0,176561	0,288908	0,611132	-0.710444
B0252.1	B0252.1	B0252.1	0,04807	0,033217	1,447174	0.533238
asm-1	B0252.2	B0252.2	0,048413	0,063682	0,760233	-0.395486
B0252.3	B0252.3	B0252.3a	0,118906	0,079729	1,491383	0.576651
B0252.3	B0252.3	B0252.3b	0,172353	0,125251	1,376061	0.460544
B0252.3	B0252.3	B0252.3c.1	0,118816	0,079798	1,488965	0.57431
B0252.3	B0252.3	B0252.3c.2	0,118906	0,079729	1,491383	0.576651
cyn-10	B0252.4	B0252.4a	3,35555	2,80926	1,19446	0.256359
cyn-10	B0252.4	B0252.4b	1,0349	0,828991	1,248385	0.320063
B0252.5	B0252.5	B0252.5	0,048282	0,005955	8,107798	3.01931	1
B0252.8	B0252.8	B0252.8	0,311212	0,686044	0,453633	-1.1404
B0261.1	B0261.1	B0261.1.1	0,662331	0,50206	1,319227	0.399693
B0261.1	B0261.1	B0261.1.2	0,63187	0,509772	1,239515	0.309776
let-363	B0261.2	B0261.2a	0,519268	0,41521	1,250615	0.322638
let-363	B0261.2	B0261.2b	0,514011	0,407719	1,260699	0.334224
B0261.4	B0261.4	B0261.4a	1,25576	1,10655	1,134843	0.182493
B0261.4	B0261.4	B0261.4b	1,46347	0,956593	1,529877	0.613416
B0261.5	B0261.5	B0261.5	0	0,012341	0
B0261.6	B0261.6	B0261.6a	0,007405	0,023012	0,321793	-1.6358		1
B0261.6	B0261.6	B0261.6b	0,006905	0,021754	0,317419	-1.65554		1
B0261.7	B0261.7	B0261.7	2,0509	1,47269	1,392622	0.477804
B0261.8	B0261.8	B0261.8	0,490414	0,399426	1,227797	0.296072
tbb-4	B0272.1	B0272.1	0,058941	0,181104	0,325453	-1.61948		1
B0272.2	B0272.2	B0272.2	0,417586	0,282829	1,476461	0.562143
B0272.3	B0272.3	B0272.3	2,20251	1,23373	1,785245	0.836122
B0272.4	B0272.4	B0272.4	0,353729	0,181119	1,95302	0.965707
B0273.1	B0273.1	B0273.1	0,023635	0,103507	0,228337	-2.13076		1
puf-7	B0273.2	B0273.2.1	0,794467	0,859658	0,924166	-0.113776
puf-7	B0273.2	B0273.2.2	0,843447	1,01767	0,828802	-0.270901
B0273.3	B0273.3	B0273.3	0,054099	0,154319	0,350569	-1.51223		1
unc-5	B0273.4	B0273.4a	0,148628	0,181519	0,818801	-0.288415
unc-5	B0273.4	B0273.4b	0,140662	0,180786	0,778058	-0.36205
B0280.10	B0280.10	B0280.10	0,56745	0,244036	2,325272	1.2174
B0280.11	B0280.11	B0280.11	0	0,000716	0
glr-2	B0280.12	B0280.12a	0,015504	0,007316	2,119344	1.08362
glr-2	B0280.12	B0280.12b	0,014586	0,006804	2,143664	1.10008
B0280.13	B0280.13	B0280.13	0,063543	0,056325	1,128132	0.173936
B0280.17	B0280.17	B0280.17	0,036106	0,040136	0,899613	-0.152624
B0280.1	B0280.1	B0280.1a	1,20736	0,702176	1,719455	0.781951
B0280.1	B0280.1	B0280.1b	1,25139	0,744871	1,680009	0.748469
B0280.2	B0280.2	B0280.2	0,005981	0,007494	0,798184	-0.325207
B0280.3	B0280.3	B0280.3.1	1,6859	1,072	1,572668	0.653214
B0280.3	B0280.3	B0280.3.2	1,61715	0,988267	1,636349	0.71048
B0280.3	B0280.3	B0280.3.3	1,568	0,961168	1,631349	0.706065
odd-1	B0280.4	B0280.4	0,272302	0,031733	8,580954	3.10114	1
cpg-2	B0280.5	B0280.5.1	12,3507	17,1284	0,721066	-0.471797
cpg-2	B0280.5	B0280.5.2	12,3183	17,1044	0,720183	-0.473565
B0280.7	B0280.7	B0280.7	0,006982	0,004868	1,434316	0.520363
nhr-10	B0280.8	B0280.8	0,460374	0,268803	1,712682	0.776257
B0280.9	B0280.9	B0280.9	1,02658	0,910551	1,127427	0.173034
B0281.1	B0281.1	B0281.1	0,01033	0,002314	4,463356	2.15813	1
B0281.3	B0281.3	B0281.3	0,820152	0,22762	3,603163	1.84926	1
B0281.4	B0281.4	B0281.4	0,02687	0,01646	1,632424	0.707016
B0281.5	B0281.5	B0281.5	0,349265	0,199844	1,747688	0.805448
B0281.6	B0281.6	B0281.6	0,017195	0,003005	5,721145	2.5163	1
B0281.8	B0281.8	B0281.8	0,001917	0
B0284.1	B0284.1	B0284.1	0,042755	0,042064	1,016423	0.0235009
B0284.2	B0284.2	B0284.2	0,017129	0,013663	1,253724	0.32622
B0284.3	B0284.3	B0284.3	0,858331	4,70982	0,182243	-2.45606		1
B0284.4	B0284.4	B0284.4	0	0
B0285.1	B0285.1	B0285.1	0,726806	0,764974	0,950105	-0.0738411
ckb-3	B0285.10	B0285.10	0	0,002397	0
B0285.3	B0285.3	B0285.3	0,748428	1,77995	0,420477	-1.2499
B0285.4	B0285.4	B0285.4	0,736894	0,584884	1,259898	0.333307
hse-5	B0285.5	B0285.5	0,732685	0,473646	1,546904	0.629384
B0285.6	B0285.6	B0285.6	0,003871	0,006663	0,580959	-0.783492
B0285.7	B0285.7	B0285.7	0,094097	0,175299	0,536781	-0.897594
ckb-1	B0285.8	B0285.8	0,12289	0,054535	2,253436	1.17213
ckb-2	B0285.9	B0285.9	0,173003	0,073582	2,351169	1.23338
B0286.1	B0286.1	B0286.1	0,365546	0,312338	1,170354	0.226945
lat-2	B0286.2	B0286.2a	0,011783	0,012604	0,934839	-0.0972102
lat-2	B0286.2	B0286.2b	0,015963	0,020616	0,774306	-0.369024
B0286.3	B0286.3	B0286.3	1,29188	0,316661	4,079694	2.02846	1
ntl-2	B0286.4	B0286.4a.1	2,00272	1,84627	1,084738	0.117347
ntl-2	B0286.4	B0286.4a.2	1,1526	1,3373	0,861886	-0.214431
ntl-2	B0286.4	B0286.4b	1,05387	1,1206	0,940452	-0.0885738
ntl-2	B0286.4	B0286.4c.1	1,05521	1,12379	0,938974	-0.0908429
ntl-2	B0286.4	B0286.4c.2	2,01447	1,7681	1,139342	0.188201
ntl-2	B0286.4	B0286.4c.3	1,1526	1,3373	0,861886	-0.214431
ntl-2	B0286.4	B0286.4c.4	1,05795	1,17503	0,90036	-0.151426
ntl-2	B0286.4	B0286.4c.5	1,10723	1,27572	0,867926	-0.204356
ntl-2	B0286.4	B0286.4d.1	1,05337	1,33082	0,79152	-0.337302
ntl-2	B0286.4	B0286.4d.2	1,77468	1,73251	1,02434	0.0346947
ntl-2	B0286.4	B0286.4d.3	0,920855	1,11667	0,824644	-0.278157
ntl-2	B0286.4	B0286.4d.4	0,942756	1,15754	0,814448	-0.296106
ntl-2	B0286.4	B0286.4d.5	1,1526	1,3373	0,861886	-0.214431
fkh-6	B0286.5	B0286.5	0,143119	0,12457	1,148904	0.200258
B0286.6	B0286.6	B0286.6	0,008953	0,007869	1,137815	0.186266
B0294.1	B0294.1	B0294.1	0,024586	0,037307	0,659022	-0.601601
B0294.3	B0294.3	B0294.3	0	0,005743	0
kin-25	B0302.1	B0302.1a	0,535705	0,39787	1,346432	0.429141
kin-25	B0302.1	B0302.1b	0,585916	0,427042	1,372034	0.456316
kin-25	B0302.1	B0302.1c	0,734606	0,468077	1,569413	0.650225
B0302.2	B0302.2	B0302.2	0	0,001081	0
B0302.4	B0302.4	B0302.4	0,005645	0
B0302.5	B0302.5	B0302.5	5,04418	0,91728	5,499062	2.45919	1
B0303.11	B0303.11	B0303.11	0,229428	0,14241	1,611039	0.687991
B0303.14	B0303.14	B0303.14	0,121739	0,069893	1,741781	0.800563
B0303.15	B0303.15	B0303.15	2,56433	1,51571	1,691834	0.758588
B0303.16	B0303.16	B0303.16	0	0
B0303.2	B0303.2	B0303.2	0,155804	0,105058	1,483028	0.568546
B0303.3	B0303.3	B0303.3.1	2,53157	1,48225	1,707924	0.772244
B0303.3	B0303.3	B0303.3.2	2,58555	1,49611	1,728182	0.789255
B0303.3	B0303.3	B0303.3.3	2,87785	1,63462	1,760562	0.816036
B0303.4	B0303.4	B0303.4.1	1,06906	0,675939	1,581592	0.661377
B0303.4	B0303.4	B0303.4.2	1,07427	0,748714	1,43482	0.52087
B0303.7	B0303.7	B0303.7	0,495534	0,317728	1,559617	0.641192
sdz-1	B0303.8	B0303.8	0,00446	0,000691	6,456866	2.69083	1
B0303.9	B0303.9	B0303.9	0,235216	0,197991	1,188014	0.248552
hlh-1	B0304.1	B0304.1a	0,095515	0,14869	0,642377	-0.638508
hlh-1	B0304.1	B0304.1b	0,09222	0,145691	0,632984	-0.659759
hlh-1	B0304.1	B0304.1c	0,093101	0,14916	0,624166	-0.679998
B0304.2	B0304.2	B0304.2	0,934983	0,818213	1,142713	0.192463
cyp-23A1	B0304.3	B0304.3	0,023185	0,004084	5,677144	2.50517	1
B0304.4	B0304.4	B0304.4	1,15387	0,686564	1,680644	0.749014
sra-32	B0304.5	B0304.5	0,016254	0,014962	1,086365	0.119509
sra-33	B0304.6	B0304.6	0,007441	0,003137	2,372147	1.24619
sra-34	B0304.7	B0304.7	0	0,000331	0
sra-35	B0304.8	B0304.8	0,004761	0,001838	2,590442	1.3732
sra-36	B0304.9	B0304.9	0,005156	0,003434	1,501594	0.586495
B0310.1	B0310.1	B0310.1	0,158633	0,067003	2,367558	1.2434
B0310.2	B0310.2	B0310.2.1	0,213235	0,123348	1,728727	0.78971
B0310.2	B0310.2	B0310.2.2	0,22828	0,129694	1,760143	0.815693
B0310.3	B0310.3	B0310.3	0,013665	0,012016	1,13723	0.185524
B0310.4	B0310.4	B0310.4	0	0
ugt-46	B0310.5	B0310.5	0,891644	0,117514	7,587556	2.92364	1
B0310.6	B0310.6	B0310.6	0,008711	0,020824	0,418308	-1.25736
cyp-29A4	B0331.1	B0331.1	0,01828	0,010413	1,755452	0.811843
B0331.2	B0331.2	B0331.2	0,005573	0,004752	1,172735	0.229877
B0334.1	B0334.1	B0334.1.1	6,09213	5,60115	1,087657	0.121224
B0334.1	B0334.1	B0334.1.2	5,2241	5,35697	0,975197	-0.0362344
B0334.10	B0334.10	B0334.10	0	0,010077	0
ooc-3	B0334.11	B0334.11a	0,727679	0,502588	1,447864	0.533926
ooc-3	B0334.11	B0334.11b	0,699958	0,426594	1,640806	0.714405
B0334.13	B0334.13	B0334.13	0,04163	0,049236	0,845522	-0.242086
twk-5	B0334.2	B0334.2a	0,311801	0,249243	1,250992	0.323073
twk-5	B0334.2	B0334.2b	0,279027	0,2642	1,05612	0.0787738
B0334.3	B0334.3	B0334.3a.1	4,18755	2,66609	1,570671	0.651381
B0334.3	B0334.3	B0334.3a.2	3,90186	2,54743	1,531685	0.61512
B0334.3	B0334.3	B0334.3b	3,79105	2,38921	1,586738	0.666064
B0334.4	B0334.4	B0334.4	2,89632	1,55972	1,856949	0.892934
B0334.5	B0334.5	B0334.5	1,35411	1,08479	1,248269	0.319929
B0334.6	B0334.6	B0334.6	0,03094	0,023555	1,31351	0.393427
srh-44	B0334.7	B0334.7	0	0
age-1	B0334.8	B0334.8	0,329441	0,348368	0,94567	-0.0805913
wrm-1	B0336.1	B0336.1.1	0,548124	0,490335	1,117856	0.160734
wrm-1	B0336.1	B0336.1.2	0,503051	0,496149	1,013911	0.019931
rpl-23	B0336.10	B0336.10.1	37,8105	73,6683	0,513253	-0.962258
rpl-23	B0336.10	B0336.10.2	37,8547	73,9001	0,512242	-0.965103
rpl-23	B0336.10	B0336.10.3	25,8308	63,4689	0,406984	-1.29696
rpl-23	B0336.10	B0336.10.4	25,8231	63,5482	0,406355	-1.29919
B0336.11	B0336.11	B0336.11a	0,233706	0,10396	2,248038	1.16867
B0336.11	B0336.11	B0336.11b	0,12832	0,045024	2,850061	1.51099	1
B0336.12	B0336.12	B0336.12	0	0,002446	0
B0336.13	B0336.13	B0336.13	1,31016	1,76883	0,740693	-0.433052
arf-1.2	B0336.2	B0336.2.1	7,38986	4,9075	1,50583	0.590559
arf-1.2	B0336.2	B0336.2.2	7,28477	5,75899	1,264939	0.339068
B0336.3	B0336.3	B0336.3	1,39841	1,13553	1,231504	0.300421
rgs-5	B0336.4	B0336.4	0,185858	0,125376	1,482405	0.56794
B0336.5	B0336.5	B0336.5a	0,776998	0,711655	1,091818	0.126732
B0336.5	B0336.5	B0336.5b	0,844116	0,737365	1,144774	0.195063
B0336.6	B0336.6	B0336.6.1	2,18352	1,5954	1,368635	0.452738
B0336.6	B0336.6	B0336.6.2	2,26501	1,63222	1,387687	0.472682
B0336.7	B0336.7	B0336.7a	0,39198	0,30551	1,283035	0.359561
B0336.7	B0336.7	B0336.7b.1	0,392088	0,309464	1,266991	0.341406
B0336.7	B0336.7	B0336.7b.2	0,386981	0,308518	1,254322	0.326908
lgg-3	B0336.8	B0336.8	3,22256	4,0509	0,795517	-0.330035
swp-1	B0336.9	B0336.9a	0,510627	0,408924	1,248709	0.320437
swp-1	B0336.9	B0336.9b.1	0,449702	0,376793	1,193499	0.255197
swp-1	B0336.9	B0336.9b.2	0,512936	0,411876	1,245365	0.316569
swp-1	B0336.9	B0336.9c	0,016788	0,027051	0,620595	-0.688276
swp-1	B0336.9	B0336.9d	0,512642	0,411741	1,245059	0.316214
swp-1	B0336.9	B0336.9e	0,381201	0,241896	1,575888	0.656165
wrt-9	B0344.2	B0344.2	0,185796	0,024651	7,537118	2.91401	1
B0348.1	B0348.1	B0348.1	0	0
B0348.2	B0348.2	B0348.2	0,114815	0,205832	0,557809	-0.842157
egl-8	B0348.4	B0348.4a	0,518021	0,403278	1,284526	0.361236
egl-8	B0348.4	B0348.4b	0,514711	0,40076	1,284337	0.361024
egl-8	B0348.4	B0348.4c	0,440102	0,313901	1,402041	0.487529
B0348.5	B0348.5	B0348.5	0,002399	0,004642	0,516763	-0.952425
ife-3	B0348.6	B0348.6a.1	3,41135	5,19255	0,65697	-0.606101
ife-3	B0348.6	B0348.6a.2	3,46273	4,45864	0,776634	-0.364693
ife-3	B0348.6	B0348.6b	2,90455	3,46023	0,83941	-0.252552
ife-3	B0348.6	B0348.6c	2,86892	3,42831	0,836832	-0.25699
unc-44	B0350.2	B0350.2a.1	1,28169	1,68966	0,758549	-0.398686
unc-44	B0350.2	B0350.2a.2	1,25503	1,62664	0,771547	-0.374174
unc-44	B0350.2	B0350.2b.1	1,54218	1,76564	0,87344	-0.195219
unc-44	B0350.2	B0350.2b.2	1,52885	1,72341	0,887108	-0.172818
unc-44	B0350.2	B0350.2c.1	1,33755	1,64783	0,811704	-0.300974
unc-44	B0350.2	B0350.2c.2	1,30875	1,57838	0,829173	-0.270255
unc-44	B0350.2	B0350.2d.1	1,50508	1,74054	0,86472	-0.209695
unc-44	B0350.2	B0350.2d.2	1,52885	1,72341	0,887108	-0.172818
unc-44	B0350.2	B0350.2d.3	1,64717	1,80027	0,914957	-0.128224
unc-44	B0350.2	B0350.2e.1	1,33072	1,63532	0,813737	-0.297366
unc-44	B0350.2	B0350.2e.2	1,30373	1,56654	0,832235	-0.264937
unc-44	B0350.2	B0350.2f.1	0,591673	0,585129	1,011184	0.0160455
unc-44	B0350.2	B0350.2f.2	0,598875	0,601773	0,995184	-0.0069648
unc-44	B0350.2	B0350.2g.1	1,11772	1,42301	0,785462	-0.348387
unc-44	B0350.2	B0350.2g.2	1,08321	1,39303	0,777593	-0.362913
B0350.3	B0350.3	B0350.3	0	0
B0353.1	B0353.1	B0353.1	0,959659	0,792323	1,211197	0.276434
B0361.10	B0361.10	B0361.10	1,39332	1,08693	1,281886	0.358268
B0361.11	B0361.11	B0361.11	0,001086	0,001179	0,920591	-0.119368
B0361.2	B0361.2	B0361.2a	0,721306	0,385094	1,873065	0.905401
B0361.2	B0361.2	B0361.2b	0,228664	0,251406	0,909541	-0.136789
B0361.3	B0361.3	B0361.3.1	0,711395	0,347492	2,047227	1.03367
B0361.3	B0361.3	B0361.3.2	0,683983	0,332184	2,059049	1.04198
B0361.4	B0361.4	B0361.4	0,192765	0,275667	0,699268	-0.516083
psd-1	B0361.5	B0361.5a	1,11684	1,15326	0,96842	-0.0462952
psd-1	B0361.5	B0361.5b	1,20484	1,3063	0,92233	-0.116645
B0361.6	B0361.6	B0361.6	0,647449	0,445453	1,453462	0.539493
B0361.7	B0361.7	B0361.7	0,547532	0,341654	1,602592	0.680407
B0361.8	B0361.8	B0361.8.1	0,902174	0,789801	1,14228	0.191916
B0361.8	B0361.8	B0361.8.2	0,92763	0,827916	1,12044	0.164065
B0361.9	B0361.9	B0361.9	1,47237	1,65716	0,88849	-0.170573
B0365.1	B0365.1	B0365.1	1,33789	1,27499	1,049334	0.069474
eat-6	B0365.3	B0365.3.1	9,50879	6,39929	1,485913	0.57135
eat-6	B0365.3	B0365.3.2	9,74468	6,53796	1,490477	0.575774
eat-6	B0365.3	B0365.3.3	9,51408	6,40533	1,485338	0.570791
B0365.5	B0365.5	B0365.5a	0,250919	0,091631	2,738358	1.45331	1
B0365.5	B0365.5	B0365.5b	0,263186	0,043929	5,991113	2.58282	1
clec-41	B0365.6	B0365.6.1	14,2061	0,562323	25,263238	4.65897	1
clec-41	B0365.6	B0365.6.2	14,2061	0,562323	25,263238	4.65897	1
clec-41	B0365.6	B0365.6.3	14,2061	0,562323	25,263238	4.65897	1
B0365.7	B0365.7	B0365.7	0,000237	0,000251	0,943118	-0.0844898
B0379.1	B0379.1	B0379.1	1,18281	1,15846	1,021019	0.0300097
B0379.2	B0379.2	B0379.2	0	0
mut-16	B0379.3	B0379.3a	1,32088	1,01126	1,306172	0.385345
mut-16	B0379.3	B0379.3b	1,28453	0,973198	1,319906	0.400435
tag-188	B0379.4	B0379.4a	1,54309	1,1793	1,30848	0.387892
tag-188	B0379.4	B0379.4b	0,998789	0,770187	1,296814	0.374972
B0379.6	B0379.6	B0379.6	0,002767	0
B0379.7	B0379.7	B0379.7.1	0,007517	0,005779	1,300784	0.379381
B0379.7	B0379.7	B0379.7.2	0,007212	0,005387	1,338966	0.421119
B0391.10	B0391.10	B0391.10	0,116301	0,118247	0,983543	-0.02394
B0391.11	B0391.11	B0391.11	0	0,010669	0
str-263	B0391.12	B0391.12	0	0
B0391.3	B0391.3	B0391.3	0	0
str-12	B0391.4	B0391.4	0	0
B0391.5	B0391.5	B0391.5	0,107068	0,12606	0,849342	-0.235583
B0391.6	B0391.6	B0391.6	0	0,002944	0
B0391.9	B0391.9	B0391.9	0,013671	0,027376	0,499375	-1.0018
rps-0	B0393.1	B0393.1.1	58,4747	68,5142	0,853468	-0.228591
rps-0	B0393.1	B0393.1.2	57,5074	68,3826	0,840965	-0.249882
rps-0	B0393.1	B0393.1.3	57,3857	68,1834	0,841637	-0.24873
rps-0	B0393.1	B0393.1.4	57,4473	68,2831	0,841311	-0.249289
rbg-3	B0393.2	B0393.2.1	1,62283	0,971473	1,670484	0.740266
rbg-3	B0393.2	B0393.2.2	1,74023	0,949077	1,833603	0.874681
B0393.3	B0393.3	B0393.3	1,454	1,32623	1,096341	0.132697
B0393.4	B0393.4	B0393.4	0,00253	0,000733	3,451724	1.78732	1
B0393.5	B0393.5	B0393.5	0,057226	0,018641	3,069965	1.61822	1
B0393.6	B0393.6	B0393.6	1,70897	1,2615	1,354713	0.437987
B0393.7	B0393.7	B0393.7	0,00896	0,00801	1,118581	0.16167
B0393.8	B0393.8	B0393.8	nan	nan
B0393.9	B0393.9	B0393.9.1	0,584104	0,327622	1,78286	0.834193
B0393.9	B0393.9	B0393.9.2	0,610877	0,344215	1,774696	0.827572
nhx-1	B0395.1	B0395.1	0,024395	0,018556	1,314701	0.394735
B0395.2	B0395.2	B0395.2	0,131525	0,022281	5,903065	2.56146	1
B0395.3	B0395.3	B0395.3.1	1,23946	0,615768	2,012868	1.00925
B0395.3	B0395.3	B0395.3.2	1,26442	0,634352	1,993247	0.99512
B0399.1	B0399.1	B0399.1a	0,108299	0,15347	0,705669	-0.502936
B0399.1	B0399.1	B0399.1b	0,123246	0,162383	0,758983	-0.397861
B0399.1	B0399.1	B0399.1c	0,137327	0,193386	0,710119	-0.493867
B0399.1	B0399.1	B0399.1d	0,109068	0,157882	0,69082	-0.533618
B0399.1	B0399.1	B0399.1e	0,119721	0,170036	0,704092	-0.506164
B0399.2	B0399.2	B0399.2	0,062793	0,020437	3,072571	1.61945	1
ubc-17	B0403.2	B0403.2	0,028317	0,016549	1,711101	0.774925
B0403.3	B0403.3	B0403.3	0,449836	0,188793	2,382694	1.25259
tag-320	B0403.4	B0403.4	4,74192	3,31294	1,431333	0.517359
B0403.5	B0403.5	B0403.5	0,128884	0,02813	4,581663	2.19587	1
B0403.6	B0403.6	B0403.6	0,087374	0,047972	1,821348	0.865007
B0410.1	B0410.1	B0410.1	0	0
vang-1	B0410.2	B0410.2a	0,235296	0,239025	0,984399	-0.0226849
vang-1	B0410.2	B0410.2b	0,23806	0,227022	1,048621	0.0684933
B0410.3	B0410.3	B0410.3	0,467235	0,356707	1,309857	0.389409
dac-1	B0412.1	B0412.1a	0,043242	0,012996	3,327439	1.73441	1
dac-1	B0412.1	B0412.1b	0,040263	0,011728	3,433008	1.77947	1
daf-7	B0412.2	B0412.2	0,005823	0,030587	0,190386	-2.393		1
B0412.3	B0412.3	B0412.3.1	0,509984	0,500925	1,018085	0.025858
B0412.3	B0412.3	B0412.3.2	0,521786	0,508433	1,026263	0.0374005
rps-29	B0412.4	B0412.4.1	65,8238	376,881	0,174654	-2.51743		1
rps-29	B0412.4	B0412.4.2	75,9539	435,546	0,174388	-2.51963		1
rps-29	B0412.4	B0412.4.3	76,8618	441,323	0,174162	-2.5215		1
rps-29	B0412.4	B0412.4.4	66,1963	378,124	0,175065	-2.51404		1
srz-4	B0414.1	B0414.1	0,000585	0,001683	0,347455	-1.5251		1
rnt-1	B0414.2	B0414.2	0,042215	0,043328	0,974312	-0.0375443
hil-5	B0414.3	B0414.3	8,09026	11,9012	0,679785	-0.55685
cpb-3	B0414.5	B0414.5	0,940502	0,811957	1,158315	0.212028
glh-3	B0414.6	B0414.6	0,418815	0,303599	1,379501	0.464147
mtk-1	B0414.7	B0414.7a	0,483095	0,374822	1,288865	0.366101
mtk-1	B0414.7	B0414.7b	0,47934	0,371325	1,290891	0.368367
B0414.8	B0414.8	B0414.8a	0,440442	0,283259	1,554909	0.63683
B0414.8	B0414.8	B0414.8b	0,441472	0,280594	1,573348	0.653838
B0416.1	B0416.1	B0416.1	0,046825	0,044232	1,058637	0.082208
B0416.2	B0416.2	B0416.2	0,038631	0,015286	2,527145	1.33751
B0416.3	B0416.3	B0416.3	0,040221	0,064668	0,621969	-0.685085
B0416.4	B0416.4	B0416.4	0,77172	0,281415	2,742285	1.45538	1
B0416.5	B0416.5	B0416.5a.1	2,045	1,98405	1,03072	0.0436525
B0416.5	B0416.5	B0416.5a.2	2,03669	2,01474	1,010895	0.0156332
B0416.5	B0416.5	B0416.5b	2,05651	2,29026	0,897937	-0.155314
gly-13	B0416.6	B0416.6	0,578744	0,348261	1,661811	0.732756
B0416.7	B0416.7	B0416.7a	0,160523	0,296293	0,541771	-0.884245
B0416.7	B0416.7	B0416.7b	0,087834	0,152633	0,575461	-0.79721
B0432.1	B0432.1	B0432.1	0,00156	0,001119	1,393732	0.478953
B0432.10	B0432.10	B0432.10	0,36267	0,219073	1,655476	0.727246
B0432.11	B0432.11	B0432.11	0	0
B0432.12	B0432.12	B0432.12	0	0
B0432.13	B0432.13	B0432.13.1	0,370359	0,246348	1,503398	0.588227
B0432.13	B0432.13	B0432.13.2	0,362043	0,234507	1,543847	0.62653
B0432.14	B0432.14	B0432.14	0,426553	0,702515	0,60718	-0.719804
djr-1.1	B0432.2	B0432.2	1,26349	1,57999	0,799682	-0.322502
B0432.3	B0432.3	B0432.3	1,22851	1,21253	1,013179	0.0188891
B0432.4	B0432.4	B0432.4	1,83014	1,06156	1,72401	0.785768
cat-2	B0432.5	B0432.5a	0	0,004533	0
cat-2	B0432.5	B0432.5b	0	0,004679	0
B0432.6	B0432.6	B0432.6	0,167986	0,151043	1,112173	0.153381
B0432.7	B0432.7	B0432.7	0,130724	0,137478	0,950872	-0.0726769
B0432.8	B0432.8	B0432.8	0,31576	0,223981	1,409762	0.495452
B0432.9	B0432.9	B0432.9	0,035927	0,056745	0,633135	-0.659415
lin-8	B0454.1	B0454.1	0,216181	0,229961	0,940077	-0.0891492
sri-30	B0454.10	B0454.10	0,047141	0,025387	1,856899	0.892895
sri-31	B0454.2	B0454.2	0	0,005986	0
sri-28	B0454.3	B0454.3	0	0
sri-29	B0454.4	B0454.4	0,045887	0,026548	1,728449	0.789478
B0454.5	B0454.5	B0454.5	0,251905	0,368266	0,68403	-0.547868
B0454.6	B0454.6	B0454.6	0,07296	0,082847	0,880653	-0.183354
clec-2	B0454.7	B0454.7	0	0,001139	0
B0454.8	B0454.8	B0454.8	0,018222	0,004841	3,763692	1.91215	1
B0454.9	B0454.9	B0454.9	0,166446	0,286607	0,580746	-0.784021
lat-1	B0457.1	B0457.1a	1,44678	1,19066	1,215108	0.281085
lat-1	B0457.1	B0457.1b	1,35713	1,14529	1,184966	0.244846
lat-1	B0457.1	B0457.1c	1,59501	1,33843	1,191702	0.253024
B0457.2	B0457.2	B0457.2	0,370553	0,334023	1,109364	0.149733
B0457.4	B0457.4	B0457.4	0	0
B0457.6	B0457.6	B0457.6	1,97014	1,77951	1,107125	0.146818
B0462.1	B0462.1	B0462.1	0,00099	0,002543	0,389252	-1.36122
fbxb-119	B0462.3	B0462.3	0,039896	0,022148	1,801364	0.84909
B0462.4	B0462.4	B0462.4	0	0,004426	0
drs-1	B0464.1	B0464.1.1	3,28553	2,77387	1,184457	0.244226
drs-1	B0464.1	B0464.1.2	3,39567	2,66005	1,276544	0.352243
B0464.2	B0464.2	B0464.2	0,814947	0,672242	1,212282	0.277725
nlp-36	B0464.3	B0464.3.1	23,3371	32,3229	0,721999	-0.469931
nlp-36	B0464.3	B0464.3.2	22,6751	31,3378	0,72357	-0.466796
bre-3	B0464.4	B0464.4.1	1,02799	0,828594	1,240644	0.311089
bre-3	B0464.4	B0464.4.2	1,14438	1,00617	1,137362	0.185692
spk-1	B0464.5	B0464.5a	1,34883	1,19768	1,126202	0.171466
spk-1	B0464.5	B0464.5b.1	2,39426	2,41575	0,991104	-0.0128916
spk-1	B0464.5	B0464.5b.2	2,18452	1,89733	1,151365	0.203345
spk-1	B0464.5	B0464.5c.1	2,21757	2,25706	0,982504	-0.0254648
spk-1	B0464.5	B0464.5c.2	1,93133	1,88617	1,023943	0.0341354
B0464.6	B0464.6	B0464.6.1	1,36226	0,873813	1,558983	0.640605
B0464.6	B0464.6	B0464.6.2	1,33944	0,872263	1,535592	0.618795
B0464.6	B0464.6	B0464.6.3	1,58839	1,20542	1,317707	0.39803
baf-1	B0464.7	B0464.7.1	5,7848	7,24465	0,798493	-0.324648
baf-1	B0464.7	B0464.7.2	6,7929	9,13388	0,743704	-0.4272
tag-342	B0464.8	B0464.8	0,740146	0,369511	2,003042	1.00219
B0464.9	B0464.9	B0464.9	0,739577	0,494765	1,494805	0.579957
jnk-1	B0478.1	B0478.1a	0,086932	0,06386	1,361288	0.444972
jnk-1	B0478.1	B0478.1b.1	0,083587	0,053596	1,559573	0.641151
jnk-1	B0478.1	B0478.1b.2	0,083587	0,053534	1,561383	0.642824
jnk-1	B0478.1	B0478.1b.3	0,086932	0,06386	1,361288	0.444972
jnk-1	B0478.1	B0478.1b.4	0,083588	0,05335	1,566794	0.647816
B0478.3	B0478.3	B0478.3	0,014349	0,022524	0,63703	-0.650567
B0491.1	B0491.1	B0491.1	0,635846	0,475808	1,33635	0.418298
sqt-1	B0491.2	B0491.2.1	5,44534	0,43791	12,434838	3.63632	1
sqt-1	B0491.2	B0491.2.2	5,45116	0,437957	12,446793	3.6377	1
sqt-1	B0491.2	B0491.2.3	5,41169	0,441702	12,251903	3.61493	1
B0491.3	B0491.3	B0491.3	0,019054	0,038929	0,48945	-1.03077
B0491.4	B0491.4	B0491.4	0,019601	0,016127	1,215362	0.281386
B0491.5	B0491.5	B0491.5.1	4,05132	3,44023	1,177631	0.235888
B0491.5	B0491.5	B0491.5.2	4,06924	3,41924	1,190101	0.251084
B0491.5	B0491.5	B0491.5.3	4,29206	3,05979	1,40273	0.488237
B0491.5	B0491.5	B0491.5.4	4,32196	3,07621	1,404963	0.490532
B0491.6	B0491.6	B0491.6.1	0,464218	0,390897	1,187571	0.248014
B0491.6	B0491.6	B0491.6.2	0,455757	0,381053	1,196046	0.258273
B0491.7	B0491.7	B0491.7	0,548837	0,39469	1,390552	0.475658
clh-2	B0491.8	B0491.8a	0,038072	0,033764	1,127582	0.173232
clh-2	B0491.8	B0491.8b	0,034643	0,033179	1,044112	0.0622765
clh-2	B0491.8	B0491.8c	0,039046	0,035201	1,109243	0.149575
sre-1	B0495.1	B0495.1	0	0,000331	0
tag-178	B0495.10	B0495.10a	0,09283	0,109507	0,847707	-0.238362
tag-178	B0495.10	B0495.10b	0,088138	0,088552	0,995321	-0.00676621
tag-178	B0495.10	B0495.10c	0,088057	0,104264	0,844553	-0.24374
B0495.2	B0495.2	B0495.2	0,796545	0,519473	1,533371	0.616707
nhx-2	B0495.4	B0495.4	0,500817	0,153704	3,258321	1.70413	1
B0495.5	B0495.5	B0495.5.1	0,321741	0,31469	1,022406	0.0319682
B0495.5	B0495.5	B0495.5.2	0,329466	0,31847	1,034528	0.0489727
B0495.6	B0495.6	B0495.6	5,31161	13,3073	0,39915	-1.325
B0495.7	B0495.7	B0495.7.1	1,24526	0,949449	1,311561	0.391285
B0495.7	B0495.7	B0495.7.2	1,25868	0,953824	1,319615	0.400117
B0495.8	B0495.8	B0495.8a	1,22769	0,852805	1,439591	0.525659
B0495.8	B0495.8	B0495.8b	0,42079	0,918239	0,458258	-1.12577
B0495.9	B0495.9	B0495.9	1,05039	0,625599	1,679015	0.747615
B0496.1	B0496.1	B0496.1	0	0
B0496.2	B0496.2	B0496.2	0	0,00034	0
B0496.3	B0496.3	B0496.3a	0,131076	0,149381	0,877461	-0.188593
B0496.3	B0496.3	B0496.3b	0,127197	0,144459	0,880506	-0.183595
B0496.3	B0496.3	B0496.3c	0,193833	0,193096	1,003817	0.00549628
B0496.4	B0496.4	B0496.4	0,037472	0,013536	2,768288	1.46899	1
B0496.5	B0496.5	B0496.5	0	0
B0496.6	B0496.6	B0496.6	0	0,001394	0
B0496.7	B0496.7	B0496.7	0,693286	3,78573	0,183131	-2.44905		1
tag-224	B0496.8	B0496.8	0,278714	0,282903	0,985193	-0.0215217
B0507.1	B0507.1	B0507.1	0,036334	0,044315	0,819905	-0.286471
B0507.10	B0507.10	B0507.10	0,117428	0,069942	1,678932	0.747544
srx-115	B0507.11	B0507.11	0,002621	0,001931	1,357785	0.441255
B0507.2	B0507.2	B0507.2	0,518578	0,512665	1,011534	0.0165448
B0507.3	B0507.3	B0507.3a	0,339755	0,221032	1,53713	0.620239
B0507.3	B0507.3	B0507.3b	0,370563	0,222789	1,663291	0.734041
B0507.4	B0507.4	B0507.4	0	0,003483	0
B0507.5	B0507.5	B0507.5	0	0
B0507.6	B0507.6	B0507.6	0,014876	0,013512	1,100955	0.138756
B0507.7	B0507.7	B0507.7	0,00585	0,001215	4,816555	2.268	1
B0507.8	B0507.8	B0507.8	0,037249	0,062496	0,596026	-0.746553
B0507.9	B0507.9	B0507.9	0	0,002466	0
fkb-7	B0511.1	B0511.1	0,030035	0,092334	0,325283	-1.62023		1
eif-3.E	B0511.10	B0511.10	1,37002	1,49872	0,914127	-0.129533
B0511.11	B0511.11	B0511.11	0,107206	0,051291	2,090169	1.06362
B0511.12	B0511.12	B0511.12	0,60057	0,657611	0,91326	-0.130902
B0511.13	B0511.13	B0511.13	0,695766	0,538713	1,291534	0.369086
B0511.14	B0511.14	B0511.14a	0,454128	0,40418	1,123579	0.168102
B0511.14	B0511.14	B0511.14b	0,564887	0,438924	1,286981	0.363991
B0511.2	B0511.2	B0511.2	0,00111	0,001883	0,58957	-0.762265
fbxa-125	B0511.3	B0511.3	0	0
tag-344	B0511.4	B0511.4	0	0,000641	0
B0511.5	B0511.5	B0511.5	0,096392	0,054514	1,768218	0.822296
B0511.6	B0511.6	B0511.6.1	1,55204	2,90929	0,533477	-0.906502
B0511.6	B0511.6	B0511.6.2	1,76057	3,0946	0,568917	-0.81371
B0511.7	B0511.7	B0511.7	2,23905	1,34303	1,667163	0.737395
tag-264	B0511.8	B0511.8.1	0,757398	0,553405	1,368614	0.452716
tag-264	B0511.8	B0511.8.2	0,746174	0,534486	1,396059	0.48136
mat-4	B0511.9	B0511.9a	1,86042	2,48657	0,748187	-0.418529
mat-4	B0511.9	B0511.9b	1,49538	1,25087	1,195472	0.25758
lin-66	B0513.1	B0513.1	0,801165	1,12591	0,711571	-0.49092
B0513.2	B0513.2	B0513.2	1,28249	0,890158	1,440744	0.526814
rpl-29	B0513.3	B0513.3.1	132,197	858,313	0,15402	-2.69881		1
rpl-29	B0513.3	B0513.3.2	158,005	1025,58	0,154064	-2.6984		1
B0513.4	B0513.4	B0513.4	19,1539	12,5972	1,520489	0.604535
B0513.5	B0513.5	B0513.5	0,221805	0,182711	1,213966	0.279728
B0513.6	B0513.6	B0513.6	0	0
B0513.9	B0513.9	B0513.9a	2,24028	4,81772	0,465008	-1.10467
B0513.9	B0513.9	B0513.9b.1	2,84825	5,60073	0,50855	-0.975538
B0513.9	B0513.9	B0513.9b.2	2,20114	4,72597	0,465754	-1.10236
kin-31	B0523.1	B0523.1	0,006101	0,005674	1,075336	0.104788
pgl-2	B0523.3	B0523.3	0,350177	0,236073	1,483342	0.568851
fli-1	B0523.5	B0523.5	0,259843	0,243331	1,067858	0.0947198
B0524.1	B0524.1	B0524.1	0,186052	0,180267	1,032091	0.0455702
B0524.2	B0524.2	B0524.2	0	0,002055	0
B0524.3	B0524.3	B0524.3	0	0,000393	0
B0524.4	B0524.4	B0524.4	0	0,00023	0
B0524.5	B0524.5	B0524.5	0	0,010094	0
B0524.6	B0524.6	B0524.6	0,856355	0,698719	1,225607	0.293496
B0524.7	B0524.7	B0524.7	0,245427	0,273866	0,896157	-0.158177
tpa-1	B0545.1	B0545.1a	0,419277	0,298812	1,403146	0.488665
tpa-1	B0545.1	B0545.1b.1	0,384438	0,291034	1,320938	0.401563
tpa-1	B0545.1	B0545.1b.2	0,380385	0,287663	1,322329	0.403081
B0545.3	B0545.3	B0545.3	0,007517	0,003994	1,88218	0.912405
B0545.4	B0545.4	B0545.4	0,052041	0,027769	1,87411	0.906206
37377	B0546.1	B0546.1.1	8,19781	20,9768	0,390804	-1.35548
37377	B0546.1	B0546.1.2	8,00446	20,4533	0,391353	-1.35346
37377	B0546.1	B0546.1.3	8,12362	20,7569	0,39137	-1.35339
B0546.2	B0546.2	B0546.2.1	0,873182	0,651777	1,339694	0.421904
B0546.2	B0546.2	B0546.2.2	0,960421	0,721947	1,330321	0.411774
B0546.3	B0546.3	B0546.3	0,52786	0,532742	0,990836	-0.0132818
B0546.4	B0546.4	B0546.4a	1,19494	1,60523	0,744404	-0.425842
B0546.4	B0546.4	B0546.4b	0,531481	0,7403	0,717927	-0.478091
B0546.5	B0546.5	B0546.5	0	0
csn-5	B0547.1	B0547.1.1	0,995334	1,13748	0,875034	-0.192589
csn-5	B0547.1	B0547.1.2	0,997805	1,13512	0,87903	-0.186016
B0547.2	B0547.2	B0547.2	0	0
srd-8	B0547.4	B0547.4	0	0,000364	0
B0554.1	B0554.1	B0554.1	0	0
B0554.2	B0554.2	B0554.2	0	0
B0554.3	B0554.3	B0554.3	0	0
B0554.4	B0554.4	B0554.4	0,001209	0
B0554.5	B0554.5	B0554.5	0,013741	0,011374	1,208103	0.272743
dod-20	B0554.6	B0554.6	0,066394	0,002172	30,56791	4.93395	1
B0554.7	B0554.7	B0554.7	0	0,000218	0
B0563.1	B0563.1	B0563.1	0,006084	0,009361	0,649967	-0.621562
tsp-11	B0563.2	B0563.2	0,049951	0,063164	0,790811	-0.338595
tag-132	B0563.4	B0563.4	1,7579	1,56923	1,120231	0.163796
B0563.5	B0563.5	B0563.5	0,134938	0,577292	0,233743	-2.097		1
B0563.6	B0563.6	B0563.6a	0,053948	0,034339	1,571031	0.651712
B0563.6	B0563.6	B0563.6b.1	0,0989	0,052951	1,867763	0.901311
B0563.6	B0563.6	B0563.6b.2	0,093418	0,04806	1,94378	0.958865
B0563.7	B0563.7	B0563.7	0,067181	0,057418	1,170028	0.226543
B0563.8	B0563.8	B0563.8	0,123077	0,087497	1,406646	0.492259
B0563.9	B0563.9	B0563.9	0,080006	1,07548	0,074391	-3.74873		1
unc-30	B0564.10	B0564.10a	0,104944	0,087856	1,194496	0.256402
unc-30	B0564.10	B0564.10b	0,085672	0,07777	1,101616	0.139621
B0564.11	B0564.11	B0564.11	0,569716	0,360914	1,578537	0.658588
B0564.1	B0564.1	B0564.1a	1,20815	1,02657	1,17688	0.234967
tin-9.2	B0564.1	B0564.1b.1	1,25624	1,0732	1,170555	0.227193
tin-9.2	B0564.1	B0564.1b.2	3,09812	2,91729	1,061986	0.0867647
B0564.2	B0564.2	B0564.2	0,459264	0,667563	0,687971	-0.53958
B0564.3	B0564.3	B0564.3.1	0,047662	0,43619	0,109268	-3.19406		1
B0564.3	B0564.3	B0564.3.2	0,047377	0,440467	0,107561	-3.21677		1
B0564.4	B0564.4	B0564.4	0,024969	0,103716	0,240747	-2.05441		1
B0564.6	B0564.6	B0564.6a	nan	nan
B0564.6	B0564.6	B0564.6b	nan	nan
B0564.7	B0564.7	B0564.7.1	0,464375	0,315059	1,47393	0.559668
B0564.7	B0564.7	B0564.7.2	0,441361	0,31245	1,412581	0.498334
B0564.9	B0564.9	B0564.9	nan	nan
BE0003N10.1	BE0003N10.1	BE0003N10.1	0,171211	0,147438	1,161241	0.215667
BE0003N10.2	BE0003N10.2	BE0003N10.2	0,394975	0,422573	0,934691	-0.0974386
BE0003N10.3	BE0003N10.3	BE0003N10.3	0,036945	0,068195	0,541765	-0.884261
BE10.1	BE10.1	BE10.1	0	0,000734	0
BE10.2	BE10.2	BE10.2	0,145445	0,020306	7,162626	2.84049	1
BE10.3	BE10.3	BE10.3	0,003981	0,013805	0,2884	-1.79386		1
BE10.4	BE10.4	BE10.4	0,001026	0,032645	0,031414	-4.99245		1
BE10.5	BE10.5	BE10.5	0	0
C01A2.1	C01A2.1	C01A2.1	0,016519	0,012185	1,355663	0.438999
C01A2.2	C01A2.2	C01A2.2	0,20162	0,219507	0,918513	-0.122628
C01A2.3	C01A2.3	C01A2.3	0,33634	0,255487	1,316466	0.39667
C01A2.4	C01A2.4	C01A2.4	1,95913	1,3089	1,496776	0.581858
C01A2.5	C01A2.5	C01A2.5	1,50332	0,800694	1,877521	0.908829
C01A2.6	C01A2.6	C01A2.6	0,013805	0,008777	1,572979	0.653499
nlp-38	C01A2.7	C01A2.7.1	0,189327	0,141426	1,3387	0.420833
nlp-38	C01A2.7	C01A2.7.2	0,216339	0,169269	1,278078	0.353976
drh-2	C01B10.1	C01B10.1	0,453138	0,225703	2,007674	1.00553
C01B10.10	C01B10.10	C01B10.10	0,152434	0,043466	3,506939	1.81021	1
C01B10.11	C01B10.11	C01B10.11	1,37347	0,469286	2,926723	1.54929	1
C01B10.3	C01B10.3	C01B10.3	0,351799	0,294572	1,194272	0.256131
C01B10.4	C01B10.4	C01B10.4	0,046207	0,007771	5,945724	2.57185	1
hil-7	C01B10.5	C01B10.5a	0,539932	3,03855	0,177694	-2.49253		1
hil-7	C01B10.5	C01B10.5b.1	0,46696	2,84951	0,163874	-2.60934		1
hil-7	C01B10.5	C01B10.5b.2	0,513347	3,12585	0,164226	-2.60625		1
hil-7	C01B10.5	C01B10.5c	0,497133	3,00473	0,16545	-2.59553		1
hil-7	C01B10.5	C01B10.5e	0,654487	3,22922	0,202676	-2.30275		1
C01B10.6	C01B10.6	C01B10.6a.1	24,7712	2,43324	10,180336	3.34771	1
C01B10.6	C01B10.6	C01B10.6a.2	24,7596	2,43205	10,180547	3.34774	1
C01B10.6	C01B10.6	C01B10.6b	23,1127	2,53996	9,099631	3.18581	1
C01B10.7	C01B10.7	C01B10.7	0,012353	0,006876	1,796661	0.845318
C01B10.8	C01B10.8	C01B10.8.1	0,544621	0,473996	1,148999	0.200378
C01B10.8	C01B10.8	C01B10.8.2	0,503582	0,430625	1,169421	0.225794
C01B10.9	C01B10.9	C01B10.9	0,59652	0,378287	1,576898	0.657089
sqt-2	C01B12.1	C01B12.1	4,24123	0,27767	15,274354	3.93304	1
C01B12.2	C01B12.2	C01B12.2	0,281847	0,233469	1,207214	0.271681
C01B12.3	C01B12.3	C01B12.3	0,04392	0,032445	1,353702	0.43691
C01B12.4	C01B12.4	C01B12.4	0,009692	0,016522	0,586576	-0.76961
C01B12.5	C01B12.5	C01B12.5	0,005642	0,003569	1,580702	0.660565
C01B12.7	C01B12.7	C01B12.7	0,416684	0,195947	2,126514	1.08849
C01B12.8	C01B12.8	C01B12.8	1,151	0,407276	2,826093	1.49881	1
str-257	C01B4.1	C01B4.1	nan	nan
str-76	C01B4.10	C01B4.10	nan	nan
str-258	C01B4.3	C01B4.3	nan	nan
srd-61	C01B4.5	C01B4.5	nan	nan
C01B4.6	C01B4.6	C01B4.6	nan	nan
C01B4.7	C01B4.7	C01B4.7	nan	nan
C01B4.8	C01B4.8	C01B4.8	nan	nan
C01B4.9	C01B4.9	C01B4.9	nan	nan
C01B7.1	C01B7.1	C01B7.1a.1	0,307577	0,237188	1,296765	0.374917
C01B7.1	C01B7.1	C01B7.1a.2	0,311261	0,24019	1,295895	0.373949
C01B7.1	C01B7.1	C01B7.1b	0,537842	0,42072	1,278385	0.354322
C01B7.3	C01B7.3	C01B7.3	0,006328	0,000554	11,424048	3.514	1
tag-117	C01B7.4	C01B7.4	0,19217	0,129743	1,481159	0.566727
C01B7.5	C01B7.5	C01B7.5	0,005231	0,032789	0,159543	-2.64798		1
rpm-1	C01B7.6	C01B7.6	0,083935	0,061987	1,354057	0.437288
C01B7.7	C01B7.7	C01B7.7	nan	nan
C01B9.1	C01B9.1	C01B9.1	0,015454	0,005575	2,771982	1.47092	1
clc-2	C01C10.1	C01C10.1	0,20787	0,184988	1,123695	0.168251
C01C10.2	C01C10.2	C01C10.2a	0,857903	0,365281	2,348611	1.23181
C01C10.2	C01C10.2	C01C10.2b	0,540656	0,331513	1,630874	0.705645
acl-12	C01C10.3	C01C10.3	1,43793	0,625998	2,29702	1.19976
clc-5	C01C10.4	C01C10.4	0,303952	0,293691	1,034938	0.0495443
nlp-1	C01C4.1	C01C4.1	0,731216	0,85913	0,851112	-0.232579
C01C4.2	C01C4.2	C01C4.2	0,005469	0,005473	0,999295	-0.00101746
C01C4.3	C01C4.3	C01C4.3a	0,152579	0,149649	1,019579	0.0279736
C01C4.3	C01C4.3	C01C4.3b	0,157101	0,177578	0,884687	-0.176761
ark-1	C01C7.1	C01C7.1	0,412018	0,364156	1,131433	0.178151
C01F1.1	C01F1.1	C01F1.1	0,908574	0,67089	1,354282	0.437528
C01F1.2	C01F1.2	C01F1.2	0,829633	0,519426	1,597211	0.675555
C01F1.3	C01F1.3	C01F1.3a.1	0,414034	0,116574	3,551684	1.8285	1
C01F1.3	C01F1.3	C01F1.3a.2	0,417648	0,114559	3,645702	1.8662	1
C01F1.3	C01F1.3	C01F1.3b	0,373472	0,192981	1,935279	0.952542
C01F1.4	C01F1.4	C01F1.4	0,024795	0,019484	1,272609	0.347789
C01F1.5	C01F1.5	C01F1.5	0,061403	0,003343	18,365381	4.19892	1
C01F1.6	C01F1.6	C01F1.6	0,785323	0,589238	1,332777	0.414435
C01F4.2	C01F4.2	C01F4.2a	0,075027	0,076778	0,977194	-0.0332831
C01F4.2	C01F4.2	C01F4.2b	0,047594	0,040429	1,177231	0.235397
C01F6.1	C01F6.1	C01F6.1	0,618992	0,473469	1,307355	0.386651
C01F6.2	C01F6.2	C01F6.2	0,007656	0,009291	0,824071	-0.279159
fem-3	C01F6.4	C01F6.4	0,398698	0,250473	1,59178	0.670641
aly-1	C01F6.5	C01F6.5	1,70888	1,66174	1,028368	0.0403566
tag-60	C01F6.6	C01F6.6a	4,38914	1,17715	3,728616	1.89864	1
tag-60	C01F6.6	C01F6.6b	3,13848	0,905309	3,46675	1.79358	1
tag-60	C01F6.6	C01F6.6c	3,91665	1,13141	3,461742	1.7915	1
tag-60	C01F6.6	C01F6.6d	3,76349	1,08451	3,470222	1.79503	1
tag-60	C01F6.6	C01F6.6e.1	4,79525	1,19474	4,013635	2.00491	1
tag-60	C01F6.6	C01F6.6e.2	4,56734	1,22593	3,725612	1.89748	1
tag-60	C01F6.6	C01F6.6e.3	4,17539	1,12782	3,702178	1.88837	1
tag-60	C01F6.6	C01F6.6e.4	4,38914	1,17715	3,728616	1.89864	1
tag-60	C01F6.6	C01F6.6e.5	3,98995	1,11149	3,589731	1.84388	1
icl-1	C01F6.8	C01F6.8a	2,7766	1,96073	1,416105	0.501928
icl-1	C01F6.8	C01F6.8b	2,34017	1,64463	1,422916	0.50885
C01F6.9	C01F6.9	C01F6.9	17,5308	13,5764	1,29127	0.368791
C01G10.1	C01G10.1	C01G10.1	0	0,000069	0
C01G10.10	C01G10.10	C01G10.10	0,217464	0,166327	1,307449	0.386755
unc-76	C01G10.11	C01G10.11a.1	1,52697	1,1508	1,326877	0.408035
unc-76	C01G10.11	C01G10.11a.2	1,45484	1,02653	1,417241	0.503085
unc-76	C01G10.11	C01G10.11b.1	0,906917	0,675849	1,341893	0.42427
unc-76	C01G10.11	C01G10.11b.2	1,43202	1,00297	1,427779	0.513773
dnj-3	C01G10.12	C01G10.12	0,35474	0,153789	2,306667	1.20581
C01G10.14	C01G10.14	C01G10.14	0	0
C01G10.15	C01G10.15	C01G10.15	0,174377	0,451917	0,385861	-1.37385
C01G10.16	C01G10.16	C01G10.16	0,041713	0,052718	0,791238	-0.337816
C01G10.17	C01G10.17	C01G10.17	0,387822	0,03824	10,141736	3.34223	1
srx-79	C01G10.2	C01G10.2	0	0
srx-78	C01G10.3	C01G10.3	0	0
C01G10.4	C01G10.4	C01G10.4	1,47991	0,060853	24,319426	4.60404	1
C01G10.5	C01G10.5	C01G10.5	0,855322	0,04224	20,249148	4.33979	1
C01G10.6	C01G10.6	C01G10.6	0,621487	0,335997	1,84968	0.887276
C01G10.7	C01G10.7	C01G10.7	0,536924	0,554469	0,968357	-0.0463891
C01G10.8	C01G10.8	C01G10.8.1	3,55217	4,20304	0,845143	-0.242733
C01G10.8	C01G10.8	C01G10.8.2	3,60335	3,94182	0,914134	-0.129522
C01G10.9	C01G10.9	C01G10.9	0,649305	0,794662	0,817083	-0.291445
C01G12.1	C01G12.1	C01G12.1	0,136233	0,056323	2,418794	1.27429
nspb-8	C01G12.10	C01G12.10	0	0,00287	0
nspb-9	C01G12.11	C01G12.11	0	0,005889	0
C01G12.13	C01G12.13	C01G12.13	0	0
nspb-7	C01G12.2	C01G12.2	0	0,001802	0
C01G12.3	C01G12.3	C01G12.3	0,100266	0,122583	0,817944	-0.289926
C01G12.5	C01G12.5	C01G12.5	0	0,002163	0
nspb-10	C01G12.6	C01G12.6	0	0,005079	0
C01G12.7	C01G12.7	C01G12.7	0,030491	0,035549	0,857736	-0.221394
C01G12.8	C01G12.8	C01G12.8	0,001999	0,003807	0,525081	-0.929388
C01G12.9	C01G12.9	C01G12.9	0	0
tag-292	C01G5.2	C01G5.2	0,902943	0,661027	1,36597	0.449926
C01G5.3	C01G5.3	C01G5.3	0	0,000229	0
C01G5.4	C01G5.4	C01G5.4	0,000151	0,000227	0,668689	-0.580593
C01G5.5	C01G5.5	C01G5.5	0,43998	0,371529	1,184241	0.243963
C01G5.6	C01G5.6	C01G5.6	1,55392	1,40272	1,107791	0.147686
C01G5.7	C01G5.7	C01G5.7	0,004338	0,022112	0,196187	-2.3497		1
C01G5.8	C01G5.8	C01G5.8	0,35192	0,209395	1,680651	0.74902
C01G5.9	C01G5.9	C01G5.9	0,024847	0,008369	2,969004	1.56998	1
aqp-2	C01G6.1	C01G6.1a.1	4,4349	7,35585	0,602908	-0.72999
aqp-2	C01G6.1	C01G6.1a.2	4,46002	7,36651	0,605445	-0.723932
aqp-2	C01G6.1	C01G6.1b.1	4,27892	7,11076	0,601753	-0.732757
aqp-2	C01G6.1	C01G6.1b.2	4,27525	7,9773	0,535927	-0.899892
C01G6.2	C01G6.2	C01G6.2	0,016386	0,064209	0,255189	-1.97036		1
C01G6.3	C01G6.3	C01G6.3	3,2555	3,10901	1,047118	0.066424
C01G6.4	C01G6.4	C01G6.4	1,55498	1,59747	0,973402	-0.0388924
C01G6.5	C01G6.5	C01G6.5	1,87168	1,60226	1,16815	0.224226
tag-165	C01G6.6	C01G6.6a.1	0,948019	0,600647	1,57833	0.658399
tag-165	C01G6.6	C01G6.6a.2	0,980848	0,580285	1,690287	0.757268
tag-165	C01G6.6	C01G6.6a.3	0,980032	0,582542	1,682337	0.750467
tag-165	C01G6.6	C01G6.6b	1,1997	0,970673	1,235947	0.305617
C01G6.7	C01G6.7	C01G6.7	0,627948	0,152606	4,114832	2.04083	1
cam-1	C01G6.8	C01G6.8a	0,876231	0,931943	0,94022	-0.0889297
cam-1	C01G6.8	C01G6.8b	0,876231	0,931943	0,94022	-0.0889297
cam-1	C01G6.8	C01G6.8c	0,876231	0,931943	0,94022	-0.0889297
C01G6.9	C01G6.9	C01G6.9	0,025431	0,036141	0,703665	-0.507039
C01G8.1	C01G8.1	C01G8.1	2,1723	1,92329	1,129471	0.175647
cln-3.2	C01G8.2	C01G8.2.1	0,257933	0,224538	1,148728	0.200037
cln-3.2	C01G8.2	C01G8.2.2	0,249305	0,229208	1,08768	0.121254
dhs-1	C01G8.3	C01G8.3	0,830904	0,682544	1,217363	0.283759
dnj-4	C01G8.4	C01G8.4	0,237768	0,147296	1,614219	0.690836
erm-1	C01G8.5	C01G8.5a.1	4,85622	2,11725	2,293645	1.19764
erm-1	C01G8.5	C01G8.5a.2	4,85698	2,11781	2,293397	1.19749
erm-1	C01G8.5	C01G8.5b	4,85279	2,12625	2,282323	1.1905
C01G8.6	C01G8.6	C01G8.6	0,325084	0,436464	0,744813	-0.42505
lss-4	C01G8.9	C01G8.9a	1,4074	1,69935	0,828199	-0.271951
lss-4	C01G8.9	C01G8.9b	1,1344	1,21387	0,934532	-0.097684
col-61	C01H6.1	C01H6.1	0,041809	0,003883	10,766663	3.4285	1
C01H6.2	C01H6.2	C01H6.2	0,036336	0,02348	1,547534	0.629971
C01H6.3	C01H6.3	C01H6.3	0,060739	0,045259	1,342039	0.424427
C01H6.4	C01H6.4	C01H6.4	0,378175	0,059854	6,318344	2.65955	1
nhr-23	C01H6.5	C01H6.5a	0,599457	0,3374	1,776695	0.829196
nhr-23	C01H6.5	C01H6.5b.1	0,581848	0,337438	1,724311	0.78602
nhr-23	C01H6.5	C01H6.5b.2	0,59968	0,345484	1,735768	0.795574
nhr-23	C01H6.5	C01H6.5b.3	0,622817	0,3254	1,914004	0.936594
nhr-23	C01H6.5	C01H6.5c	0,629685	0,367619	1,712874	0.776419
nhr-23	C01H6.5	C01H6.5d	0,631455	0,396887	1,59102	0.669952
nhr-23	C01H6.5	C01H6.5e.1	0,622817	0,3254	1,914004	0.936594
nhr-23	C01H6.5	C01H6.5e.2	0,636102	0,396054	1,606099	0.683561
nhr-23	C01H6.5	C01H6.5f.1	0,595138	0,339823	1,751318	0.808441
nhr-23	C01H6.5	C01H6.5f.2	0,59546	0,339985	1,75143	0.808533
C01H6.6	C01H6.6	C01H6.6	0,087258	0,056892	1,53374	0.617054
tag-298	C01H6.7	C01H6.7	1,09103	0,813612	1,340971	0.423278
C01H6.8	C01H6.8	C01H6.8	0,1684	0,030119	5,591229	2.48317	1
C01H6.9	C01H6.9	C01H6.9	0,261986	0,19025	1,377062	0.461594
gst-33	C02A12.1	C02A12.1	0,011794	0,013272	0,888614	-0.170371
srbc-33	C02A12.10	C02A12.10	0	0
srbc-29	C02A12.2	C02A12.2	0	0
srbc-30	C02A12.3	C02A12.3	0	0
lys-7	C02A12.4	C02A12.4.1	24,8429	10,1073	2,457917	1.29744
lys-7	C02A12.4	C02A12.4.2	24,5405	9,91703	2,474582	1.30718
srbc-32	C02A12.5	C02A12.5	0	0,000447	0
srbc-36	C02A12.6	C02A12.6	0	0
C02A12.8	C02A12.8	C02A12.8	0	0,00014	0
srbc-31	C02A12.9	C02A12.9	0	0
C02B10.1	C02B10.1	C02B10.1	2,07093	1,3246	1,563438	0.644722
C02B10.2	C02B10.2	C02B10.2	2,37321	1,9232	1,23399	0.303331
C02B10.3	C02B10.3	C02B10.3.1	0,458281	0,409608	1,118828	0.161988
C02B10.3	C02B10.3	C02B10.3.2	0,721467	0,605709	1,191112	0.252309
C02B10.4	C02B10.4	C02B10.4.1	2,99958	2,56433	1,169732	0.226178
C02B10.4	C02B10.4	C02B10.4.2	3,7927	2,85712	1,327456	0.408664
C02B10.5	C02B10.5	C02B10.5.1	0,899729	0,915893	0,982352	-0.025688
C02B10.5	C02B10.5	C02B10.5.2	0,816405	0,900715	0,906397	-0.141785
C02B10.5	C02B10.5	C02B10.5.3	0,840692	0,918894	0,914896	-0.12832
C02B10.6	C02B10.6	C02B10.6	0	0
adt-1	C02B4.1	C02B4.1	0,051858	0,013553	3,826404	1.93599	1
nhr-17	C02B4.2	C02B4.2	0,224065	0,137002	1,635487	0.70972
C02B4.3	C02B4.3	C02B4.3	0,00795	0,161614	0,049188	-4.34555		1
C02B8.1	C02B8.1	C02B8.1.1	0,027126	0,023551	1,151779	0.203864
C02B8.1	C02B8.1	C02B8.1.2	0,022478	0,032024	0,701923	-0.510615
C02B8.2	C02B8.2	C02B8.2	0	0
C02B8.3	C02B8.3	C02B8.3	0,134223	0,081777	1,641335	0.71487
hlh-8	C02B8.4	C02B8.4	0,114995	0,080696	1,425041	0.511003
C02B8.5	C02B8.5	C02B8.5	0,010367	0,003506	2,956508	1.56389	1
C02B8.6	C02B8.6	C02B8.6	0,270294	0,200182	1,350241	0.433217
C02B8.7	C02B8.7	C02B8.7	0	0
tyr-1	C02C2.1	C02C2.1.1	0,30691	0,166426	1,844123	0.882935
tyr-1	C02C2.1	C02C2.1.2	0,318397	0,165266	1,926573	0.946037
cup-4	C02C2.3	C02C2.3	0,23345	0,092701	2,51832	1.33246
C02C2.4	C02C2.4	C02C2.4	0,047196	0,008356	5,647917	2.49772	1
C02C2.5	C02C2.5	C02C2.5	0,079976	0,034311	2,330918	1.2209
dyn-1	C02C6.1	C02C6.1a	0,815262	0,7784	1,047356	0.0667519
dyn-1	C02C6.1	C02C6.1b	0,836619	0,79766	1,048842	0.0687974
C02C6.2	C02C6.2	C02C6.2a	0,159586	0,224383	0,711221	-0.49163
C02C6.2	C02C6.2	C02C6.2b	0,155987	0,217878	0,715937	-0.482095
C02C6.3	C02C6.3	C02C6.3a	0,773487	0,532158	1,453491	0.539522
C02C6.3	C02C6.3	C02C6.3b	0,817942	0,561692	1,456211	0.542219
C02D4.1	C02D4.1	C02D4.1	0,016829	0,000626	26,878442	4.74838	1
ser-2	C02D4.2	C02D4.2a	0,0557	0,027828	2,001567	1.00113
ser-2	C02D4.2	C02D4.2b	0,056242	0,02811	2,000818	1.00059
ser-2	C02D4.2	C02D4.2c	0,044082	0,031725	1,389509	0.474575
ser-2	C02D4.2	C02D4.2d	0,045041	0,03322	1,355843	0.43919
ser-2	C02D4.2	C02D4.2e	0,059525	0,029788	1,998325	0.998791
ser-2	C02D4.2	C02D4.2f	0,043528	0,026343	1,652338	0.724509
C02D5.1	C02D5.1	C02D5.1	0,061516	0,01081	5,690558	2.50857	1
C02D5.2	C02D5.2	C02D5.2a	0,140655	0,08142	1,727535	0.788715
C02D5.2	C02D5.2	C02D5.2b	0,092492	0,035668	2,593131	1.3747
C02D5.3	C02D5.3	C02D5.3a	0,513868	0,271756	1,890917	0.919086
C02D5.3	C02D5.3	C02D5.3b	1,32712	0,626282	2,119045	1.08341
C02D5.3	C02D5.3	C02D5.3c	0,023497	0,012314	1,908131	0.93216
C02E11.1	C02E11.1	C02E11.1a.1	0,882929	0,928611	0,950806	-0.0727771
C02E11.1	C02E11.1	C02E11.1a.2	0,896132	0,951132	0,942174	-0.0859346
C02E11.1	C02E11.1	C02E11.1b	0,896181	0,951053	0,942304	-0.0857355
C02E7.1	C02E7.1	C02E7.1	0	0,000161	0
C02E7.10	C02E7.10	C02E7.10	0,004614	0,001835	2,515024	1.33057
str-211	C02E7.13	C02E7.13	0	0
srh-21	C02E7.2	C02E7.2	0,010188	0,002451	4,156223	2.05527	1
srh-20	C02E7.3	C02E7.3	0	0
srh-22	C02E7.4	C02E7.4	0	0,000375	0
srh-23	C02E7.5	C02E7.5	0	0,00039	0
C02E7.6	C02E7.6	C02E7.6	12,1224	7,40962	1,636035	0.710204
C02E7.7	C02E7.7	C02E7.7	5,01576	4,15987	1,205749	0.26993
C02E7.8	C02E7.8	C02E7.8	0	0
str-205	C02E7.9	C02E7.9	0	0
tsp-17	C02F12.1	C02F12.1	0,004031	0,005297	0,760971	-0.394087
C02F12.3	C02F12.3	C02F12.3.1	1,09019	0,860902	1,266335	0.340659
C02F12.3	C02F12.3	C02F12.3.2	1,01531	0,770931	1,316992	0.397247
tag-52	C02F12.4	C02F12.4	0,34106	0,374321	0,911143	-0.134251
C02F12.5	C02F12.5	C02F12.5	0,763573	0,946237	0,806957	-0.309436
tag-278	C02F12.7	C02F12.7	0,211004	0,123569	1,70758	0.771953
C02F12.8	C02F12.8	C02F12.8	0,162796	0,140925	1,155196	0.208138
C02F12.9	C02F12.9	C02F12.9	0	0,006131	0
ced-5	C02F4.1	C02F4.1	0,272376	0,214487	1,269895	0.344709
tax-6	C02F4.2	C02F4.2a	1,65942	1,27837	1,298075	0.376374
tax-6	C02F4.2	C02F4.2b	1,55024	1,19459	1,297717	0.375976
tax-6	C02F4.2	C02F4.2c	1,51976	1,12214	1,354341	0.437591
C02F4.3	C02F4.3	C02F4.3	0,001662	0,019033	0,087343	-3.51716		1
C02F4.4	C02F4.4	C02F4.4	0,498858	0,109079	4,573364	2.19326	1
C02F4.5	C02F4.5	C02F4.5	0	0
knl-1	C02F5.1	C02F5.1	0,843366	0,695836	1,212018	0.277411
C02F5.10	C02F5.10	C02F5.10	0,109424	0,082148	1,332036	0.413633
tsp-2	C02F5.11	C02F5.11	0,699629	0,172161	4,063807	2.02283	1
C02F5.12	C02F5.12	C02F5.12	0,136697	0,090764	1,506076	0.590795
C02F5.13	C02F5.13	C02F5.13	0,518182	0,49115	1,055038	0.077295
C02F5.14	C02F5.14	C02F5.14	0,285262	0,049016	5,819738	2.54095	1
C02F5.2	C02F5.2	C02F5.2	0,005559	0,01434	0,387635	-1.36723
C02F5.3	C02F5.3	C02F5.3	1,00623	1,24364	0,809101	-0.305608
C02F5.4	C02F5.4	C02F5.4	0,862823	0,627354	1,375337	0.459785
C02F5.5	C02F5.5	C02F5.5	0,022728	0,014531	1,564165	0.645393
C02F5.6	C02F5.6	C02F5.6a	0,46735	0,414209	1,128295	0.174144
C02F5.6	C02F5.6	C02F5.6b	0,424085	0,315936	1,342313	0.424721
C02F5.7	C02F5.7	C02F5.7a.1	0,53871	0,705383	0,763713	-0.388898
C02F5.7	C02F5.7	C02F5.7a.2	0,486831	0,626362	0,777236	-0.363575
C02F5.7	C02F5.7	C02F5.7a.3	0,548793	0,717847	0,764499	-0.387413
C02F5.7	C02F5.7	C02F5.7a.4	0,548728	0,717946	0,764303	-0.387783
C02F5.7	C02F5.7	C02F5.7b.1	0,544274	0,723799	0,751968	-0.411257
C02F5.7	C02F5.7	C02F5.7b.2	0,557512	0,725186	0,768785	-0.379348
tsp-1	C02F5.8	C02F5.8	1,51075	0,229818	6,57368	2.7167	1
pbs-6	C02F5.9	C02F5.9.1	5,69099	3,90682	1,456681	0.542685
pbs-6	C02F5.9	C02F5.9.2	6,39764	4,07267	1,570871	0.651565
C02G6.1	C02G6.1	C02G6.1	0,008156	0,002623	3,109513	1.63669	1
C02G6.2	C02G6.2	C02G6.2	0	0,000341	0
C02G6.3	C02G6.3	C02G6.3	0,042735	0,020927	2,042109	1.03006
C02H6.1	C02H6.1	C02H6.1	0	0,000365	0
fbxa-105	C02H6.2	C02H6.2	0,229881	0,074811	3,072832	1.61957	1
C02H7.1	C02H7.1	C02H7.1	0,020043	0,01926	1,040634	0.0574627
C02H7.2	C02H7.2	C02H7.2	0,006412	0,003857	1,662337	0.733213
aex-3	C02H7.3	C02H7.3a	0,144627	0,133758	1,081259	0.112712
aex-3	C02H7.3	C02H7.3b	0,151123	0,141522	1,067841	0.0946968
C03A3.1	C03A3.1	C03A3.1a	0,128213	0,053242	2,408109	1.2679
C03A3.1	C03A3.1	C03A3.1b	0,099136	0,046005	2,154919	1.10763
C03A3.2	C03A3.2	C03A3.2.1	0,93655	0,649358	1,442271	0.528342
C03A3.2	C03A3.2	C03A3.2.2	0,707343	0,631173	1,12068	0.164374
C03A3.3	C03A3.3	C03A3.3	0	0,000935	0
C03A7.1	C03A7.1	C03A7.1	0,014635	0,074972	0,195205	-2.35694		1
srt-65	C03A7.10	C03A7.10	0	0
ugt-51	C03A7.11	C03A7.11	0,115664	0,068344	1,692385	0.759058
C03A7.12	C03A7.12	C03A7.12	0,022192	0,036952	0,600564	-0.73561
C03A7.13	C03A7.13	C03A7.13	0,039518	0,073034	0,541088	-0.886065
abu-8	C03A7.14	C03A7.14	0	0,020019	0
C03A7.2	C03A7.2	C03A7.2	0	0,079505	0
srw-140	C03A7.3	C03A7.3	0	0
pqn-5	C03A7.4	C03A7.4	0	0
srx-38	C03A7.5	C03A7.5	0,009481	0
srx-39	C03A7.6	C03A7.6	0	0
abu-6	C03A7.7	C03A7.7	0	0
abu-7	C03A7.8	C03A7.8	0	0,004892	0
srt-64	C03A7.9	C03A7.9	0	0,00041	0
C03B1.1	C03B1.1	C03B1.1	0	0
C03B1.10	C03B1.10	C03B1.10	0,00733	0,038885	0,188517	-2.40723		1
lmp-1	C03B1.12	C03B1.12.1	7,14626	6,55319	1,090501	0.124991
lmp-1	C03B1.12	C03B1.12.2	9,90397	7,51446	1,317988	0.398337
C03B1.13	C03B1.13	C03B1.13	0,081355	0,06318	1,287668	0.364761
C03B1.14	C03B1.14	C03B1.14	0,514524	0,137029	3,754855	1.90876	1
C03B1.15	C03B1.15	C03B1.15	0	0
C03B1.2	C03B1.2	C03B1.2	0,016496	0,000998	16,531721	4.04717	1
C03B1.3	C03B1.3	C03B1.3	0	0
C03B1.4	C03B1.4	C03B1.4	0	0,000611	0
C03B1.5	C03B1.5	C03B1.5	0,008996	0,007645	1,176728	0.234781
C03B1.6	C03B1.6	C03B1.6	0,004407	0,002263	1,947621	0.961713
C03B1.7	C03B1.7	C03B1.7	0,071648	0,041724	1,717194	0.780053
C03B1.9	C03B1.9	C03B1.9	0	0
C03B8.1	C03B8.1	C03B8.1	0,024882	0,025299	0,983509	-0.0239898
C03B8.2	C03B8.2	C03B8.2	0,024349	0,120275	0,202441	-2.30443		1
C03B8.3	C03B8.3	C03B8.3	0,025717	0,009446	2,722586	1.44498	1
lin-13	C03B8.4	C03B8.4	0,816346	0,761811	1,071586	0.0997476
kin-19	C03C10.1	C03C10.1.1	5,49386	4,34018	1,265814	0.340065
kin-19	C03C10.1	C03C10.1.2	5,48221	4,31712	1,269877	0.344689
kin-19	C03C10.1	C03C10.1.3	6,81441	5,30872	1,283626	0.360225
C03C10.2	C03C10.2	C03C10.2	0	0,000319	0
rnr-2	C03C10.3	C03C10.3.1	6,55501	8,17585	0,801753	-0.31877
rnr-2	C03C10.3	C03C10.3.2	6,62034	8,25317	0,802157	-0.318043
rnr-2	C03C10.3	C03C10.3.3	7,10403	8,72608	0,814115	-0.296695
C03C10.4	C03C10.4	C03C10.4	2,42362	1,53079	1,583248	0.662887
C03C10.5	C03C10.5	C03C10.5	0,066791	0,256334	0,260562	-1.9403		1
C03C10.6	C03C10.6	C03C10.6	0,084539	0,077718	1,087767	0.12137
C03C10.7	C03C10.7	C03C10.7	0	0,001399	0
C03C11.1	C03C11.1	C03C11.1	0,007431	0
fog-3	C03C11.2	C03C11.2	0,01469	0,01535	0,956996	-0.0634152
C03D6.1	C03D6.1	C03D6.1	0,245184	0,074076	3,309916	1.72679	1
cel-1	C03D6.3	C03D6.3a	0,577754	0,516071	1,119524	0.162885
cel-1	C03D6.3	C03D6.3b	0,550607	0,441479	1,247187	0.318678
npp-14	C03D6.4	C03D6.4	0,944575	0,784286	1,204376	0.268286
C03D6.5	C03D6.5	C03D6.5	1,17578	1,26522	0,929309	-0.10577
C03D6.6	C03D6.6	C03D6.6	1,71643	1,13365	1,514074	0.598436
rpl-24.2	C03D6.8	C03D6.8.1	3,38354	5,45812	0,619909	-0.689872
rpl-24.2	C03D6.8	C03D6.8.2	3,46166	5,5542	0,623251	-0.682115
C03E10.1	C03E10.1	C03E10.1	0	0
C03E10.3	C03E10.3	C03E10.3	0,032129	0,010624	3,024077	1.59649	1
gly-20	C03E10.4	C03E10.4	1,45613	0,847586	1,717973	0.780707
C03E10.5	C03E10.5	C03E10.5	0,538149	0,196761	2,735039	1.45156	1
C03E10.6	C03E10.6	C03E10.6	2,97131	1,38295	2,14853	1.10335
C03F11.1	C03F11.1	C03F11.1	0,024596	0,028469	0,863952	-0.210977
C03F11.2	C03F11.2	C03F11.2	0,039788	0,062111	0,640591	-0.642525
C03F11.3	C03F11.3	C03F11.3	1,50031	0,359776	4,170123	2.06009	1
C03F11.4	C03F11.4	C03F11.4.1	0,152234	0,067072	2,269714	1.18251
C03F11.4	C03F11.4	C03F11.4.2	0,155895	0,06175	2,524599	1.33605
C03F11.4	C03F11.4	C03F11.4.3	0,158053	0,062366	2,534277	1.34157
sdha-1	C03G5.1	C03G5.1.1	1,30387	1,4836	0,878855	-0.186303
sdha-1	C03G5.1	C03G5.1.2	1,29987	1,47915	0,878795	-0.186401
nspc-3	C03G5.10	C03G5.10	0,344596	0,619455	0,556289	-0.846094
nspc-4	C03G5.11	C03G5.11	3,33916	7,54349	0,442655	-1.17575
nspc-5	C03G5.12	C03G5.12	0,009904	0
nspc-6	C03G5.13	C03G5.13	nan	nan
nspc-7	C03G5.2	C03G5.2	0,51631	0,855707	0,603372	-0.72888
flp-5	C03G5.7	C03G5.7	1,97503	5,99543	0,329423	-1.60199		1
nspc-1	C03G5.8	C03G5.8	1,16661	1,38192	0,844195	-0.244352
nspc-2	C03G5.9	C03G5.9	nan	nan
nhr-148	C03G6.10	C03G6.10	0,010913	0,010338	1,0557	0.0781999
srh-231	C03G6.11	C03G6.11	0	0
nhr-149	C03G6.12	C03G6.12	0	0,001009	0
tag-293	C03G6.13	C03G6.13	0	0,006013	0
cyp-35A1	C03G6.14	C03G6.14	0	0,000255	0
cyp-35A2	C03G6.15	C03G6.15	0,243886	0,098729	2,470269	1.30467
srsx-24	C03G6.16	C03G6.16	0	0
C03G6.17	C03G6.17	C03G6.17	0,019216	0,066615	0,288456	-1.79358		1
srp-5	C03G6.18	C03G6.18	0,003062	0,000637	4,807232	2.26521	1
srp-6	C03G6.19	C03G6.19	0,448978	0,10852	4,137283	2.04868	1
srx-56	C03G6.2	C03G6.2	0	0
srj-14	C03G6.3	C03G6.3	0,014815	0,033537	0,441766	-1.17865
C03G6.5	C03G6.5	C03G6.5	1,61643	1,11183	1,453846	0.539874
C03G6.6	C03G6.6	C03G6.6	0	0
srh-275	C03G6.7	C03G6.7	0	0
nhr-147	C03G6.8	C03G6.8	0,012995	0,012664	1,026137	0.0372234
srh-244	C03G6.9	C03G6.9	0	0
C03H12.1	C03H12.1	C03H12.1	0,322992	0,160468	2,012813	1.00921
clec-10	C03H5.1	C03H5.1	0,094848	0,15947	0,594768	-0.749601
C03H5.2	C03H5.2	C03H5.2	1,88948	0,993689	1,90148	0.927123
C03H5.3	C03H5.3	C03H5.3	1,2651	0,743164	1,702316	0.767499
C03H5.4	C03H5.4	C03H5.4	0	0,002429	0
C03H5.5	C03H5.5	C03H5.5	0,082997	0,038535	2,153802	1.10689
C03H5.6	C03H5.6	C03H5.6	0,094602	0,067766	1,396022	0.481322
C03H5.7	C03H5.7	C03H5.7	0,006163	0,005158	1,19478	0.256745
C04A11.1	C04A11.1	C04A11.1	0,033192	0,025842	1,284428	0.361126
C04A11.2	C04A11.2	C04A11.2	0,129859	0,130403	0,995828	-0.00603151
gck-4	C04A11.3	C04A11.3	0,471526	0,399364	1,180692	0.239633
adm-2	C04A11.4	C04A11.4	0,205433	0,27972	0,734424	-0.445315
C04A11.5	C04A11.5	C04A11.5	0,160703	0,236006	0,680928	-0.554426
C04A2.1	C04A2.1	C04A2.1.1	0,158763	0,189848	0,836264	-0.25797
C04A2.1	C04A2.1	C04A2.1.2	0,12849	0,140226	0,916307	-0.126097
egl-27	C04A2.3	C04A2.3a	1,57341	1,7729	0,887478	-0.172217
egl-27	C04A2.3	C04A2.3b	1,47052	1,70668	0,861626	-0.214866
egl-27	C04A2.3	C04A2.3c.1	2,08256	2,52779	0,823866	-0.279518
egl-27	C04A2.3	C04A2.3c.2	2,02656	2,46279	0,822872	-0.28126
egl-27	C04A2.3	C04A2.3c.3	2,02691	2,46297	0,822954	-0.281116
dnj-5	C04A2.7	C04A2.7a	1,84412	1,62266	1,13648	0.184572
dnj-5	C04A2.7	C04A2.7b.1	1,93775	1,68938	1,147018	0.197888
dnj-5	C04A2.7	C04A2.7b.2	1,6325	1,4203	1,149405	0.200887
dnj-5	C04A2.7	C04A2.7c	1,81325	1,60636	1,128794	0.174782
dnj-5	C04A2.7	C04A2.7d	1,92824	1,75437	1,099107	0.136332
C04B4.1	C04B4.1	C04B4.1	0	0,000208	0
C04B4.2	C04B4.2	C04B4.2	0,736111	0,480261	1,532731	0.616105
C04B4.3	C04B4.3	C04B4.3	0	0
C04B4.4	C04B4.4	C04B4.4	0	0,000212	0
C04B4.5	C04B4.5	C04B4.5	0	0
C04B4.6	C04B4.6	C04B4.6	0	0
C04C11.1	C04C11.1	C04C11.1b
C04C11.2	C04C11.2	C04C11.2.1	0,987693	0,691092	1,429177	0.515185
C04C11.2	C04C11.2	C04C11.2.2	1,05264	0,75806	1,388597	0.473628
srz-60	C04C3.1	C04C3.1	0,002507	0,006245	0,401438	-1.31675
C04C3.2	C04C3.2	C04C3.2	0,002063	0,004634	0,445226	-1.16739
C04C3.3	C04C3.3	C04C3.3.1	1,95343	1,51883	1,286141	0.363049
C04C3.3	C04C3.3	C04C3.3.2	1,83378	1,48653	1,233598	0.302872
C04C3.4	C04C3.4	C04C3.4	0	0
dyf-3	C04C3.5	C04C3.5a	0,018644	0,055249	0,337463	-1.5672		1
dyf-3	C04C3.5	C04C3.5b	0,022378	0,05246	0,426572	-1.22914
dyf-3	C04C3.5	C04C3.5c	0,018877	0,049017	0,385118	-1.37663
C04C3.6	C04C3.6	C04C3.6	0	0,006659	0
C04C3.7	C04C3.7	C04C3.7	0	0
C04D8.1	C04D8.1	C04D8.1	0,793873	0,739947	1,072878	0.101486
C04E12.10	C04E12.10	C04E12.10	0	0
C04E12.11	C04E12.11	C04E12.11	0,020796	0,021015	0,989555	-0.0151482
C04E12.12	C04E12.12	C04E12.12	0,026779	0,024886	1,076063	0.105763
C04E12.2	C04E12.2	C04E12.2.1	0,041303	0,058393	0,707325	-0.499555
C04E12.2	C04E12.2	C04E12.2.2	0,017481	0,031461	0,555642	-0.847772
C04E12.4	C04E12.4	C04E12.4	0,082612	0,060021	1,376383	0.460882
C04E12.5	C04E12.5	C04E12.5	0,008492	0,000966	8,789092	3.13571	1
C04E12.6	C04E12.6	C04E12.6	0	0
plsc-1	C04E12.7	C04E12.7	0,043813	0,02271	1,929294	0.948073
srx-121	C04E12.8	C04E12.8	0	0
srbc-2	C04E12.9	C04E12.9	0	0
srd-15	C04E6.10	C04E6.10	0	0,00036	0
C04E6.11	C04E6.11	C04E6.11	0,226675	0,150753	1,503619	0.588439
C04E6.12	C04E6.12	C04E6.12	0	0,013275	0
C04E6.13	C04E6.13	C04E6.13	0,45823	1,08186	0,423558	-1.23937
srsx-18	C04E6.2	C04E6.2	0	0,000829	0
C04E6.3	C04E6.3	C04E6.3	0	0
C04E6.4	C04E6.4	C04E6.4	0	0
C04E6.5	C04E6.5	C04E6.5	0	0,000373	0
grd-9	C04E6.6	C04E6.6	0,000997	0
C04E6.7	C04E6.7	C04E6.7	0,135581	0,057909	2,341265	1.22729
C04E6.8	C04E6.8	C04E6.8	0,021362	0,031151	0,685748	-0.54425
srd-16	C04E6.9	C04E6.9	0	0
C04E7.1	C04E7.1	C04E7.1	0	0
C04E7.2	C04E7.2	C04E7.2	0,25427	0,161104	1,578297	0.658369
C04E7.3	C04E7.3	C04E7.3	0,13232	0,065589	2,017405	1.0125
C04E7.4	C04E7.4	C04E7.4	0,069673	0,0621	1,121953	0.166012
C04F1.1	C04F1.1	C04F1.1	0,014101	0,004464	3,15855	1.65926	1
lim-7	C04F1.3	C04F1.3	0,137814	0,092355	1,492219	0.577459
C04F12.1	C04F12.1	C04F12.1	0,480747	0,439522	1,093795	0.129342
fce-1	C04F12.10	C04F12.10	1,41966	1,0522	1,34923	0.432136
ikb-1	C04F12.3	C04F12.3	0,079658	0,214166	0,371946	-1.42683		1
rpl-14	C04F12.4	C04F12.4.1	36,9481	106,831	0,345856	-1.53176		1
rpl-14	C04F12.4	C04F12.4.2	36,08	101,475	0,355556	-1.49185		1
C04F12.5	C04F12.5	C04F12.5	1,19778	1,80199	0,664698	-0.589229
C04F12.6	C04F12.6	C04F12.6	0	0
C04F12.7	C04F12.7	C04F12.7	0,056326	0,020472	2,751375	1.46015	1
C04F12.8	C04F12.8	C04F12.8	0,443343	0,376802	1,176594	0.234617
rnh-1.3	C04F12.9	C04F12.9	0,600463	0,787827	0,762176	-0.391804
srh-79	C04F2.1	C04F2.1	0	0
srh-229	C04F2.4	C04F2.4	0	0
sid-1	C04F5.1	C04F5.1	0,397322	0,233938	1,698407	0.764182
C04F5.2	C04F5.2	C04F5.2	0	0,001579	0
unc-46	C04F5.3	C04F5.3	0,010303	0,012535	0,821916	-0.282937
srab-1	C04F5.4	C04F5.4	0	0
srab-2	C04F5.5	C04F5.5	0	0
srab-3	C04F5.6	C04F5.6	0	0
ugt-63	C04F5.7	C04F5.7	0,160327	0,01895	8,460438	3.08073	1
C04F5.8	C04F5.8	C04F5.8	1,21964	1,11827	1,090649	0.125187
C04F5.9	C04F5.9	C04F5.9	0,316974	0,188461	1,681908	0.750099
vit-5	C04F6.1	C04F6.1.1	164,368	114,193	1,439388	0.525456
vit-5	C04F6.1	C04F6.1.2	164,83	114,508	1,439463	0.525531
vit-5	C04F6.1	C04F6.1.3	164,599	114,35	1,439432	0.5255
C04F6.2	C04F6.2	C04F6.2	0,021557	0,041163	0,523706	-0.933171
cht-1	C04F6.3	C04F6.3.1	0,574981	2,43475	0,236156	-2.08219		1
cht-1	C04F6.3	C04F6.3.2	0,533332	2,41737	0,220625	-2.18033		1
unc-78	C04F6.4	C04F6.4a	0,56012	0,474727	1,179878	0.238638
unc-78	C04F6.4	C04F6.4b.1	0,577014	0,485841	1,18766	0.248122
unc-78	C04F6.4	C04F6.4b.2	0,573524	0,441391	1,299356	0.377797
dhs-27	C04F6.5	C04F6.5	0,350995	0,183688	1,910822	0.934193
C04G2.1	C04G2.1	C04G2.1	0,10529	0,140092	0,751578	-0.412005
C04G2.10	C04G2.10	C04G2.10	0,21878	0,400776	0,545891	-0.873315
C04G2.11	C04G2.11	C04G2.11	0	0,000388	0
C04G2.2	C04G2.2	C04G2.2	0,002472	0,001564	1,581323	0.661132
msp-36	C04G2.4	C04G2.4	0,089981	0,177089	0,508111	-0.976784
C04G2.5	C04G2.5	C04G2.5	0,004621	0
dis-3	C04G2.6	C04G2.6	0,431353	0,415449	1,038281	0.0541969
egl-38	C04G2.7	C04G2.7	0,131252	0,114949	1,141828	0.191345
C04G2.8	C04G2.8	C04G2.8	0,027183	0,012091	2,248149	1.16874
C04G2.9	C04G2.9	C04G2.9	0,031375	0,01169	2,683953	1.42436	1
C04G6.10	C04G6.10	C04G6.10	0	0,001842	0
C04G6.11	C04G6.11	C04G6.11	0	0
mpk-2	C04G6.1	C04G6.1a	0,15718	0,060541	2,596266	1.37644
mpk-2	C04G6.1	C04G6.1b	0,195244	0,073822	2,644812	1.40317	1
mpk-2	C04G6.1	C04G6.1c.1	0,166175	0,062014	2,679633	1.42204	1
mpk-2	C04G6.1	C04G6.1c.2	0,171023	0,063027	2,713496	1.44015	1
C04G6.2	C04G6.2	C04G6.2	0,060557	0,033285	1,819335	0.863411
pld-1	C04G6.3	C04G6.3.1	0,540126	0,474077	1,139321	0.188174
pld-1	C04G6.3	C04G6.3.2	0,545562	0,478672	1,139741	0.188706
C04G6.4	C04G6.4	C04G6.4	0,408419	0,323237	1,263528	0.337458
C04G6.5	C04G6.5	C04G6.5	0,310399	0,784013	0,395911	-1.33675
C04G6.6	C04G6.6	C04G6.6	0,012136	0,017398	0,697512	-0.51971
C04G6.7	C04G6.7	C04G6.7	0	0,009073	0
C04H4.1	C04H4.1	C04H4.1	0,06626	0,033037	2,005591	1.00403
C04H5.1	C04H5.1	C04H5.1	1,15786	1,95611	0,59192	-0.756526
C04H5.2	C04H5.2	C04H5.2	1,20364	1,22594	0,98181	-0.0264842
gcy-29	C04H5.3	C04H5.3	0,000262	0,002289	0,114467	-3.127		1
mog-4	C04H5.6	C04H5.6	0,435288	0,417079	1,043658	0.061649
C04H5.7	C04H5.7	C04H5.7	1,59452	3,01826	0,528291	-0.920595
nlp-41	C04H5.8	C04H5.8	0,658439	0,718082	0,916941	-0.125099
pph-1	C05A2.1	C05A2.1	0,418455	0,393532	1,063332	0.0885921
pgp-5	C05A9.1	C05A9.1	0,24124	0,051698	4,666377	2.2223	1
C05A9.2	C05A9.2	C05A9.2	0,494796	0,560481	0,882806	-0.179832
C05A9.3	C05A9.3	C05A9.3	0,003578	0,006136	0,583076	-0.778244
lip-1	C05B10.1	C05B10.1	0,720774	0,594322	1,212767	0.278302
C05B5.1	C05B5.1	C05B5.1	0,010599	0,007193	1,473522	0.559269
C05B5.2	C05B5.2	C05B5.2	0,011472	0,005094	2,251829	1.1711
pqn-8	C05B5.3	C05B5.3	0,032704	0,026273	1,244749	0.315855
C05B5.4	C05B5.4	C05B5.4	0,047775	0,13527	0,35318	-1.50152		1
C05B5.5	C05B5.5	C05B5.5	0,071067	0,01027	6,919632	2.7907	1
C05B5.6	C05B5.6	C05B5.6	0,000867	0,000534	1,622215	0.697965
rgs-1	C05B5.7	C05B5.7	0,08614	0,070275	1,225748	0.293662
C05B5.8	C05B5.8	C05B5.8	1,11304	0,627008	1,775161	0.82795
C05B5.9	C05B5.9	C05B5.9	0,088634	0,043103	2,056319	1.04006
C05C10.1	C05C10.1	C05C10.1	0,010136	0,005773	1,755622	0.811982
C05C10.2	C05C10.2	C05C10.2a	0,489499	0,440016	1,112457	0.15375
C05C10.2	C05C10.2	C05C10.2b.1	0,500881	0,447217	1,119995	0.163492
C05C10.2	C05C10.2	C05C10.2b.2	0,498346	0,444101	1,122146	0.16626
C05C10.3	C05C10.3	C05C10.3.1	1,55182	0,705705	2,198964	1.13682
C05C10.3	C05C10.3	C05C10.3.2	1,48425	0,745448	1,991085	0.993555
C05C10.3	C05C10.3	C05C10.3.3	1,51748	0,738233	2,055557	1.03953
C05C10.4	C05C10.4	C05C10.4	3,14432	0,968918	3,245187	1.6983	1
C05C10.5	C05C10.5	C05C10.5a	3,87868	2,85929	1,356519	0.439909
C05C10.5	C05C10.5	C05C10.5b	3,91392	3,20077	1,222806	0.290196
C05C10.5	C05C10.5	C05C10.5c.1	3,78209	3,11805	1,212966	0.278539
C05C10.5	C05C10.5	C05C10.5c.2	3,76292	3,10423	1,212191	0.277617
C05C10.5	C05C10.5	C05C10.5c.3	3,14741	2,70148	1,165069	0.220415
ufd-3	C05C10.6	C05C10.6a	1,45336	1,10755	1,31223	0.392021
ufd-3	C05C10.6	C05C10.6b	1,50109	1,15114	1,304003	0.382947
C05C10.7	C05C10.7	C05C10.7	0,729429	0,411513	1,772554	0.82583
C05C12.1	C05C12.1	C05C12.1	0	0,002815	0
gtl-1	C05C12.3	C05C12.3	0,558874	0,20523	2,723159	1.44528	1
C05C12.4	C05C12.4	C05C12.4	1,02191	0,284397	3,593252	1.84529	1
C05C12.5	C05C12.5	C05C12.5	0	0,017986	0
C05C12.6	C05C12.6	C05C12.6	0,061238	0,046078	1,329008	0.41035
C05C8.1	C05C8.1	C05C8.1	0,658795	0,368252	1,788979	0.839136
C05C8.2	C05C8.2	C05C8.2	0,683775	0,567824	1,204202	0.268077
fkb-3	C05C8.3	C05C8.3	1,25077	0,496212	2,520636	1.33379
gei-6	C05C8.4	C05C8.4	0,559725	0,454785	1,230746	0.299533
C05C8.5	C05C8.5	C05C8.5	0,531354	0,510855	1,040127	0.0567597
C05C8.6	C05C8.6	C05C8.6	1,05432	0,767875	1,373036	0.457369
C05C8.7	C05C8.7	C05C8.7.1	1,37727	0,512718	2,686213	1.42557	1
C05C8.7	C05C8.7	C05C8.7.2	1,52739	0,432361	3,532673	1.82076	1
C05C8.7	C05C8.7	C05C8.7.3	1,54637	0,543703	2,844145	1.508	1
C05C8.7	C05C8.7	C05C8.7.4	1,54035	0,479515	3,212308	1.68361	1
C05C8.8	C05C8.8	C05C8.8	0,011737	0,014208	0,826129	-0.275561
C05C8.9	C05C8.9	C05C8.9a	0,880574	0,558461	1,576787	0.656988
C05C8.9	C05C8.9	C05C8.9b.1	0,973787	0,537224	1,812628	0.858083
C05C8.9	C05C8.9	C05C8.9b.2	0,981516	0,520987	1,883955	0.913765
C05C9.1	C05C9.1	C05C9.1	0,002824	0,004763	0,592999	-0.753898
C05C9.2	C05C9.2	C05C9.2	0,002875	0,001169	2,458453	1.29775
C05C9.3	C05C9.3	C05C9.3	0,010732	0,004737	2,265663	1.17993
C05D10.1	C05D10.1	C05D10.1a.1	0,871913	0,710076	1,227915	0.296211
C05D10.1	C05D10.1	C05D10.1a.2	0,888194	0,749129	1,185636	0.245661
C05D10.1	C05D10.1	C05D10.1b	0,793859	0,773494	1,026329	0.0374933
C05D10.1	C05D10.1	C05D10.1c.1	0,832271	0,717839	1,159412	0.213393
C05D10.1	C05D10.1	C05D10.1c.2	0,847126	0,703585	1,204014	0.267852
C05D10.1	C05D10.1	C05D10.1c.3	0,888194	0,749129	1,185636	0.245661
C05D10.1	C05D10.1	C05D10.1c.4	0,831244	0,717902	1,157879	0.211484
C05D10.2	C05D10.2	C05D10.2a	0,056061	0,042697	1,312983	0.392848
C05D10.2	C05D10.2	C05D10.2b	0,004367	0,002478	1,7625	0.817623
C05D10.2	C05D10.2	C05D10.2c	0,054516	0,041818	1,303655	0.382562
C05D10.3	C05D10.3	C05D10.3	0,062256	0,029135	2,136844	1.09548
C05D10.4	C05D10.4	C05D10.4a	0,318348	0,206659	1,540451	0.623353
C05D10.4	C05D10.4	C05D10.4b	0,296327	0,188142	1,575018	0.655368
C05D10.4	C05D10.4	C05D10.4c	0,321913	0,213238	1,509642	0.594206
C05D11.1	C05D11.1	C05D11.1	0,776677	0,864136	0,89879	-0.153944
C05D11.10	C05D11.10	C05D11.10	1,79134	1,499	1,195023	0.257038
mel-32	C05D11.11	C05D11.11a.1	8,85594	3,96766	2,232031	1.15836
mel-32	C05D11.11	C05D11.11a.2	8,86086	3,96668	2,233823	1.15951
mel-32	C05D11.11	C05D11.11a.3	8,5999	3,95512	2,174371	1.1206
mel-32	C05D11.11	C05D11.11b.1	8,22246	3,80299	2,162104	1.11244
mel-32	C05D11.11	C05D11.11b.2	8,26163	3,80643	2,170441	1.11799
mel-32	C05D11.11	C05D11.11b.3	8,5999	3,95512	2,174371	1.1206
let-721	C05D11.12	C05D11.12.1	1,39979	1,12778	1,241191	0.311725
let-721	C05D11.12	C05D11.12.2	1,34725	1,06445	1,265677	0.339909
C05D11.13	C05D11.13	C05D11.13	0,27911	0,208194	1,340625	0.422906
vps-16	C05D11.2	C05D11.2.1	0,696136	0,479564	1,451602	0.537646
vps-16	C05D11.2	C05D11.2.2	0,704107	0,479025	1,469875	0.555693
tag-170	C05D11.3	C05D11.3	2,01	1,11188	1,807749	0.854194
let-756	C05D11.4	C05D11.4	0,370105	0,25683	1,441051	0.527121
C05D11.5	C05D11.5	C05D11.5	0,146158	0,088361	1,654101	0.726047
nas-4	C05D11.6	C05D11.6	0,019782	0,006307	3,136379	1.6491	1
C05D11.7	C05D11.7	C05D11.7a.1	1,04407	0,924439	1,129409	0.175568
C05D11.7	C05D11.7	C05D11.7a.2	0,806637	0,892383	0,903913	-0.145744
C05D11.7	C05D11.7	C05D11.7b	0,923015	0,863414	1,069029	0.096301
C05D11.8	C05D11.8	C05D11.8	0,182849	0,160686	1,137927	0.186408
C05D11.9	C05D11.9	C05D11.9	0,353792	0,233369	1,51602	0.600289
C05D12.1	C05D12.1	C05D12.1	0,051306	0,026033	1,970806	0.978786
C05D12.2	C05D12.2	C05D12.2	0,151759	0,067701	2,24162	1.16454
C05D12.3	C05D12.3	C05D12.3a.1	2,19705	0,030968	70,946044	6.14865	1
C05D12.3	C05D12.3	C05D12.3a.2	2,35966	0,032868	71,791798	6.16575	1
C05D12.3	C05D12.3	C05D12.3c	2,36556	0,033321	70,992641	6.1496	1
C05D12.4	C05D12.4	C05D12.4	0,24571	0,030098	8,16372	3.02923	1
C05D12.5	C05D12.5	C05D12.5	0,054442	0,010872	5,007487	2.32409	1
C05D12.7	C05D12.7	C05D12.7	0,297017	0,224223	1,32465	0.405611
C05D2.10	C05D2.10	C05D2.10a.1	0,663708	1,08285	0,612927	-0.706213
C05D2.10	C05D2.10	C05D2.10a.2	0,740271	1,21776	0,607896	-0.718104
C05D2.10	C05D2.10	C05D2.10b	0,728082	1,20177	0,605841	-0.722989
daf-4	C05D2.1	C05D2.1a	0,442431	0,498618	0,887315	-0.172482
daf-4	C05D2.1	C05D2.1c	0,345944	0,334313	1,034791	0.0493394
daf-4	C05D2.1	C05D2.1d	0,349355	0,326742	1,069208	0.0965425
C05D2.3	C05D2.3	C05D2.3	0,001653	0,002243	0,736873	-0.440512
bas-1	C05D2.4	C05D2.4a	0,466073	0,111328	4,186485	2.06574	1
bas-1	C05D2.4	C05D2.4b	0,434241	0,104704	4,14732	2.05218	1
gak-1	C05D2.5	C05D2.5	1,0276	0,803091	1,279556	0.355643
C05D2.6	C05D2.6	C05D2.6a.1	0,856957	0,560715	1,528329	0.611955
C05D2.6	C05D2.6	C05D2.6a.2	0,86284	0,511682	1,686282	0.753846
C05D2.6	C05D2.6	C05D2.6b	0,857179	0,489679	1,750492	0.80776
C05D2.8	C05D2.8	C05D2.8	2,97317	0,6467	4,597449	2.20083	1
snx-1	C05D9.1	C05D9.1.1	0,738503	0,958461	0,770509	-0.376116
snx-1	C05D9.1	C05D9.1.2	0,728399	0,959627	0,759044	-0.397745
lmp-2	C05D9.2	C05D9.2.1	0,853851	0,235478	3,626033	1.85839	1
lmp-2	C05D9.2	C05D9.2.2	0,568579	0,158416	3,589151	1.84364	1
C05D9.3	C05D9.3	C05D9.3	0,197312	0,187035	1,054947	0.0771705
C05D9.4	C05D9.4	C05D9.4	0	0,003699	0
ife-4	C05D9.5	C05D9.5	0,29674	0,255989	1,15919	0.213117
C05D9.7	C05D9.7	C05D9.7	0,115003	0,227518	0,505468	-0.984308
C05D9.9	C05D9.9	C05D9.9a	0,563791	0,674903	0,835366	-0.25952
C05D9.9	C05D9.9	C05D9.9b	0,610604	0,458575	1,331525	0.41308
C05E11.1	C05E11.1	C05E11.1	0,751863	0,790009	0,951714	-0.0714
C05E11.2	C05E11.2	C05E11.2	0	0
C05E11.3	C05E11.3	C05E11.3	0,157553	0,130098	1,211033	0.276238
amt-1	C05E11.4	C05E11.4	0,001603	0,010871	0,14742	-2.762		1
amt-4	C05E11.5	C05E11.5	0,763282	0,139503	5,471438	2.45192	1
C05E11.6	C05E11.6	C05E11.6	0,129802	0,150352	0,863321	-0.212031
C05E11.7	C05E11.7	C05E11.7	0,000983	0,000335	2,937125	1.5544	1
flp-12	C05E11.8	C05E11.8	2,60651	1,76694	1,475155	0.560867
srp-2	C05E4.1	C05E4.1.1	0,283626	0,242234	1,170876	0.227588
srp-2	C05E4.1	C05E4.1.2	0,287873	0,236391	1,217783	0.284257
srj-25	C05E4.10	C05E4.10	0	0
srj-24	C05E4.11	C05E4.11	0	0,00047	0
C05E4.12	C05E4.12	C05E4.12	0	0,005297	0
str-262	C05E4.13	C05E4.13	0	0,000948	0
srh-2	C05E4.14	C05E4.14a	0,009872	0,126036	0,078324	-3.6744		1
srh-2	C05E4.14	C05E4.14b	0,006322	0,09978	0,063362	-3.98024		1
str-20	C05E4.2	C05E4.2	0	0
srp-1	C05E4.3	C05E4.3	0,494718	0,44613	1,10891	0.149142
sri-4	C05E4.4	C05E4.4	0	0,000331	0
str-134	C05E4.6	C05E4.6	0	0
C05E4.7	C05E4.7	C05E4.7	0	0,001259	0
gei-7	C05E4.9	C05E4.9a.1	3,10856	15,4946	0,200622	-2.31745		1
gei-7	C05E4.9	C05E4.9a.2	3,24916	16,0782	0,202085	-2.30697		1
gei-7	C05E4.9	C05E4.9a.3	3,21685	15,9468	0,201724	-2.30955		1
gei-7	C05E4.9	C05E4.9b.1	3,15697	15,4459	0,204389	-2.29061		1
gei-7	C05E4.9	C05E4.9b.2	3,1647	15,5804	0,203121	-2.29959		1
C05E7.1	C05E7.1	C05E7.1	0,131696	0,076293	1,726187	0.787589
C05E7.2	C05E7.2	C05E7.2	0,091315	0,032667	2,795304	1.48301	1
C05E7.3	C05E7.3	C05E7.3	0,036685	0,141039	0,260107	-1.94282		1
C05E7.4	C05E7.4	C05E7.4	0	0,005853	0
C05G5.1	C05G5.1	C05G5.1	0,183956	0,089157	2,063291	1.04495
C05G5.2	C05G5.2	C05G5.2	0,327028	0,315138	1,03773	0.0534311
C05G5.3	C05G5.3	C05G5.3	0,168285	0,118002	1,42612	0.512095
C05G5.4	C05G5.4	C05G5.4	2,71829	2,49124	1,091139	0.125835
C05G5.5	C05G5.5	C05G5.5	0,012207	0,054341	0,224634	-2.15435		1
nhr-76	C05G6.1	C05G6.1	0,349609	0,186968	1,869887	0.902951
ckk-1	C05H8.1	C05H8.1a	0,14595	0,091425	1,596399	0.674821
ckk-1	C05H8.1	C05H8.1b	0,151099	0,108922	1,387222	0.472199
cdc-48.1	C06A1.1	C06A1.1.1	4,25343	3,5387	1,201975	0.265407
cdc-48.1	C06A1.1	C06A1.1.2	4,24263	3,53928	1,198727	0.261503
C06A1.2	C06A1.2	C06A1.2	0,207116	0,257567	0,804125	-0.314508
C06A1.3	C06A1.3	C06A1.3	0,006868	0,021698	0,31652	-1.65963		1
C06A1.5	C06A1.5	C06A1.5	3,60716	4,06231	0,887958	-0.171437
C06A1.6	C06A1.6	C06A1.6	0	0,003038	0
C06A1.7	C06A1.7	C06A1.7	0	0
C06A12.3	C06A12.3	C06A12.3	1,22431	1,26081	0,97105	-0.0423825
gcy-27	C06A12.4	C06A12.4	0	0,000689	0
C06A12.5	C06A12.5	C06A12.5	0	0,002077	0
C06A12.8	C06A12.8	C06A12.8	0	0,00139	0
C06A5.1	C06A5.1	C06A5.1	0,242974	0,199384	1,218623	0.285252
C06A5.10	C06A5.10	C06A5.10	nan	nan
sir-2.4	C06A5.11	C06A5.11	0,329565	0,270131	1,220019	0.286904
C06A5.12	C06A5.12	C06A5.12	0,112472	0,17025	0,660628	-0.59809
C06A5.2	C06A5.2	C06A5.2	0	0,000891	0
C06A5.3	C06A5.3	C06A5.3a	0,522681	0,427167	1,223599	0.291131
C06A5.3	C06A5.3	C06A5.3b	0,556439	0,440241	1,263942	0.33793
C06A5.4	C06A5.4	C06A5.4	0,042648	0,044189	0,965134	-0.0511988
C06A5.5	C06A5.5	C06A5.5	nan	nan
C06A5.6	C06A5.6	C06A5.6	0,800231	0,456755	1,751992	0.808996
tmd-1	C06A5.7	C06A5.7a	0,902602	0,741594	1,217111	0.283461
tmd-1	C06A5.7	C06A5.7b	0,855164	0,780722	1,09535	0.131392
C06A5.8	C06A5.8	C06A5.8a	0,331028	0,352871	0,938099	-0.0921879
C06A5.8	C06A5.8	C06A5.8b	0,325858	0,329875	0,987823	-0.0176755
rnf-1	C06A5.9	C06A5.9	0,447517	0,41526	1,077679	0.107928
C06A6.2	C06A6.2	C06A6.2a	0,276318	0,143633	1,923778	0.943942
C06A6.2	C06A6.2	C06A6.2b	0,27674	0,143584	1,927374	0.946637
C06A6.3	C06A6.3	C06A6.3	0,852543	0,731419	1,165601	0.221074
C06A6.4	C06A6.4	C06A6.4a.1	1,65715	0,825111	2,008396	1.00604
C06A6.4	C06A6.4	C06A6.4a.2	1,65861	0,821777	2,018321	1.01316
C06A6.4	C06A6.4	C06A6.4b	1,79154	0,928039	1,930458	0.948943
C06A6.5	C06A6.5	C06A6.5	0,77622	0,630703	1,230722	0.299505
C06A6.7	C06A6.7	C06A6.7	0	0,002663	0
C06A8.1	C06A8.1	C06A8.1a.1	2,66412	1,73557	1,535012	0.61825
C06A8.1	C06A8.1	C06A8.1a.2	2,65409	1,78455	1,48726	0.572657
C06A8.1	C06A8.1	C06A8.1b	2,52218	1,66301	1,516635	0.600874
C06A8.2	C06A8.2	C06A8.2	1,16057	0,791792	1,465751	0.55164
C06A8.3	C06A8.3	C06A8.3.1	22,1864	14,6057	1,519023	0.603144
C06A8.3	C06A8.3	C06A8.3.2	23,1908	13,6253	1,70204	0.767265
skr-17	C06A8.4	C06A8.4	0,890266	0,658563	1,351831	0.434915
C06A8.5	C06A8.5	C06A8.5	0,508408	0,501704	1,013362	0.0191496
C06A8.6	C06A8.6	C06A8.6	0,00712	0,003689	1,930058	0.948644
srh-39	C06A8.7	C06A8.7	0	0,000369	0
C06A8.8	C06A8.8	C06A8.8a	0,233001	0,15757	1,478714	0.564343
C06A8.8	C06A8.8	C06A8.8b.1	0,183018	0,122164	1,498134	0.583167
C06A8.8	C06A8.8	C06A8.8b.2	0,180635	0,117599	1,536025	0.619202
glr-4	C06A8.9	C06A8.9	0,028524	0,035379	0,806248	-0.310704
C06B3.1	C06B3.1	C06B3.1	0	0
str-250	C06B3.10	C06B3.10	0	0,000353	0
srx-42	C06B3.11	C06B3.11	0	0
srxa-11	C06B3.12	C06B3.12	0	0
srxa-12	C06B3.13	C06B3.13	0,002759	0,002003	1,377544	0.462098
srxa-13	C06B3.14	C06B3.14	0	0
C06B3.2	C06B3.2	C06B3.2	0,016649	0,002659	6,26254	2.64675	1
cyp-35C1	C06B3.3	C06B3.3	0,214378	0,030303	7,074481	2.82262	1
stdh-1	C06B3.4	C06B3.4	0,624653	0,481607	1,297018	0.375199
C06B3.5	C06B3.5	C06B3.5	0,004797	0,002433	1,971199	0.979073
C06B3.6	C06B3.6	C06B3.6.1	1,27096	3,33616	0,380965	-1.39227
C06B3.6	C06B3.6	C06B3.6.2	1,60504	2,61566	0,613627	-0.704566
C06B3.6	C06B3.6	C06B3.6.3	1,57601	2,6552	0,593556	-0.752544
C06B3.7	C06B3.7	C06B3.7	0,106974	0,080304	1,332116	0.41372
gcy-32	C06B3.8	C06B3.8.1	0,040247	0,009641	4,174484	2.0616	1
gcy-32	C06B3.8	C06B3.8.2	0,040546	0,009672	4,192117	2.06768	1
str-252	C06B3.9	C06B3.9	0	0
nhr-150	C06B8.1	C06B8.1	0,04332	0,016291	2,65921	1.411	1
srh-218	C06B8.10	C06B8.10	0	0,000342	0
C06B8.11	C06B8.11	C06B8.11	0	0
C06B8.2	C06B8.2	C06B8.2a	0,166832	0,043146	3,866658	1.95109	1
C06B8.2	C06B8.2	C06B8.2b	0,171152	0,042791	3,999692	1.99989	1
nhr-151	C06B8.3	C06B8.3	0,016172	0,010001	1,616984	0.693305
str-264	C06B8.4	C06B8.4	0,009391	0,007616	1,233046	0.302227
srh-219	C06B8.6	C06B8.6	0	0
C06B8.7	C06B8.7	C06B8.7	0,117556	0,143509	0,819154	-0.287793
rpl-38	C06B8.8	C06B8.8.1	128,048	581,442	0,220225	-2.18295		1
rpl-38	C06B8.8	C06B8.8.2	115,578	520,017	0,222258	-2.16969		1
rpl-38	C06B8.8	C06B8.8.3	130,872	589,468	0,222017	-2.17126		1
srw-21	C06B8.9	C06B8.9	0	0
mel-11	C06C3.1	C06C3.1a	1,15701	1,25005	0,925571	-0.111584
mel-11	C06C3.1	C06C3.1b	1,22737	1,34335	0,913664	-0.130264
mel-11	C06C3.1	C06C3.1c	1,08835	1,19167	0,913298	-0.130842
mel-11	C06C3.1	C06C3.1d	1,23214	1,3269	0,928585	-0.106894
C06C3.3	C06C3.3	C06C3.3	0,001645	0,001809	0,909741	-0.136472
C06C3.4	C06C3.4	C06C3.4	0,04711	0,046072	1,022541	0.0321587
srh-48	C06C3.6	C06C3.6	0,072466	0,014922	4,856163	2.27982	1
C06C3.7	C06C3.7	C06C3.7	0,070928	0,054284	1,306595	0.385812
C06C3.8	C06C3.8	C06C3.8	0	0,003239	0
C06C6.1	C06C6.1	C06C6.1	0	0
str-233	C06C6.2	C06C6.2	0	0,000345	0
str-231	C06C6.3	C06C6.3	0	0
nhr-63	C06C6.4	C06C6.4	0,128556	0,055993	2,29595	1.19909
nhr-50	C06C6.5	C06C6.5a	0,208424	0,108028	1,929352	0.948116
nhr-50	C06C6.5	C06C6.5b.1	0,352166	0,255079	1,380615	0.465311
nhr-50	C06C6.5	C06C6.5b.2	0,16202	0,095973	1,68818	0.755469
C06C6.6	C06C6.6	C06C6.6	0	0,000225	0
C06C6.7	C06C6.7	C06C6.7	0	0
C06C6.8	C06C6.8	C06C6.8	0,002101	0,011089	0,189468	-2.39997		1
C06C6.9	C06C6.9	C06C6.9	0	0
C06E1.1	C06E1.1	C06E1.1	0,214357	0,25506	0,840418	-0.250821
rha-2	C06E1.10	C06E1.10	0,188133	0,199629	0,942413	-0.0855687
C06E1.11	C06E1.11	C06E1.11	0,031144	0,048806	0,638126	-0.648087
C06E1.3	C06E1.3	C06E1.3	0,086135	0,032358	2,661923	1.41247	1
glr-1	C06E1.4	C06E1.4	0,007418	0,008914	0,832198	-0.265001
C06E1.5	C06E1.5	C06E1.5	0,039081	0,168841	0,231467	-2.11112		1
C06E1.6	C06E1.6	C06E1.6	0,204014	0,648386	0,314649	-1.66818		1
C06E1.7	C06E1.7	C06E1.7	0,057137	0,001431	39,940373	5.31978	1
C06E1.8	C06E1.8	C06E1.8	0,111078	0,031538	3,522003	1.8164	1
C06E1.9	C06E1.9	C06E1.9	0,292528	0,235302	1,243202	0.314061
C06E2.1	C06E2.1	C06E2.1	0,05436	0,01211	4,48884	2.16634	1
C06E2.2	C06E2.2	C06E2.2	0	0
ubc-21	C06E2.3	C06E2.3	0,00443	0,013022	0,340178	-1.55564		1
C06E2.5	C06E2.5	C06E2.5.1	0,990635	0,59749	1,657994	0.729439
C06E2.5	C06E2.5	C06E2.5.2	0,772026	0,48967	1,576625	0.65684
ubc-22	C06E2.7	C06E2.7	0,0166	0,029139	0,569686	-0.811761
ins-9	C06E2.8	C06E2.8	0	0,003212	0
C06E2.9	C06E2.9	C06E2.9	0,070883	0,204032	0,34741	-1.52529		1
C06E4.1	C06E4.1	C06E4.1	0	0
C06E4.2	C06E4.2	C06E4.2	0,381681	0,432282	0,882944	-0.179606
C06E4.3	C06E4.3	C06E4.3	0,010239	0,002038	5,023748	2.32876	1
C06E4.4	C06E4.4	C06E4.4	0	0
C06E4.5	C06E4.5	C06E4.5	0	0
C06E4.6	C06E4.6	C06E4.6	0,005791	0,008329	0,695222	-0.524454
C06E4.7	C06E4.7	C06E4.7	0,024096	0,015567	1,547887	0.6303
C06E4.8	C06E4.8	C06E4.8	0,074383	0,054501	1,364786	0.448675
C06E7.1	C06E7.1	C06E7.1a.1	0,920886	0,546237	1,685873	0.753496
C06E7.1	C06E7.1	C06E7.1a.2	0,721153	0,527365	1,367465	0.451504
C06E7.1	C06E7.1	C06E7.1b	0,924316	0,542816	1,702816	0.767923
C06E7.1	C06E7.1	C06E7.1c	0,151902	0,10317	1,472347	0.558118
C06E7.1	C06E7.1	C06E7.1d	0	0
C06E7.2	C06E7.2	C06E7.2.1	0,078972	0,077077	1,02459	0.0350467
C06E7.2	C06E7.2	C06E7.2.2	0,08036	0,080831	0,994173	-0.00843117
C06E7.3	C06E7.3	C06E7.3a	1,7779	1,28429	1,384345	0.469204
C06E7.3	C06E7.3	C06E7.3b.1	1,3815	0,768773	1,797019	0.845606
C06E7.3	C06E7.3	C06E7.3b.2	2,03279	1,19957	1,694599	0.760944
C06E7.3	C06E7.3	C06E7.3b.3	0,774691	0,56864	1,362358	0.446106
C06E7.3	C06E7.3	C06E7.3b.4	1,7779	1,28429	1,384345	0.469204
C06E7.4	C06E7.4	C06E7.4	0,549914	0,50296	1,093355	0.128762
spe-27	C06E7.6	C06E7.6	0,003039	0,000503	6,036468	2.5937	1
srv-17	C06E7.7	C06E7.7	0	0
prk-1	C06E8.3	C06E8.3a	0,307331	0,363376	0,845766	-0.24167
prk-1	C06E8.3	C06E8.3b	0,262004	0,218821	1,197344	0.259838
prk-1	C06E8.3	C06E8.3c	0,299757	0,346239	0,865752	-0.207974
C06E8.5	C06E8.5	C06E8.5	0,057269	0,025581	2,238685	1.16265
C06G1.1	C06G1.1	C06G1.1	0,232032	0,046503	4,989592	2.31892	1
C06G1.2	C06G1.2	C06G1.2	0	0,033058	0
ain-1	C06G1.4	C06G1.4.1	0,950584	1,11129	0,855388	-0.225349
ain-1	C06G1.4	C06G1.4.2	1,00542	1,4221	0,706997	-0.500224
C06G1.5	C06G1.5	C06G1.5	0,144073	0,113081	1,274069	0.349443
cogc-2	C06G3.10	C06G3.10	0,494919	0,340002	1,455636	0.54165
tin-9.1	C06G3.11	C06G3.11a	12,2512	24,4368	0,501342	-0.996133
tin-9.1	C06G3.11	C06G3.11b.1	10,4279	21,306	0,489435	-1.03081
tin-9.1	C06G3.11	C06G3.11b.2	11,0253	22,5371	0,489207	-1.03148
C06G3.12	C06G3.12	C06G3.12.1	0	0,001263	0
C06G3.12	C06G3.12	C06G3.12.2	0,003478	0,005051	0,688626	-0.538207
nhr-105	C06G3.1	C06G3.1a.1	0,28355	0,183604	1,544356	0.627005
nhr-105	C06G3.1	C06G3.1a.2	0,282298	0,176586	1,598643	0.676848
nhr-105	C06G3.1	C06G3.1b	0,26448	0,186587	1,417462	0.50331
klp-18	C06G3.2	C06G3.2	0,928456	0,856845	1,083575	0.115799
C06G3.3	C06G3.3	C06G3.3	0,532165	14,5907	0,036473	-4.77703		1
C06G3.4	C06G3.4	C06G3.4	0	0
C06G3.5	C06G3.5	C06G3.5a	1,26442	1,80661	0,699885	-0.51481
C06G3.5	C06G3.5	C06G3.5b.1	1,00891	1,63961	0,615335	-0.700556
C06G3.5	C06G3.5	C06G3.5b.2	1,03544	1,54899	0,668461	-0.581085
C06G3.6	C06G3.6	C06G3.6	0,316168	0,410571	0,770069	-0.37694
trxr-1	C06G3.7	C06G3.7	0,711085	0,677051	1,050268	0.0707575
C06G3.8	C06G3.8	C06G3.8	1,9436	1,44659	1,343574	0.426076
C06G3.9	C06G3.9	C06G3.9.1	0,653531	0,70769	0,923471	-0.114861
C06G3.9	C06G3.9	C06G3.9.2	0,661615	0,71151	0,929874	-0.104893
C06G4.1	C06G4.1	C06G4.1	0,372676	0,275413	1,353153	0.436325
clp-1	C06G4.2	C06G4.2a.1	1,26227	1,3971	0,903493	-0.146415
clp-1	C06G4.2	C06G4.2a.2	1,26555	1,3998	0,904093	-0.145457
clp-1	C06G4.2	C06G4.2b.1	1,51385	1,5174	0,99766	-0.00337986
clp-1	C06G4.2	C06G4.2b.2	1,48964	1,50292	0,991164	-0.0128043
clp-1	C06G4.2	C06G4.2b.3	1,46333	1,49049	0,981778	-0.0265313
clp-1	C06G4.2	C06G4.2c	0,347029	0,806208	0,430446	-1.2161
clp-1	C06G4.2	C06G4.2d	1,5176	1,51223	1,003551	0.00511394
C06G4.4	C06G4.4	C06G4.4	0,027166	0,04917	0,552495	-0.855967
C06G4.5	C06G4.5	C06G4.5	0,06571	0,041451	1,58523	0.664692
C06G4.6	C06G4.6	C06G4.6	0,048932	0,027887	1,754657	0.811189
C06G8.1	C06G8.1	C06G8.1	0,34746	0,24272	1,431526	0.517554
opt-1	C06G8.2	C06G8.2	0,606609	0,473793	1,280325	0.35651
C06G8.3	C06G8.3	C06G8.3b.1	2,65562	0,396179	6,703081	2.74482	1
C06G8.3	C06G8.3	C06G8.3b.2	2,82591	0,281423	10,041503	3.3279	1
srd-7	C06G8.4	C06G8.4	0	0
atp-5	C06H2.1	C06H2.1.1	13,6221	10,0866	1,350515	0.43351
atp-5	C06H2.1	C06H2.1.2	13,9049	9,92483	1,401021	0.486479
C06H2.2	C06H2.2	C06H2.2	0,250903	0,138175	1,815835	0.860633
C06H2.3	C06H2.3	C06H2.3	0,215123	0,12809	1,679468	0.748004
tag-330	C06H2.4	C06H2.4	0,27563	0,0847	3,254187	1.7023	1
C06H2.5	C06H2.5	C06H2.5	0,040903	0,030473	1,342278	0.424683
C06H2.6	C06H2.6	C06H2.6.1	6,29546	4,89211	1,28686	0.363855
C06H2.6	C06H2.6	C06H2.6.2	7,3868	4,53373	1,629299	0.704251
C06H2.7	C06H2.7	C06H2.7	0,931462	0,403451	2,308736	1.2071
C06H5.1	C06H5.1	C06H5.1	0,466375	0,157527	2,960604	1.56589	1
C06H5.2	C06H5.2	C06H5.2	0,06087	0,029454	2,066602	1.04726
C06H5.6	C06H5.6	C06H5.6	0,286535	0,14691	1,950412	0.963779
C06H5.7	C06H5.7	C06H5.7.1	0,51995	0,940743	0,552701	-0.855429
C06H5.7	C06H5.7	C06H5.7.2	0,423274	0,807225	0,524357	-0.931379
C06H5.8	C06H5.8	C06H5.8	0,118534	0,089533	1,323916	0.404812
ham-2	C07A12.1	C07A12.1a	0,184787	0,194377	0,950663	-0.0729941
ham-2	C07A12.1	C07A12.1b	0,211853	0,222625	0,951614	-0.0715516
ham-2	C07A12.1	C07A12.1c	0,228158	0,2434	0,937379	-0.0932956
C07A12.2	C07A12.2	C07A12.2	0,062251	0,117647	0,529131	-0.918303
nhr-35	C07A12.3	C07A12.3a	0,629831	0,597239	1,054571	0.0766562
nhr-35	C07A12.3	C07A12.3b	0,540141	0,454732	1,187823	0.24832
pdi-2	C07A12.4	C07A12.4a.1	17,5255	11,7677	1,489288	0.574623
pdi-2	C07A12.4	C07A12.4a.2	18,1869	11,4242	1,591963	0.670807
pdi-2	C07A12.4	C07A12.4a.3	16,3967	11,5668	1,417566	0.503416
pdi-2	C07A12.4	C07A12.4b	16,7059	11,8105	1,414496	0.500288
spr-3	C07A12.5	C07A12.5a	0,268481	0,235473	1,140177	0.189258
spr-3	C07A12.5	C07A12.5b	0,264024	0,236145	1,118059	0.160996
C07A12.7	C07A12.7	C07A12.7a.1	1,20593	0,914066	1,319303	0.399776
C07A12.7	C07A12.7	C07A12.7a.2	1,22133	0,924122	1,321611	0.402298
C07A12.7	C07A12.7	C07A12.7b	1,10372	0,85777	1,286732	0.363712
C07A12.7	C07A12.7	C07A12.7c.1	1,10372	0,85777	1,286732	0.363712
C07A12.7	C07A12.7	C07A12.7c.2	0,914014	0,816196	1,119846	0.1633
C07A4.1	C07A4.1	C07A4.1	0,115219	0,094545	1,21867	0.285308
C07A4.2	C07A4.2	C07A4.2	0,018583	0,019156	0,970098	-0.0437976
C07A4.3	C07A4.3	C07A4.3	0,026513	0,06414	0,413368	-1.2745
C07A9.1	C07A9.1	C07A9.1	0	0,003322	0
C07A9.10	C07A9.10	C07A9.10	0	0
ncx-7	C07A9.11	C07A9.11	0,28383	0,068951	4,116431	2.04139	1
C07A9.12	C07A9.12	C07A9.12	0,147415	0,05677	2,596715	1.37669
C07A9.13	C07A9.13	C07A9.13	0,009856	0,00904	1,090231	0.124634
C07A9.2	C07A9.2	C07A9.2.1	1,76094	2,21068	0,79656	-0.328145
C07A9.2	C07A9.2	C07A9.2.2	2,92466	5,1459	0,568348	-0.815154
tlk-1	C07A9.3	C07A9.3a	2,79434	2,4453	1,142739	0.192496
tlk-1	C07A9.3	C07A9.3b	2,75749	2,44201	1,129189	0.175287
tlk-1	C07A9.3	C07A9.3c	2,70715	2,45457	1,102902	0.141305
ncx-6	C07A9.4	C07A9.4	0,074388	0,005272	14,109338	3.81858	1
C07A9.5	C07A9.5	C07A9.5	0	0
ugt-60	C07A9.6	C07A9.6.1	0,13431	0,042132	3,187838	1.67258	1
ugt-60	C07A9.6	C07A9.6.2	0,134594	0,041942	3,209028	1.68214	1
C07A9.7	C07A9.7	C07A9.7a	0,422265	0,321982	1,311455	0.391168
C07A9.7	C07A9.7	C07A9.7b	0,410013	0,309445	1,324995	0.405987
C07A9.8	C07A9.8	C07A9.8	0,10549	0,030259	3,486189	1.80165	1
C07A9.9	C07A9.9	C07A9.9	0,470652	0,183506	2,564777	1.35883
C07B5.2	C07B5.2	C07B5.2	0,003859	0
C07B5.3	C07B5.3	C07B5.3	0,24289	0,224547	1,081689	0.113286
C07B5.4	C07B5.4	C07B5.4a	0,133704	0,140816	0,949494	-0.0747692
C07B5.4	C07B5.4	C07B5.4b.1	0,126635	0,115234	1,098938	0.13611
C07B5.4	C07B5.4	C07B5.4b.2	0,127948	0,115265	1,110033	0.150603
nuc-1	C07B5.5	C07B5.5	6,37338	4,24598	1,501039	0.585961
C07B5.6	C07B5.6	C07B5.6	0,013727	0,004253	3,228078	1.69068	1
C07C7.1	C07C7.1	C07C7.1	0,002516	0,002249	1,118717	0.161845
C07D10.1	C07D10.1	C07D10.1	0,049291	0,035091	1,404667	0.490228
bath-44	C07D10.2	C07D10.2a	0,87866	0,604961	1,452424	0.538463
bath-44	C07D10.2	C07D10.2b.1	1,08082	0,752423	1,436453	0.522511
bath-44	C07D10.2	C07D10.2b.2	0,903976	0,620636	1,456532	0.542537
sre-3	C07D10.3	C07D10.3	0	0,000618	0
nas-7	C07D10.4	C07D10.4	0,159635	0,124404	1,283198	0.359744
C07D10.5	C07D10.5	C07D10.5	0,407691	0,375562	1,085549	0.118425
C07D10.6	C07D10.6	C07D10.6	0,058318	0,087742	0,664656	-0.58932
C07D8.2	C07D8.2	C07D8.2	0	0
C07D8.3	C07D8.3	C07D8.3	0	0,001151	0
C07D8.5	C07D8.5	C07D8.5	0,013848	0,005519	2,5092	1.32723
C07D8.6	C07D8.6	C07D8.6.1	4,03311	4,33376	0,930626	-0.103727
C07D8.6	C07D8.6	C07D8.6.2	4,28969	4,4512	0,963715	-0.0533215
C07E3.10	C07E3.10	C07E3.10	0,477655	0,105951	4,508263	2.17257	1
C07E3.1	C07E3.1	C07E3.1a	0,387126	0,379753	1,019415	0.0277415
C07E3.1	C07E3.1	C07E3.1b	0,438074	0,38704	1,131857	0.178692
pro-2	C07E3.2	C07E3.2.1	0,479551	0,48703	0,984644	-0.0223259
pro-2	C07E3.2	C07E3.2.2	0,481351	0,489979	0,982391	-0.0256308
C07E3.3	C07E3.3	C07E3.3	1,49732	1,165	1,285253	0.362052
C07E3.4	C07E3.4	C07E3.4	0	0,000497	0
C07E3.5	C07E3.5	C07E3.5	0,005576	0,001946	2,864901	1.51849	1
C07E3.6	C07E3.6	C07E3.6	0,365346	0,267619	1,365172	0.449083
C07E3.8	C07E3.8	C07E3.8	0,01333	0,005581	2,388622	1.25618
C07E3.9	C07E3.9	C07E3.9	1,5501	1,0911	1,420676	0.506578
tol-1	C07F11.1	C07F11.1	0,531537	0,581955	0,913364	-0.130738
C07F11.2	C07F11.2	C07F11.2	0,005931	0,006735	0,880685	-0.183302
try-2	C07G1.1	C07G1.1	0,007285	0,001571	4,636895	2.21316	1
C07G1.2	C07G1.2	C07G1.2	0,006378	0,002709	2,354682	1.23553
pct-1	C07G1.3	C07G1.3a.1	1,26787	0,911747	1,390594	0.475701
pct-1	C07G1.3	C07G1.3a.2	1,2709	0,924603	1,374536	0.458945
pct-1	C07G1.3	C07G1.3b	0,937239	0,676011	1,386426	0.471371
pct-1	C07G1.3	C07G1.3c	1,06129	0,756244	1,40337	0.488895
wsp-1	C07G1.4	C07G1.4a	0,775528	0,595138	1,303106	0.381954
wsp-1	C07G1.4	C07G1.4b	0,459754	0,405164	1,134736	0.182357
hgrs-1	C07G1.5	C07G1.5.1	1,58086	1,21116	1,305245	0.384321
hgrs-1	C07G1.5	C07G1.5.2	1,51572	1,18717	1,276751	0.352477
C07G1.6	C07G1.6	C07G1.6	0	0,009524	0
C07G1.7	C07G1.7	C07G1.7	0,040461	0,025207	1,605153	0.682711
glrx-22	C07G1.8	C07G1.8	1,96083	1,61374	1,215084	0.281056
cej-1	C07G2.1	C07G2.1a.1	19,3073	18,3085	1,054554	0.076633
cej-1	C07G2.1	C07G2.1a.2	19,3091	18,3065	1,054767	0.0769243
cej-1	C07G2.1	C07G2.1b.1	16,3596	16,4601	0,993894	-0.0088361
cej-1	C07G2.1	C07G2.1b.2	16,2838	16,2579	1,001593	0.00229638
atf-7	C07G2.2	C07G2.2a.1	3,0179	1,94016	1,55549	0.637369
atf-7	C07G2.2	C07G2.2a.2	2,99107	1,91482	1,562063	0.643453
atf-7	C07G2.2	C07G2.2a.3	2,99914	1,92487	1,5581	0.639788
atf-7	C07G2.2	C07G2.2a.4	3,01088	1,99324	1,510546	0.59507
atf-7	C07G2.2	C07G2.2b	3,00355	1,99729	1,503813	0.588625
atf-7	C07G2.2	C07G2.2c.1	3,02627	1,96747	1,538153	0.621199
atf-7	C07G2.2	C07G2.2c.2	2,97676	1,98249	1,501526	0.586429
cct-5	C07G2.3	C07G2.3a	4,21221	4,51674	0,932577	-0.100705
cct-5	C07G2.3	C07G2.3b.1	4,32497	4,45385	0,971063	-0.0423632
cct-5	C07G2.3	C07G2.3b.2	4,21951	4,43833	0,950698	-0.072941
cct-5	C07G2.3	C07G2.3b.3	4,28022	4,38046	0,977117	-0.0333968
cct-5	C07G2.3	C07G2.3b.4	4,87094	4,44545	1,095714	0.131871
cct-5	C07G2.3	C07G2.3b.5	4,87953	4,5369	1,075521	0.105036
cct-5	C07G2.3	C07G2.3b.6	4,92431	4,53688	1,085396	0.118221
cct-5	C07G2.3	C07G2.3b.7	4,21221	4,51674	0,932577	-0.100705
C07G3.10	C07G3.10	C07G3.10	0	0,015309	0
C07G3.2	C07G3.2	C07G3.2	0,124524	0,083441	1,492363	0.577598
str-227	C07G3.3	C07G3.3	0	0,000337	0
str-226	C07G3.4	C07G3.4	0	0
str-228	C07G3.5	C07G3.5	0	0,000351	0
str-225	C07G3.6	C07G3.6	0	0,000686	0
C07G3.8	C07G3.8	C07G3.8	0,005305	0,008254	0,64277	-0.637625
ugt-64	C07G3.9	C07G3.9.1	0,451664	0,340869	1,325037	0.406033
ugt-64	C07G3.9	C07G3.9.2	0,432172	0,343129	1,259503	0.332855
C07H4.1	C07H4.1	C07H4.1	0,198249	0,128368	1,54438	0.627028
clh-5	C07H4.2	C07H4.2.1	0,481369	0,399407	1,205209	0.269283
clh-5	C07H4.2	C07H4.2.2	0,482672	0,402807	1,198271	0.260954
lig-4	C07H6.1	C07H6.1	0,23586	0,197944	1,191549	0.252838
C07H6.2	C07H6.2	C07H6.2	6,26366	12,3789	0,505995	-0.982805
C07H6.3	C07H6.3	C07H6.3.1	0,282603	0,17893	1,579405	0.659381
C07H6.3	C07H6.3	C07H6.3.2	0,282648	0,179352	1,57594	0.656213
C07H6.4	C07H6.4	C07H6.4	0,62803	0,551313	1,139153	0.187962
cgh-1	C07H6.5	C07H6.5.1	11,5369	10,7884	1,06938	0.0967746
cgh-1	C07H6.5	C07H6.5.2	9,3872	10,8926	0,861796	-0.214582
clk-2	C07H6.6	C07H6.6	0,337491	0,317899	1,06163	0.086281
lin-39	C07H6.7	C07H6.7.1	0,24094	0,154924	1,555214	0.637113
lin-39	C07H6.7	C07H6.7.2	0,249929	0,149606	1,670581	0.74035
cux-7	C07H6.8	C07H6.8.1	0,481456	0,442125	1,088959	0.12295
cux-7	C07H6.8	C07H6.8.2	0,491627	0,45359	1,083858	0.116176
C07H6.9	C07H6.9	C07H6.9	0,035514	0,012055	2,946046	1.55878	1
sod-3	C08A9.1	C08A9.1	0,114362	0,219429	0,52118	-0.940146
C08A9.10	C08A9.10	C08A9.10	7,61386	10,192	0,747043	-0.420737
C08A9.3	C08A9.3	C08A9.3	0	0
C08A9.6	C08A9.6	C08A9.6	0,324381	0,185749	1,74634	0.804334
sdz-2	C08A9.7	C08A9.7	0,053804	0,039464	1,363369	0.447176
C08A9.8	C08A9.8	C08A9.8	0,000643	0,009765	0,065886	-3.92388		1
C08A9.9	C08A9.9	C08A9.9	0,006926	0,004717	1,468445	0.554289
zyg-11	C08B11.1	C08B11.1	2,60999	2,0691	1,261413	0.335041
hda-2	C08B11.2	C08B11.2	0,299723	0,310868	0,964149	-0.052672
C08B11.3	C08B11.3	C08B11.3	1,20233	1,20148	1,000707	0.00101962
nrf-6	C08B11.4	C08B11.4	1,1161	0,431531	2,586373	1.37093
sap-49	C08B11.5	C08B11.5.1	2,17983	2,05493	1,060781	0.0851268
sap-49	C08B11.5	C08B11.5.2	2,20397	2,03461	1,08324	0.115353
sap-49	C08B11.5	C08B11.5.3	2,1819	2,05674	1,060854	0.0852261
sap-49	C08B11.5	C08B11.5.4	1,22646	1,2235	1,002419	0.00348567
C08B11.6	C08B11.6	C08B11.6.1	1,22646	1,2235	1,002419	0.00348567
C08B11.6	C08B11.6	C08B11.6.2	0,454825	0,480582	0,946405	-0.0794704
ubh-4	C08B11.7	C08B11.7	1,61961	1,23816	1,308078	0.387449
C08B11.8	C08B11.8	C08B11.8	0,666253	0,320491	2,078851	1.05579
C08B11.9	C08B11.9	C08B11.9	1,23478	1,18539	1,041666	0.0588928
ugt-17	C08B6.1	C08B6.1	0,287022	0,194312	1,477119	0.562786
C08B6.10	C08B6.10	C08B6.10	1,44058	1,83307	0,785884	-0.347612
C08B6.11	C08B6.11	C08B6.11	0,119612	0,029891	4,001579	2.00057	1
srxa-18	C08B6.12	C08B6.12	0	0
srxa-19	C08B6.13	C08B6.13	0	0
C08B6.14	C08B6.14	C08B6.14	0	0
C08B6.2	C08B6.2	C08B6.2	0,04975	0,054664	0,910095	-0.135911
C08B6.3	C08B6.3	C08B6.3	0,214346	0,075254	2,848319	1.51011	1
C08B6.4	C08B6.4	C08B6.4a	0,004974	0,024246	0,205124	-2.28543		1
C08B6.4	C08B6.4	C08B6.4b	0,007729	0,024796	0,311691	-1.68181		1
C08B6.5	C08B6.5	C08B6.5	0	0
C08B6.6	C08B6.6	C08B6.6	0	0
C08B6.7	C08B6.7	C08B6.7	1,20861	0,778176	1,553132	0.63518
C08B6.8	C08B6.8	C08B6.8	1,20274	0,67779	1,774502	0.827414
aos-1	C08B6.9	C08B6.9	1,65878	1,11854	1,482987	0.568506
egl-5	C08C3.1	C08C3.1a	0,416522	0,225084	1,850518	0.887929
egl-5	C08C3.1	C08C3.1b	0,245248	0,131033	1,871651	0.904311
egl-5	C08C3.1	C08C3.1c	0,490997	0,22994	2,135327	1.09446
bath-15	C08C3.2	C08C3.2	0,346576	0,231501	1,497082	0.582153
mab-5	C08C3.3	C08C3.3	0,202047	0,124665	1,62072	0.696635
C08C3.4	C08C3.4	C08C3.4a	1,10286	1,40661	0,784055	-0.350973
C08C3.4	C08C3.4	C08C3.4b	0,92966	1,24859	0,744568	-0.425524
C08D8.1	C08D8.1	C08D8.1	0,012186	0,007845	1,553365	0.635397
tmd-2	C08D8.2	C08D8.2a	0,066735	0,067421	0,989821	-0.0147604
tmd-2	C08D8.2	C08D8.2b	0,051264	0,051375	0,997849	-0.00310658
C08E3.1	C08E3.1	C08E3.1	nan	nan
C08E3.10	C08E3.10	C08E3.10a	0,052103	0,016392	3,178582	1.66838	1
C08E3.10	C08E3.10	C08E3.10b	0,050226	0,012247	4,101187	2.03604	1
C08E3.11	C08E3.11	C08E3.11	0	0
C08E3.12	C08E3.12	C08E3.12	0	0
C08E3.13	C08E3.13	C08E3.13	16,719	10,4526	1,599506	0.677626
C08E3.14	C08E3.14	C08E3.14	0	0
C08E3.15	C08E3.15	C08E3.15	0	0,003059	0
C08E3.2	C08E3.2	C08E3.2	0	0
bath-33	C08E3.3	C08E3.3	0,001496	0,002864	0,52245	-0.936635
C08E3.4	C08E3.4	C08E3.4	0	0,014382	0
C08E3.5	C08E3.5	C08E3.5	0,037711	0,031508	1,196862	0.259257
C08E3.6	C08E3.6	C08E3.6	0,029968	0,196993	0,152128	-2.71664		1
C08E3.7	C08E3.7	C08E3.7	0,012245	0,056697	0,215979	-2.21104		1
C08E3.8	C08E3.8	C08E3.8	0,008235	0,026434	0,311541	-1.68251		1
C08E3.9	C08E3.9	C08E3.9	0,025589	0,013797	1,854615	0.89112
C08E8.1	C08E8.1	C08E8.1	0,002475	0,003739	0,661806	-0.59552
C08E8.2	C08E8.2	C08E8.2	0	0,001308	0
C08E8.3	C08E8.3	C08E8.3	0,013666	0,041257	0,331242	-1.59404		1
C08E8.4	C08E8.4	C08E8.4	0,746789	0,305594	2,443729	1.28908
C08E8.5	C08E8.5	C08E8.5	0	0
C08E8.6	C08E8.6	C08E8.6	0	0
math-2	C08F1.1	C08F1.1	0	0
C08F1.10	C08F1.10	C08F1.10	0,080924	0,326088	0,248165	-2.01063		1
C08F1.11	C08F1.11	C08F1.11	0,016047	0,025839	0,621028	-0.68727
fbxb-13	C08F1.3	C08F1.3	0,006419	0,013963	0,459741	-1.12111
math-3	C08F1.4	C08F1.4a	0,178945	0,067821	2,638505	1.39972	1
math-3	C08F1.4	C08F1.4b	0,180266	0,065794	2,739846	1.45409	1
math-4	C08F1.5	C08F1.5a	0,215282	0,056859	3,78623	1.92076	1
math-4	C08F1.5	C08F1.5b	0,198769	0,053521	3,713878	1.89293	1
C08F1.6	C08F1.6	C08F1.6	0,146718	0,195236	0,751491	-0.412172
C08F1.8	C08F1.8	C08F1.8	0,011427	0,014652	0,779845	-0.358741
C08F11.1	C08F11.1	C08F11.1	0,039224	0,014619	2,682997	1.42385	1
C08F11.10	C08F11.10	C08F11.10	0	0,001718	0
C08F11.11	C08F11.11	C08F11.11	171,548	502,208	0,341588	-1.54967		1
C08F11.12	C08F11.12	C08F11.12.1	1,05674	2,17477	0,485909	-1.04124
C08F11.12	C08F11.12	C08F11.12.2	1,07029	2,21779	0,482593	-1.05112
C08F11.13	C08F11.13	C08F11.13.1	1,05045	0,323495	3,247191	1.69919	1
C08F11.13	C08F11.13	C08F11.13.2	1,09887	0,33012	3,328699	1.73496	1
C08F11.14	C08F11.14	C08F11.14	0	0,000167	0
C08F11.17	C08F11.17	C08F11.17	0	0,003885	0
C08F11.2	C08F11.2	C08F11.2	0	0
C08F11.3	C08F11.3	C08F11.3	0,060004	0,029113	2,061093	1.04341
sru-21	C08F11.4	C08F11.4	0,028958	0,044366	0,652712	-0.615482
fbxa-98	C08F11.5	C08F11.5	0,215196	0,036282	5,931157	2.56831	1
C08F11.7	C08F11.7	C08F11.7	0,01231	0,017932	0,686507	-0.542654
ugt-22	C08F11.8	C08F11.8	0,553432	0,07694	7,193071	2.84661	1
srz-29	C08F11.9	C08F11.9	0	0,000393	0
pfd-1	C08F8.1	C08F8.1	6,61546	6,84979	0,96579	-0.0502186
C08F8.2	C08F8.2	C08F8.2a	0,290819	0,234215	1,241675	0.312288
C08F8.2	C08F8.2	C08F8.2b.1	0,292189	0,239815	1,218393	0.28498
C08F8.2	C08F8.2	C08F8.2b.2	0,292096	0,239687	1,218656	0.285291
C08F8.3	C08F8.3	C08F8.3	0,814882	0,832176	0,979218	-0.030298
C08F8.4	C08F8.4	C08F8.4	0,001564	0,004216	0,371076	-1.43021		1
fbxb-9	C08F8.5	C08F8.5	0,005613	0,009563	0,586908	-0.768794
C08F8.6	C08F8.6	C08F8.6	0,003999	0,003911	1,022532	0.032146
rap-3	C08F8.7	C08F8.7	0,091593	0,033106	2,76665	1.46814	1
nhr-67	C08F8.8	C08F8.8	0,028666	0,107352	0,267026	-1.90495		1
C08F8.9	C08F8.9	C08F8.9	1,70212	8,63585	0,197099	-2.34301		1
C08G5.1	C08G5.1	C08G5.1	0	0
C08G5.2	C08G5.2	C08G5.2	0	0,000427	0
C08G5.3	C08G5.3	C08G5.3	0	0,000653	0
snt-6	C08G5.4	C08G5.4	0,158694	0,105654	1,502016	0.5869
C08G5.5	C08G5.5	C08G5.5	0,286793	0,190596	1,504717	0.589492
C08G5.6	C08G5.6	C08G5.6	0,029041	0,015674	1,852805	0.889711
C08G5.7	C08G5.7	C08G5.7a	0,131985	0,316866	0,416533	-1.2635
C08G5.7	C08G5.7	C08G5.7b	0,008213	0,025731	0,3192	-1.64747		1
C08G9.1	C08G9.1	C08G9.1	0,602161	0,825679	0,729292	-0.455432
C08G9.2	C08G9.2	C08G9.2	0,003337	0,004559	0,732063	-0.44996
C08H9.1	C08H9.1	C08H9.1	0,004581	0,001604	2,855343	1.51366	1
C08H9.10	C08H9.10	C08H9.10	0	0,000268	0
C08H9.11	C08H9.11	C08H9.11	0	0,00151	0
C08H9.12	C08H9.12	C08H9.12	0	0,000238	0
C08H9.13	C08H9.13	C08H9.13	0	0,000451	0
C08H9.14	C08H9.14	C08H9.14	0,001628	0,001096	1,485358	0.570811
C08H9.15	C08H9.15	C08H9.15	1,20226	0,829589	1,449224	0.535281
C08H9.2	C08H9.2	C08H9.2	6,26024	6,14213	1,019229	0.0274782
C08H9.3	C08H9.3	C08H9.3a	0,169732	0,175163	0,968995	-0.0454389
C08H9.3	C08H9.3	C08H9.3b	0,089799	0,143669	0,625039	-0.677982
C08H9.4	C08H9.4	C08H9.4a	0	0,00827	0
C08H9.4	C08H9.4	C08H9.4b	0	0,002636	0
old-1	C08H9.5	C08H9.5	0	0,000907	0
C08H9.6	C08H9.6	C08H9.6	0	0,000282	0
C08H9.7	C08H9.7	C08H9.7	0	0,005927	0
C08H9.8	C08H9.8	C08H9.8	0	0
ser-7	C09B7.1	C09B7.1a	0,021566	0,017931	1,202717	0.266297
ser-7	C09B7.1	C09B7.1b	0,019908	0,016917	1,176825	0.2349
ser-7	C09B7.1	C09B7.1c	0,020665	0,015925	1,297682	0.375937
C09B7.2	C09B7.2	C09B7.2	1,12172	0,931758	1,203875	0.267686
ipp-5	C09B8.1	C09B8.1	0,608907	0,239517	2,542229	1.34609
C09B8.3	C09B8.3	C09B8.3	0,000669	0,001307	0,511853	-0.966199
C09B8.4	C09B8.4	C09B8.4	0,016575	0,000745	22,256673	4.47617	1
C09B8.5	C09B8.5	C09B8.5	0,057472	0,026687	2,153613	1.10676
hsp-25	C09B8.6	C09B8.6a	6,19886	2,7518	2,252656	1.17163
hsp-25	C09B8.6	C09B8.6b	6,55286	2,78359	2,354104	1.23518
hsp-25	C09B8.6	C09B8.6c.1	3,73198	2,12845	1,753379	0.810138
hsp-25	C09B8.6	C09B8.6c.2	3,71612	2,13638	1,739447	0.798629
hsp-25	C09B8.6	C09B8.6c.3	3,28846	1,97525	1,664832	0.735377
hsp-25	C09B8.6	C09B8.6c.4	6,55286	2,78359	2,354104	1.23518
pak-1	C09B8.7	C09B8.7a.1	0,741216	0,596839	1,241903	0.312552
pak-1	C09B8.7	C09B8.7a.2	0,739682	0,595996	1,241086	0.311603
pak-1	C09B8.7	C09B8.7b	0,676238	0,57705	1,171888	0.228835
pak-1	C09B8.7	C09B8.7c.1	0,676238	0,57705	1,171888	0.228835
pak-1	C09B8.7	C09B8.7c.2	0,666453	0,559645	1,19085	0.251992
pak-1	C09B8.7	C09B8.7e.1	0,528382	0,530581	0,995855	-0.0059924
pak-1	C09B8.7	C09B8.7e.2	0,680084	0,578247	1,176113	0.234027
pak-1	C09B8.7	C09B8.7e.3	0,676238	0,57705	1,171888	0.228835
C09B8.8	C09B8.8	C09B8.8	0,023304	0,047784	0,487704	-1.03592
C09B9.1	C09B9.1	C09B9.1	0,0113	0,014687	0,769383	-0.378226
C09B9.2	C09B9.2	C09B9.2	0	0,005919	0
C09B9.3	C09B9.3	C09B9.3	0	0,000091	0
C09B9.4	C09B9.4	C09B9.4	0,001021	0,002273	0,449067	-1.155
msp-55	C09B9.6	C09B9.6	0,034204	0,01852	1,846832	0.885053
C09B9.7	C09B9.7	C09B9.7	0	0,000094	0
C09B9.8	C09B9.8	C09B9.8	0,101297	0,063911	1,584982	0.664466
zig-4	C09C7.1	C09C7.1	0,02985	0,094771	0,314964	-1.66674		1
unc-89	C09D1.1	C09D1.1a	0,125872	0,155877	0,807508	-0.308452
unc-89	C09D1.1	C09D1.1b	0,12123	0,148452	0,816628	-0.292249
unc-89	C09D1.1	C09D1.1c	0,117161	0,12222	0,958607	-0.0609886
unc-89	C09D1.1	C09D1.1d	0,117385	0,12185	0,963357	-0.0538576
unc-89	C09D1.1	C09D1.1e	0,12512	0,165275	0,757041	-0.401557
unc-89	C09D1.1	C09D1.1f	0,12363	0,158421	0,780389	-0.357735
unc-89	C09D1.1	C09D1.1g	0,125514	0,155243	0,8085	-0.30668
C09D1.2	C09D1.2	C09D1.2	0,026482	0,000606	43,733557	5.45067	1
C09D4.1	C09D4.1	C09D4.1a	0,124265	0,12568	0,988741	-0.0163354
C09D4.1	C09D4.1	C09D4.1b.1	0,109211	0,120657	0,905136	-0.143794
C09D4.1	C09D4.1	C09D4.1b.2	0,109241	0,120681	0,905205	-0.143684
C09D4.2	C09D4.2	C09D4.2	1,86114	1,81916	1,023077	0.0329147
C09D4.3	C09D4.3	C09D4.3	0,009057	0,004543	1,993371	0.99521
C09D4.4	C09D4.4	C09D4.4a	0,557174	0,414216	1,345129	0.427745
C09D4.4	C09D4.4	C09D4.4b	0,538726	0,407962	1,32053	0.401117
C09D4.4	C09D4.4	C09D4.4c	0,564546	0,410042	1,3768	0.461319
rpl-19	C09D4.5	C09D4.5.1	69,0406	120,031	0,57519	-0.79789
rpl-19	C09D4.5	C09D4.5.2	69,3471	118,349	0,585954	-0.771141
rpl-19	C09D4.5	C09D4.5.3	73,0753	152,245	0,479985	-1.05894
rpl-19	C09D4.5	C09D4.5.4	69,2462	118,126	0,586206	-0.77052
C09D4.6	C09D4.6	C09D4.6	0	0,001057	0
ptp-3	C09D8.1	C09D8.1a	0,423762	0,424786	0,997589	-0.00348254
ptp-3	C09D8.1	C09D8.1b	0,524945	0,557537	0,941543	-0.0869011
ptp-3	C09D8.1	C09D8.1c	0,51826	0,546242	0,948774	-0.0758636
dgk-1	C09E10.2	C09E10.2a	0,105043	0,088354	1,188885	0.249609
dgk-1	C09E10.2	C09E10.2b	0,106151	0,088787	1,195575	0.257705
dgk-1	C09E10.2	C09E10.2c	0,107626	0,087708	1,227094	0.295246
dgk-1	C09E10.2	C09E10.2d	0,108986	0,088244	1,235051	0.304571
dgk-1	C09E10.2	C09E10.2e	0,105273	0,085606	1,229736	0.298349
srxa-5	C09E7.1	C09E7.1	0	0,000417	0
C09E7.10	C09E7.10	C09E7.10	0,006109	0,001657	3,687624	1.88269	1
pqn-10	C09E7.2	C09E7.2	0,004966	0,002214	2,243434	1.16571
oig-1	C09E7.3	C09E7.3	0,096964	0,067471	1,437119	0.52318
C09E7.4	C09E7.4	C09E7.4	0,125363	0,093002	1,347966	0.430784
[truncated: 25,323 more rows]
