# Supplementary material for: A Comprehensive Analysis of Gene Expression Changes Provoked by Bacterial and Fungal Infection in C. elegans
Source: PLoS One. 2011 May 13;6(5):e19055. doi: 10.1371/journal.pone.0019055 (PMC3094335; doi:10.1371/journal.pone.0019055)
Supplement: Table S7 — Expression of transcripts after infection with D. coniospora for 12 hours using RNA-seq. Public gene, sequence and transcript names come from WS170. The values in the columns DC and OP50 are the dcpm values calculated for each individual transcript (see Methods) for samples from worms infected for 12 h with D. coniospora, or age-matched uninfected control worms. Transcripts identified as up- or down-regulated by infection (see Methods) are indicated. “nan” signifies that there were zero bases in the denominator (see Methods). (XLS) [file pone.0019055.s011.xls]

## Sheet: RNA-seq_D.coniospora
GenePublicName	SequenceNameGene	SequenceNameTranscript	DC	OP50	Ratio_DCvsOP50	log2_Ratio_DCvsOP50	Infection_upregulated	Infection_downregulated
2L52.1	2L52.1	2L52.1	0,080068	0,07456	1.07387	0.102818
2RSSE.1	2RSSE.1	2RSSE.1	0,639852	0,586729	1.09054	0.125044
2RSSE.2	2RSSE.2	2RSSE.2	0,080266	0,081083	0.989921	-0.014614
3R5.1	3R5.1	3R5.1	0,270145	0,209694	1.28828	0.365448
nas-6	4R79.1	4R79.1a	0,000617	0,000749	0.824236	-0.27887
nas-6	4R79.1	4R79.1b	0	0
4R79.2	4R79.2	4R79.2	0,001306	0,001168	1.11878	0.161924
6R55.1	6R55.1	6R55.1a	1,6612	1,38576	1.19876	0.261548
6R55.1	6R55.1	6R55.1b	1,66481	1,38919	1.1984	0.261114
6R55.2	6R55.2	6R55.2	0,013733	0,004444	3.09047	1.62783	1
sri-20	AC3.1	AC3.1	0	0,004061	0
spe-10	AC3.10	AC3.10	0,046984	0,061875	0.759346	-0.397171
ugt-49	AC3.2	AC3.2	0,178761	0,188618	0.947741	-0.0774353
abu-1	AC3.3	AC3.3	0,079414	0,084692	0.937688	-0.0928201
pqn-2	AC3.4	AC3.4	0,091448	0,071218	1.28407	0.360726
AC3.5	AC3.5	AC3.5.1	0,226926	0,447873	0.506675	-0.980868		1
AC3.5	AC3.5	AC3.5.2	0,227023	0,451649	0.502654	-0.992364		1
col-151	AC3.6	AC3.6	0,00153	0,004382	0.349158	-1.51805		1
ugt-1	AC3.7	AC3.7	0,074427	0,066522	1.11884	0.162001
ugt-2	AC3.8	AC3.8	0,051497	0,067732	0.760306	-0.395348
tag-49	AC7.1	AC7.1a	0,018012	0,017117	1.05227	0.0735049
tag-49	AC7.1	AC7.1b	0,017936	0,01613	1.11197	0.153114
soc-2	AC7.2	AC7.2a.1	0,257737	0,293097	0.879357	-0.185479
soc-2	AC7.2	AC7.2a.2	0,208308	0,265451	0.784732	-0.349727
soc-2	AC7.2	AC7.2b	0,190503	0,244839	0.778075	-0.36202
AC7.3	AC7.3	AC7.3	0,180497	0,139279	1.29594	0.373997
AC8.10	AC8.10	AC8.10	nan	nan
AC8.11	AC8.11	AC8.11	nan	nan
AC8.12	AC8.12	AC8.12	nan	nan
AC8.3	AC8.3	AC8.3	nan	nan
AC8.4	AC8.4	AC8.4	nan	nan
AC8.7	AC8.7	AC8.7	nan	nan
AH10.1	AH10.1	AH10.1	0,235093	0,254476	0.923832	-0.114298
AH10.2	AH10.2	AH10.2	0	0,001435	0
AH10.3	AH10.3	AH10.3	0,013667	0,018557	0.736469	-0.441304
AH10.4	AH10.4	AH10.4	0,010772	0,010352	1.04055	0.0573477
gcy-1	AH6.1	AH6.1	0,000223	0
sra-6	AH6.10	AH6.10	0	0,000822	0
sra-7	AH6.11	AH6.11	0,000435	0
sra-8	AH6.12	AH6.12	0	0
sra-9	AH6.14	AH6.14	0,000294	0
AH6.2	AH6.2	AH6.2	0,219472	0,208163	1.05433	0.0763232
AH6.3	AH6.3	AH6.3	0,176846	0,163808	1.07959	0.110488
sra-1	AH6.4	AH6.4	0	0
mex-6	AH6.5	AH6.5	8,67431	8,84069	0.98118	-0.02741
sra-2	AH6.6	AH6.6	0	0
sra-3	AH6.7	AH6.7	0,000588	0,002376	0.247516	-2.01441		1
sra-4	AH6.8	AH6.8	0	0
AH9.1	AH9.1	AH9.1	0,019209	0,029347	0.654536	-0.611455		1
crn-4	AH9.2	AH9.2	0,575949	0,589507	0.977001	-0.0335679
AH9.3	AH9.3	AH9.3	0,342642	0,293496	1.16745	0.223361
AH9.4	AH9.4	AH9.4	0,004306	0,001221	3.52621	1.81812	1
AH9.6	AH9.6	AH9.6	0,01685	0,01552	1.08566	0.118567
B0001.1	B0001.1	B0001.1	1,68747	1,81286	0.930833	-0.103406
B0001.2	B0001.2	B0001.2	0,710423	0,760661	0.933955	-0.0985753
B0001.3	B0001.3	B0001.3	0,922856	0,866304	1.06528	0.0912322
B0001.4	B0001.4	B0001.4	1,83207	2,3204	0.789549	-0.340899
B0001.5	B0001.5	B0001.5	1,25668	1,27563	0.985145	-0.0215926
B0001.6	B0001.6	B0001.6.1	0,623494	0,691872	0.90117	-0.150129
B0001.6	B0001.6	B0001.6.2	0,609181	0,691394	0.881091	-0.182637
B0001.6	B0001.6	B0001.6.3	0,613463	0,713152	0.860214	-0.217233
B0001.7	B0001.7	B0001.7	0,823699	0,926429	0.889112	-0.169563
B0001.8	B0001.8	B0001.8.1	0,684436	0,662015	1.03387	0.0480517
B0001.8	B0001.8	B0001.8.2	0,701226	0,702028	0.998858	-0.00164908
B0001.8	B0001.8	B0001.8.3	0,701149	0,702125	0.99861	-0.00200684
amx-2	B0019.1	B0019.1	0,165476	0,241809	0.684325	-0.547246
B0019.2	B0019.2	B0019.2	0,491908	0,514384	0.956305	-0.0644572
col-149	B0024.1	B0024.1	0,37258	0,638656	0.583381	-0.777489		1
B0024.10	B0024.10	B0024.10.1	0,886045	0,933749	0.948911	-0.0756548
B0024.10	B0024.10	B0024.10.2	0,846433	0,92064	0.919396	-0.121241
B0024.11	B0024.11	B0024.11	0,684192	0,732559	0.933975	-0.0985437
gna-1	B0024.12	B0024.12	0,062029	0,071273	0.870307	-0.200404
B0024.13	B0024.13	B0024.13a	1,56644	1,81906	0.861126	-0.215704
B0024.13	B0024.13	B0024.13b	1,31989	1,53276	0.86112	-0.215714
crm-1	B0024.14	B0024.14a	0,439886	0,412983	1.06514	0.0910473
crm-1	B0024.14	B0024.14b	0,420701	0,403703	1.04211	0.0595009
crm-1	B0024.14	B0024.14c.1	0,449077	0,409698	1.09612	0.132402
crm-1	B0024.14	B0024.14c.2	0,39353	0,388336	1.01338	0.0191682
crm-1	B0024.14	B0024.14d	0,440769	0,413738	1.06533	0.0913053
crm-1	B0024.14	B0024.14e	0,461184	0,409773	1.12546	0.170518
B0024.15	B0024.15	B0024.15	0,003044	0,003599	0.845891	-0.241456
col-150	B0024.2	B0024.2	0,145146	0,196178	0.739869	-0.434658
B0024.3	B0024.3	B0024.3	0,013852	0,014754	0.938877	-0.0909923
B0024.4	B0024.4	B0024.4	0,013031	0,010295	1.26567	0.339907
gcy-6	B0024.6	B0024.6	0,000424	0,001289	0.32909	-1.60345		1
B0024.8	B0024.8	B0024.8	0,005684	0,004907	1.15848	0.212239
trx-2	B0024.9	B0024.9.1	0,985219	0,712198	1.38335	0.468166
trx-2	B0024.9	B0024.9.2	1,42735	1,03324	1.38143	0.466164
vps-34	B0025.1	B0025.1a	0,467139	0,529478	0.882263	-0.180719
vps-34	B0025.1	B0025.1b.1	0,433769	0,495845	0.874808	-0.192962
vps-34	B0025.1	B0025.1b.2	0,467077	0,529451	0.882191	-0.180837
vps-34	B0025.1	B0025.1c.1	0,467077	0,529451	0.882191	-0.180837
vps-34	B0025.1	B0025.1c.2	0,469274	0,534002	0.878787	-0.186415
vps-34	B0025.1	B0025.1d.1	0,478105	0,548399	0.87182	-0.197898
vps-34	B0025.1	B0025.1d.2	0,479729	0,549206	0.873496	-0.195128
vps-34	B0025.1	B0025.1e	0,478105	0,548399	0.87182	-0.197898
csn-2	B0025.2	B0025.2.1	1,55797	1,52412	1.02221	0.031691
csn-2	B0025.2	B0025.2.2	1,24824	1,37191	0.909856	-0.13629
csn-2	B0025.2	B0025.2.3	1,249	1,3728	0.909819	-0.136348
csn-2	B0025.2	B0025.2.4	1,24287	1,36575	0.910027	-0.136018
B0025.4	B0025.4	B0025.4	0,865529	0,839531	1.03097	0.0439986
B0034.1	B0034.1	B0034.1	0,037438	0,028615	1.30833	0.387729
B0034.2	B0034.2	B0034.2	0	0
casy-1	B0034.3	B0034.3a	0,603301	0,650712	0.92714	-0.109141
casy-1	B0034.3	B0034.3b	1,08372	1,27222	0.851834	-0.231356
casy-1	B0034.3	B0034.3c.1	0,571434	0,625673	0.913311	-0.130822
casy-1	B0034.3	B0034.3c.2	0,604126	0,701707	0.860938	-0.216019
B0034.4	B0034.4	B0034.4	0,06193	0,070261	0.881431	-0.182081
B0034.5	B0034.5	B0034.5	0,009574	0,012077	0.792775	-0.335017
B0034.7	B0034.7	B0034.7	0,018388	0,009074	2.02653	1.01901	1
his-45	B0035.10	B0035.10	nan	nan
B0035.11	B0035.11	B0035.11	1,68616	1,73854	0.969871	-0.0441348
B0035.12	B0035.12	B0035.12.1	0,964455	1,14041	0.845709	-0.241767
B0035.12	B0035.12	B0035.12.2	1,01838	1,22183	0.833487	-0.262768
B0035.13	B0035.13	B0035.13	0,823302	0,6717	1.2257	0.293605
dnj-1	B0035.14	B0035.14.1	0,781964	0,881526	0.887057	-0.172901
dnj-1	B0035.14	B0035.14.2	1,11534	1,36121	0.819374	-0.287406
B0035.15	B0035.15	B0035.15	0,37539	0,405015	0.926855	-0.109585
B0035.16	B0035.16	B0035.16	0,064169	0,049405	1.29883	0.377216
B0035.18	B0035.18	B0035.18	4,16174	1,97733	2.10473	1.07363	1
B0035.1	B0035.1	B0035.1a	5,33911	5,08974	1.04899	0.0690073
B0035.1	B0035.1	B0035.1b	4,47536	4,3661	1.02502	0.0356586
dnj-2	B0035.2	B0035.2	0,490213	0,573715	0.854454	-0.226925
B0035.3	B0035.3	B0035.3	3,27658	3,24884	1.00854	0.0122661
pfd-4	B0035.4	B0035.4.1	2,69532	1,6707	1.61329	0.690004
pfd-4	B0035.4	B0035.4.2	4,41091	2,4533	1.79795	0.846353
pfd-4	B0035.4	B0035.4.3	2,69335	1,66815	1.61457	0.691153
B0035.5	B0035.5	B0035.5.1	0,609253	0,811563	0.750716	-0.413662
B0035.5	B0035.5	B0035.5.2	0,626453	0,838967	0.746696	-0.421408
B0035.6	B0035.6	B0035.6	1,38605	1,58339	0.875369	-0.192037
his-47	B0035.7	B0035.7	nan	nan
his-48	B0035.8	B0035.8	0,634173	0,271039	2.33979	1.22638	1
his-46	B0035.9	B0035.9	nan	nan
B0041.1	B0041.1	B0041.1	0,007509	0,002994	2.50794	1.3265	1
B0041.2	B0041.2	B0041.2a.1	3,27322	3,60196	0.908733	-0.138072
B0041.2	B0041.2	B0041.2a.2	3,27214	3,60094	0.908691	-0.138139
B0041.2	B0041.2	B0041.2b	2,20767	2,40676	0.917279	-0.124568
B0041.2	B0041.2	B0041.2c	3,19439	3,53005	0.904914	-0.144148
B0041.3	B0041.3	B0041.3	0,367851	0,260161	1.41394	0.499717
rpl-4	B0041.4	B0041.4.1	103,057	123,486	0.834564	-0.260905
rpl-4	B0041.4	B0041.4.2	103,863	121,156	0.857267	-0.222184
rpl-4	B0041.4	B0041.4.3	103,414	124,91	0.827908	-0.272457
B0041.5	B0041.5	B0041.5	1,31329	1,55202	0.846181	-0.240962
ptps-1	B0041.6	B0041.6a	0,214329	0,155958	1.37427	0.45867
ptps-1	B0041.6	B0041.6b	0,214837	0,156327	1.37428	0.458676
xnp-1	B0041.7	B0041.7	0,713803	0,846672	0.843069	-0.246277
B0041.8	B0041.8	B0041.8.1	1,80762	2,04249	0.885008	-0.176238
B0041.8	B0041.8	B0041.8.2	2,14244	2,75623	0.777308	-0.363441
bath-20	B0047.1	B0047.1a	0,02349	0,018543	1.2668	0.341188
bath-20	B0047.1	B0047.1b	0,022679	0,018689	1.21345	0.279113
B0047.2	B0047.2	B0047.2	0,04644	0,026034	1.78383	0.834979
bath-24	B0047.3	B0047.3	0,113977	0,087173	1.30749	0.386798
math-1	B0047.4	B0047.4	0,008731	0,016446	0.530868	-0.913575		1
tsp-20	B0198.1	B0198.1	0,046745	0,068467	0.682743	-0.550585
B0198.2	B0198.2	B0198.2	0,029226	0,030476	0.958977	-0.0604312
B0198.3	B0198.3	B0198.3	0,030705	0,055223	0.55602	-0.846792		1
B0205.10	B0205.10	B0205.10.1	0,338414	0,307029	1.10222	0.140414
B0205.10	B0205.10	B0205.10.2	0,337381	0,300155	1.12402	0.168671
B0205.11	B0205.11	B0205.11	0,817747	0,96955	0.843429	-0.245661
B0205.12	B0205.12	B0205.12	2,10199	1,22238	1.71959	0.782063
B0205.13	B0205.13	B0205.13	0,024561	0,029875	0.82213	-0.282562
B0205.14	B0205.14	B0205.14	0,015469	0,010422	1.48427	0.569757
B0205.1	B0205.1	B0205.1a	0,64345	0,659947	0.975003	-0.0365221
B0205.1	B0205.1	B0205.1b	0,593799	0,602109	0.986199	-0.02005
srz-85	B0205.2	B0205.2a	0,000912	0,000704	1.29685	0.375007
srz-85	B0205.2	B0205.2b	0,001506	0,000628	2.3965	1.26093	1
rpn-10	B0205.3	B0205.3.1	3,78536	4,28788	0.882805	-0.179834
rpn-10	B0205.3	B0205.3.2	3,90701	4,46368	0.875289	-0.192169
B0205.4	B0205.4	B0205.4	0,002462	0,001182	2.08267	1.05844	1
B0205.5	B0205.5	B0205.5	0,046232	0,030665	1.50765	0.592304
B0205.6	B0205.6	B0205.6	0,631835	0,673399	0.938277	-0.0919137
kin-3	B0205.7	B0205.7.1	4,69729	5,60364	0.838257	-0.254536
kin-3	B0205.7	B0205.7.2	5,017	6,49187	0.772813	-0.371809
B0205.8	B0205.8	B0205.8	2,29882	1,44881	1.5867	0.666025
B0205.9	B0205.9	B0205.9	0,648966	0,686555	0.94525	-0.0812324
B0207.1	B0207.1	B0207.1	0,069608	0,058826	1.18329	0.242803
B0207.10	B0207.10	B0207.10	0,076541	0,022054	3.47058	1.79518	1
B0207.11	B0207.11	B0207.11	0,152973	0,153077	0.999321	-0.000980495
41730	B0207.12	B0207.12a	0,030802	0,042114	0.731398	-0.451272
41730	B0207.12	B0207.12b	0,030113	0,044673	0.674062	-0.569047
41730	B0207.12	B0207.12c	0,037738	0,045486	0.829672	-0.269387
B0207.2	B0207.2	B0207.2	0,041601	0,065376	0.63634	-0.652131		1
gpa-14	B0207.3	B0207.3a	0,008199	0,004284	1.91374	0.936393	1
gpa-14	B0207.3	B0207.3b	0,007371	0,004108	1.79417	0.843317
air-2	B0207.4	B0207.4	1,88269	1,73325	1.08622	0.119316
B0207.5	B0207.5	B0207.5	0,001969	0,003973	0.495563	-1.01286		1
B0207.6	B0207.6	B0207.6	0,491832	0,561565	0.875824	-0.191287
B0207.7	B0207.7	B0207.7	0,039235	0,039534	0.992427	-0.0109674
B0207.8	B0207.8	B0207.8	0	0
B0207.9	B0207.9	B0207.9	0,064298	0,049896	1.28863	0.365843
B0212.1	B0212.1	B0212.1	0,007995	0,010686	0.748147	-0.418606
sre-5	B0212.2	B0212.2	0	0
B0212.3	B0212.3	B0212.3	0,182247	0,16637	1.09543	0.1315
B0212.4	B0212.4	B0212.4a	0,05605	0,078603	0.713085	-0.487854
B0212.4	B0212.4	B0212.4b	0,056423	0,079005	0.714173	-0.485654
B0212.4	B0212.4	B0212.4c	0,068472	0,089253	0.767166	-0.382388
osm-9	B0212.5	B0212.5	0,005568	0,007813	0.71259	-0.488856
B0212.6	B0212.6	B0212.6	0,015785	0,007612	2.07355	1.05211	1
cyp-34A5	B0213.10	B0213.10	0,009981	0,010533	0.947612	-0.077632
cyp-34A6	B0213.11	B0213.11	0,01309	0,006454	2.02828	1.02026	1
cyp-34A7	B0213.12	B0213.12	0,001762	0,001828	0.963798	-0.0531973
cyp-34A8	B0213.14	B0213.14	0,203035	0,267208	0.759839	-0.396235
cyp-34A9	B0213.15	B0213.15a	0,296237	0,130222	2.27486	1.18578	1
cyp-34A9	B0213.15	B0213.15b	0,302111	0,132385	2.28206	1.19034	1
cyp-34A9	B0213.15	B0213.15c	0,299907	0,123164	2.43502	1.28393	1
cyp-34A10	B0213.16	B0213.16	0,020161	0,004734	4.25873	2.09042	1
nlp-34	B0213.17	B0213.17.1	36,627	0,534253	68.5574	6.09924	1
nlp-34	B0213.17	B0213.17.2	32,2398	0,469445	68.6764	6.10174	1
nlp-27	B0213.2	B0213.2	24,9974	8,97577	2.78499	1.47767	1
nlp-28	B0213.3	B0213.3	4,90899	1,3685	3.58713	1.84283	1
nlp-29	B0213.4	B0213.4	11,6265	0,631484	18.4114	4.20253	1
nlp-30	B0213.5	B0213.5	0,39081	0,024733	15.801	3.98194	1
nlp-31	B0213.6	B0213.6	8,88379	0,465665	19.0776	4.25381	1
str-83	B0213.7	B0213.7	0	0
str-82	B0213.8	B0213.8	0	0
str-247	B0213.9	B0213.9	0	0
B0218.1	B0218.1	B0218.1a.1	0,425946	0,343597	1.23967	0.309953
B0218.1	B0218.1	B0218.1a.2	0,425561	0,369085	1.15302	0.205413
B0218.1	B0218.1	B0218.1a.3	0,42885	0,371344	1.15486	0.207717
B0218.1	B0218.1	B0218.1a.4	0,42976	0,371906	1.15556	0.208593
B0218.1	B0218.1	B0218.1a.5	0,428722	0,371258	1.15478	0.20762
B0218.1	B0218.1	B0218.1b.1	0,45042	0,380135	1.18489	0.244759
B0218.1	B0218.1	B0218.1b.2	0,454731	0,382985	1.18733	0.247725
B0218.1	B0218.1	B0218.1b.3	0,455981	0,383727	1.1883	0.248893
B0218.2	B0218.2	B0218.2.1	0,250085	0,264565	0.945269	-0.0812037
B0218.2	B0218.2	B0218.2.2	0,255521	0,267593	0.954887	-0.0665985
pmk-1	B0218.3	B0218.3	0,260833	0,373154	0.698996	-0.516645
B0218.5	B0218.5	B0218.5	0,104352	0,118834	0.878133	-0.187489
clec-51	B0218.6	B0218.6	0,465633	0,503981	0.92391	-0.114176
B0218.7	B0218.7	B0218.7	0,490384	0,409522	1.19745	0.259971
clec-52	B0218.8	B0218.8	0,301568	0,379245	0.79518	-0.330647
B0222.1	B0222.1	B0222.1	0,017495	0,028327	0.617622	-0.695203		1
B0222.10	B0222.10	B0222.10	0,013681	0,014344	0.953799	-0.0682421
B0222.11	B0222.11	B0222.11	0,010684	0,015108	0.707187	-0.499835
B0222.2	B0222.2	B0222.2	0,00034	0
B0222.3	B0222.3	B0222.3	0,038507	0,029573	1.30209	0.38083
tag-38	B0222.4	B0222.4	0,025556	0,031742	0.8051	-0.31276
B0222.5	B0222.5	B0222.5	0,297592	0,312303	0.952895	-0.0696107
col-144	B0222.6	B0222.6	0,837829	0,567969	1.47513	0.560844
col-145	B0222.7	B0222.7	0,151186	0,131287	1.15157	0.2036
col-10	B0222.8	B0222.8	0,885365	0,527189	1.67941	0.747952
B0222.9	B0222.9	B0222.9	0,182037	0,193816	0.939226	-0.090456
B0228.1	B0228.1	B0228.1	0,081053	0,136876	0.592163	-0.755934		1
tag-308	B0228.4	B0228.4a	0,246468	0,351776	0.700639	-0.513257
tag-308	B0228.4	B0228.4b	0,107998	0,162607	0.664166	-0.590385		1
tag-308	B0228.4	B0228.4c	0,101308	0,17961	0.564044	-0.82612		1
tag-308	B0228.4	B0228.4d	0,263274	0,363783	0.723712	-0.466513
tag-308	B0228.4	B0228.4e	0,116159	0,241071	0.481846	-1.05336		1
trx-1	B0228.5	B0228.5a	0,009262	0,004737	1.95521	0.967326	1
trx-1	B0228.5	B0228.5b	0,007957	0,006392	1.24479	0.315899
B0228.6	B0228.6	B0228.6	0,059955	0,051688	1.15993	0.214032
B0228.7	B0228.7	B0228.7.1	0,866933	0,979497	0.88508	-0.176121
B0228.7	B0228.7	B0228.7.2	0,877598	1,00448	0.873684	-0.194817
B0228.8	B0228.8	B0228.8	0,000488	0,000281	1.73688	0.796495
B0228.9	B0228.9	B0228.9	0	0
B0238.1	B0238.1	B0238.1	0,037901	0,047866	0.791809	-0.336775
B0238.10	B0238.10	B0238.10	3,34504	2,73481	1.22313	0.290583
B0238.11	B0238.11	B0238.11.1	2,60784	2,59632	1.00444	0.00638715
B0238.11	B0238.11	B0238.11.2	2,53114	2,72582	0.928579	-0.106903
B0238.12	B0238.12	B0238.12	0,235738	0,164747	1.43091	0.516932
B0238.13	B0238.13	B0238.13	0	0,000691	0
B0238.15	B0238.15	B0238.15	0,06633	0,029927	2.21639	1.14821	1
srt-68	B0238.3	B0238.3	0	0
srt-67	B0238.5	B0238.5	0	0
srt-70	B0238.6	B0238.6	0,003632	0,00131	2.77185	1.47085	1
B0238.7	B0238.7	B0238.7	0	0,000363	0
srt-69	B0238.8	B0238.8	0,000913	0
B0238.9	B0238.9	B0238.9	1,70012	1,83101	0.928515	-0.107003
rhr-2	B0240.1	B0240.1.1	0,038843	0,043419	0.894606	-0.160676
rhr-2	B0240.1	B0240.1.2	0,040663	0,0452	0.899641	-0.152579
spe-42	B0240.2	B0240.2	0,003782	0,003268	1.1574	0.210886
daf-11	B0240.3	B0240.3	0,001331	0,001156	1.15112	0.203036
npp-22	B0240.4	B0240.4.1	2,00302	2,32015	0.863315	-0.212041
npp-22	B0240.4	B0240.4.2	1,84616	2,22682	0.829057	-0.270457
B0244.10	B0244.10	B0244.10	0,016102	0,025744	0.625471	-0.676985		1
B0244.11	B0244.11	B0244.11	0	0
ida-1	B0244.2	B0244.2.1	0,387779	0,461946	0.839447	-0.25249
ida-1	B0244.2	B0244.2.2	0,387917	0,462098	0.839469	-0.252451
B0244.4	B0244.4	B0244.4	0,005891	0,004091	1.44002	0.526088
B0244.5	B0244.5	B0244.5	0,006706	0,008691	0.771661	-0.37396
B0244.6	B0244.6	B0244.6	0,011539	0,010242	1.12667	0.172065
B0244.7	B0244.7	B0244.7	0,001467	0,003549	0.413428	-1.27429		1
egg-1	B0244.8	B0244.8	12,8341	14,0848	0.911202	-0.134157
B0244.9	B0244.9	B0244.9	7,29188	7,96097	0.915954	-0.126653
rpl-2	B0250.1	B0250.1.1	119,898	95,1383	1.26025	0.333709
rpl-2	B0250.1	B0250.1.2	118,642	93,9255	1.26315	0.337026
srbc-78	B0250.10	B0250.10	0,000243	0
B0250.2	B0250.2	B0250.2	0,044415	0,023255	1.90993	0.933521	1
B0250.4	B0250.4	B0250.4	0,037054	0,043964	0.842824	-0.246697
B0250.5	B0250.5	B0250.5	1,52706	2,15171	0.709696	-0.494727
srbc-79	B0250.6	B0250.6	0	0
B0250.8	B0250.8	B0250.8	0,034541	0,028615	1.20709	0.271535
B0250.9	B0250.9	B0250.9	15,1056	10,1997	1.48098	0.566557
B0252.1	B0252.1	B0252.1	0,020618	0,025298	0.815007	-0.295116
asm-1	B0252.2	B0252.2	0,09237	0,099005	0.932985	-0.100074
B0252.3	B0252.3	B0252.3a	0,098262	0,150792	0.651641	-0.617851		1
B0252.3	B0252.3	B0252.3b	0,149625	0,179864	0.831879	-0.265555
B0252.3	B0252.3	B0252.3c.1	0,098224	0,150781	0.651434	-0.61831		1
B0252.3	B0252.3	B0252.3c.2	0,098262	0,150792	0.651641	-0.617851		1
cyn-10	B0252.4	B0252.4a	2,1075	1,61245	1.30702	0.386278
cyn-10	B0252.4	B0252.4b	0,97236	0,797988	1.21851	0.285123
B0252.5	B0252.5	B0252.5	0,343587	0,270691	1.2693	0.344029
B0252.8	B0252.8	B0252.8	0,370127	0,204066	1.81376	0.858985
B0261.1	B0261.1	B0261.1.1	0,703718	0,802373	0.877046	-0.189276
B0261.1	B0261.1	B0261.1.2	0,732657	0,843866	0.868215	-0.203876
let-363	B0261.2	B0261.2a	0,85656	0,965608	0.887068	-0.172883
let-363	B0261.2	B0261.2b	0,838847	0,947826	0.885022	-0.176215
B0261.4	B0261.4	B0261.4a	1,25966	1,13698	1.1079	0.147828
B0261.4	B0261.4	B0261.4b	1,29046	1,29944	0.993089	-0.0100046
B0261.5	B0261.5	B0261.5	0,073006	0,053578	1.36261	0.446368
B0261.6	B0261.6	B0261.6a	1,08575	0,934189	1.16224	0.216906
B0261.6	B0261.6	B0261.6b	1,09752	0,947121	1.1588	0.212627
B0261.7	B0261.7	B0261.7	2,14517	2,75588	0.778397	-0.361421
B0261.8	B0261.8	B0261.8	0,197411	0,28235	0.699171	-0.516282
tbb-4	B0272.1	B0272.1	0,025861	0,040994	0.630843	-0.664648		1
B0272.2	B0272.2	B0272.2	0,415612	0,489787	0.848557	-0.236917
B0272.3	B0272.3	B0272.3	2,69954	3,18879	0.846572	-0.240295
B0272.4	B0272.4	B0272.4	0,442278	0,495967	0.891749	-0.165291
B0273.1	B0273.1	B0273.1	0,251403	0,214076	1.17436	0.231879
puf-7	B0273.2	B0273.2.1	3,31569	4,20472	0.788564	-0.342701
puf-7	B0273.2	B0273.2.2	3,15613	4,12511	0.765102	-0.386276
B0273.3	B0273.3	B0273.3	0,258174	0,248847	1.03748	0.0530847
unc-5	B0273.4	B0273.4a	0,157403	0,186865	0.842335	-0.247533
unc-5	B0273.4	B0273.4b	0,161783	0,174831	0.925368	-0.111901
B0280.10	B0280.10	B0280.10	0,358338	0,26901	1.33206	0.413661
B0280.11	B0280.11	B0280.11	0,096121	0,104148	0.922928	-0.11571
glr-2	B0280.12	B0280.12a	0,005549	0,006126	0.905775	-0.142776
glr-2	B0280.12	B0280.12b	0,005391	0,00572	0.942546	-0.0853651
B0280.13	B0280.13	B0280.13	0,065598	0,069914	0.938274	-0.0919192
B0280.17	B0280.17	B0280.17	0,470096	0,40667	1.15596	0.209097
B0280.1	B0280.1	B0280.1a	1,01807	1,20038	0.848123	-0.237654
B0280.1	B0280.1	B0280.1b	1,12749	1,33872	0.842215	-0.24774
B0280.2	B0280.2	B0280.2	0,010627	0,009162	1.15984	0.213921
B0280.3	B0280.3	B0280.3.1	1,4626	2,09976	0.696556	-0.521689
B0280.3	B0280.3	B0280.3.2	1,53327	2,06583	0.742205	-0.43011
B0280.3	B0280.3	B0280.3.3	1,45515	1,99607	0.729007	-0.455994
odd-1	B0280.4	B0280.4	0,038505	0,032438	1.18702	0.24734
cpg-2	B0280.5	B0280.5.1	48,4652	55,3514	0.875591	-0.191671
cpg-2	B0280.5	B0280.5.2	48,4538	55,3582	0.875278	-0.192187
B0280.7	B0280.7	B0280.7	0,009673	0,006146	1.5739	0.654343
nhr-10	B0280.8	B0280.8	0,319418	0,33009	0.967669	-0.0474138
B0280.9	B0280.9	B0280.9	1,15639	1,0373	1.11481	0.156795
B0281.1	B0281.1	B0281.1	0,004214	0
B0281.3	B0281.3	B0281.3	0,077712	0,072831	1.06702	0.0935928
B0281.4	B0281.4	B0281.4	0,09702	0,128179	0.756907	-0.401812
B0281.5	B0281.5	B0281.5	0,396045	0,392976	1.00781	0.0112232
B0281.6	B0281.6	B0281.6	0	0,008866	0
B0281.8	B0281.8	B0281.8	0	0,001201	0
B0284.1	B0284.1	B0284.1	0,024257	0,004567	5.31156	2.40913	1
B0284.2	B0284.2	B0284.2	0,008434	0,001854	4.54954	2.18572	1
B0284.3	B0284.3	B0284.3	0,910026	0,335466	2.71272	1.43974	1
B0284.4	B0284.4	B0284.4	0	0
B0285.1	B0285.1	B0285.1	1,3499	1,50625	0.896199	-0.158109
ckb-3	B0285.10	B0285.10	0	0,000193	0
B0285.3	B0285.3	B0285.3	2,90597	1,3808	2.10456	1.07352	1
B0285.4	B0285.4	B0285.4	0,720334	0,803194	0.896837	-0.157082
hse-5	B0285.5	B0285.5	0,711754	0,795475	0.894753	-0.160438
B0285.6	B0285.6	B0285.6	0,009937	0,010694	0.929187	-0.105959
B0285.7	B0285.7	B0285.7	0,045673	0,061596	0.741499	-0.431483
ckb-1	B0285.8	B0285.8	0,029466	0,039459	0.746752	-0.4213
ckb-2	B0285.9	B0285.9	0,122176	0,124043	0.984949	-0.0218794
B0286.1	B0286.1	B0286.1	0,138497	0,12807	1.08142	0.112922
lat-2	B0286.2	B0286.2a	0,050486	0,024616	2.05088	1.03624	1
lat-2	B0286.2	B0286.2b	0,087139	0,028877	3.01759	1.5934	1
B0286.3	B0286.3	B0286.3	0,241399	0,438185	0.550907	-0.86012		1
ntl-2	B0286.4	B0286.4a.1	1,69415	1,49833	1.13069	0.177206
ntl-2	B0286.4	B0286.4a.2	1,7662	1,67281	1.05583	0.0783751
ntl-2	B0286.4	B0286.4b	1,84611	1,84999	0.997903	-0.00302895
ntl-2	B0286.4	B0286.4c.1	1,8471	1,85006	0.9984	-0.00231009
ntl-2	B0286.4	B0286.4c.2	1,64184	1,48467	1.10586	0.145171
ntl-2	B0286.4	B0286.4c.3	1,7662	1,67281	1.05583	0.0783751
ntl-2	B0286.4	B0286.4c.4	1,72539	1,6969	1.01679	0.024021
ntl-2	B0286.4	B0286.4c.5	1,75045	1,6546	1.05793	0.0812434
ntl-2	B0286.4	B0286.4d.1	1,80278	1,63966	1.09948	0.136827
ntl-2	B0286.4	B0286.4d.2	1,66073	1,4321	1.15965	0.213685
ntl-2	B0286.4	B0286.4d.3	1,78233	1,68565	1.05735	0.0804595
ntl-2	B0286.4	B0286.4d.4	1,79669	1,69288	1.06132	0.0858618
ntl-2	B0286.4	B0286.4d.5	1,7662	1,67281	1.05583	0.0783751
fkh-6	B0286.5	B0286.5	0,071976	0,066165	1.08783	0.121451
B0286.6	B0286.6	B0286.6	0,0115	0,014883	0.772693	-0.372033
B0294.1	B0294.1	B0294.1	0,007156	0,016508	0.433487	-1.20594		1
B0294.3	B0294.3	B0294.3	0,004592	0,010283	0.446565	-1.16306		1
kin-25	B0302.1	B0302.1a	0,582698	0,644083	0.904694	-0.144498
kin-25	B0302.1	B0302.1b	0,63218	0,691981	0.91358	-0.130397
kin-25	B0302.1	B0302.1c	0,828083	0,816211	1.01455	0.0208332
B0302.2	B0302.2	B0302.2	0,004657	0,004494	1.03627	0.0514052
B0302.4	B0302.4	B0302.4	0,008586	0,012649	0.678772	-0.559002
B0302.5	B0302.5	B0302.5	0,577533	0,508164	1.13651	0.184609
B0303.11	B0303.11	B0303.11	0,254148	0,284229	0.894166	-0.161385
B0303.14	B0303.14	B0303.14	0,125244	0,124754	1.00393	0.00565542
B0303.15	B0303.15	B0303.15	1,11694	0,92643	1.20564	0.269798
B0303.16	B0303.16	B0303.16	0,000115	0,00046	0.250077	-1.99956		1
B0303.2	B0303.2	B0303.2	0,076645	0,074136	1.03385	0.0480308
B0303.3	B0303.3	B0303.3.1	3,7682	4,12017	0.914574	-0.128828
B0303.3	B0303.3	B0303.3.2	3,74661	4,11159	0.911231	-0.134111
B0303.3	B0303.3	B0303.3.3	3,98971	4,42144	0.902355	-0.148232
B0303.4	B0303.4	B0303.4.1	1,15603	1,36078	0.849535	-0.235255
B0303.4	B0303.4	B0303.4.2	1,35686	1,59325	0.85163	-0.231701
B0303.7	B0303.7	B0303.7	0,370977	0,39822	0.931588	-0.102236
sdz-1	B0303.8	B0303.8	0,009707	0,002672	3.63269	1.86104	1
B0303.9	B0303.9	B0303.9	0,34581	0,41254	0.838246	-0.254554
hlh-1	B0304.1	B0304.1a	0,041134	0,035196	1.16871	0.224915
hlh-1	B0304.1	B0304.1b	0,040635	0,034809	1.16736	0.223254
hlh-1	B0304.1	B0304.1c	0,042209	0,034672	1.21737	0.28377
B0304.2	B0304.2	B0304.2	0,827801	0,979234	0.845356	-0.24237
cyp-23A1	B0304.3	B0304.3	0,000471	0,001622	0.290131	-1.78522		1
B0304.4	B0304.4	B0304.4	0,367193	0,306013	1.19993	0.262946
sra-32	B0304.5	B0304.5	0,020116	0,022511	0.893613	-0.162278
sra-33	B0304.6	B0304.6	0,010244	0,012852	0.797085	-0.327194
sra-34	B0304.7	B0304.7	0,00072	0,000555	1.29684	0.375005
sra-35	B0304.8	B0304.8	0,00608	0,008921	0.681571	-0.553064
sra-36	B0304.9	B0304.9	0,002038	0
B0310.1	B0310.1	B0310.1	0,080685	0,089188	0.904661	-0.144551
B0310.2	B0310.2	B0310.2.1	0,264967	0,243374	1.08872	0.122638
B0310.2	B0310.2	B0310.2.2	0,301918	0,287137	1.05148	0.0724175
B0310.3	B0310.3	B0310.3	0,012822	0,003288	3.89918	1.96317	1
B0310.4	B0310.4	B0310.4	0	0
ugt-46	B0310.5	B0310.5	0,24211	0,454373	0.532844	-0.908214		1
B0310.6	B0310.6	B0310.6	0,006092	0,003752	1.62355	0.699148
cyp-29A4	B0331.1	B0331.1	0,00403	0,003957	1.01832	0.0261943
B0331.2	B0331.2	B0331.2	0,001493	0
B0334.1	B0334.1	B0334.1.1	3,54348	1,89836	1.8666	0.900413	1
B0334.1	B0334.1	B0334.1.2	2,92611	1,47904	1.97838	0.984323	1
B0334.10	B0334.10	B0334.10	0,005616	0
ooc-3	B0334.11	B0334.11a	0,749949	0,704841	1.064	0.0894946
ooc-3	B0334.11	B0334.11b	0,647338	0,645724	1.0025	0.00360155
B0334.13	B0334.13	B0334.13	0,008531	0,009576	0.890888	-0.166684
twk-5	B0334.2	B0334.2a	0,147055	0,133531	1.10128	0.139181
twk-5	B0334.2	B0334.2b	0,175783	0,147159	1.19451	0.25642
B0334.3	B0334.3	B0334.3a.1	5,45767	3,46186	1.57651	0.656738
B0334.3	B0334.3	B0334.3a.2	5,37125	3,48325	1.54202	0.624824
B0334.3	B0334.3	B0334.3b	5,01611	3,04567	1.64696	0.719809
B0334.4	B0334.4	B0334.4	1,88296	2,26027	0.833069	-0.263493
B0334.5	B0334.5	B0334.5	1,50095	1,85746	0.808066	-0.307455
B0334.6	B0334.6	B0334.6	0,008479	0,016852	0.503113	-0.991046		1
srh-44	B0334.7	B0334.7	0,001045	0,001246	0.839029	-0.253207
age-1	B0334.8	B0334.8	0,855764	1,00351	0.852771	-0.22977
wrm-1	B0336.1	B0336.1.1	0,940809	1,11404	0.844502	-0.243827
wrm-1	B0336.1	B0336.1.2	0,941428	1,11943	0.840989	-0.249842
rpl-23	B0336.10	B0336.10.1	95,4078	77,3989	1.23268	0.301794
rpl-23	B0336.10	B0336.10.2	98,5438	79,083	1.24608	0.317398
rpl-23	B0336.10	B0336.10.3	84,4774	63,7459	1.32522	0.406233
rpl-23	B0336.10	B0336.10.4	84,2872	63,6121	1.32502	0.406012
B0336.11	B0336.11	B0336.11a	0,047607	0,064485	0.738277	-0.437766
B0336.11	B0336.11	B0336.11b	0,030043	0,051943	0.578386	-0.789895		1
B0336.12	B0336.12	B0336.12	0,002237	0,001686	1.32648	0.407608
B0336.13	B0336.13	B0336.13	0,875057	1,02704	0.852018	-0.231043
arf-1.2	B0336.2	B0336.2.1	6,53946	8,31407	0.786553	-0.346383
arf-1.2	B0336.2	B0336.2.2	9,6951	14,1395	0.685675	-0.544403
B0336.3	B0336.3	B0336.3	2,09475	2,24575	0.932762	-0.100419
rgs-5	B0336.4	B0336.4	0,120906	0,127268	0.950011	-0.0739839
B0336.5	B0336.5	B0336.5a	1,38024	1,25784	1.09731	0.133971
B0336.5	B0336.5	B0336.5b	1,65722	1,47202	1.12581	0.170968
B0336.6	B0336.6	B0336.6.1	3,56745	3,52845	1.01105	0.0158586
B0336.6	B0336.6	B0336.6.2	3,68585	3,62021	1.01813	0.025924
B0336.7	B0336.7	B0336.7a	0,513569	0,474411	1.08254	0.114421
B0336.7	B0336.7	B0336.7b.1	0,516273	0,471618	1.09468	0.130515
B0336.7	B0336.7	B0336.7b.2	0,518018	0,470863	1.10015	0.137695
lgg-3	B0336.8	B0336.8	2,05303	1,43283	1.43285	0.518887
swp-1	B0336.9	B0336.9a	0,546963	0,575754	0.949994	-0.0740093
swp-1	B0336.9	B0336.9b.1	0,496646	0,507613	0.978395	-0.0315111
swp-1	B0336.9	B0336.9b.2	0,547639	0,576652	0.949687	-0.0744757
swp-1	B0336.9	B0336.9c	0,008977	0,020668	0.434332	-1.20313		1
swp-1	B0336.9	B0336.9d	0,547554	0,57666	0.949527	-0.0747197
swp-1	B0336.9	B0336.9e	0,38598	0,488362	0.790356	-0.339425
wrt-9	B0344.2	B0344.2	0,002811	0,014779	0.190181	-2.39456		1
B0348.1	B0348.1	B0348.1	0	0,001427	0
B0348.2	B0348.2	B0348.2	0,019336	0,005901	3.27692	1.71234	1
egl-8	B0348.4	B0348.4a	0,394453	0,442875	0.890664	-0.167046
egl-8	B0348.4	B0348.4b	0,391237	0,439276	0.890641	-0.167085
egl-8	B0348.4	B0348.4c	0,265528	0,289671	0.916654	-0.125551
B0348.5	B0348.5	B0348.5	0,013019	0,017965	0.724702	-0.46454
ife-3	B0348.6	B0348.6a.1	11,758	12,8084	0.917991	-0.123448
ife-3	B0348.6	B0348.6a.2	12,788	14,9245	0.856846	-0.222892
ife-3	B0348.6	B0348.6b	14,4776	17,6232	0.821508	-0.283653
ife-3	B0348.6	B0348.6c	14,5259	17,6856	0.821341	-0.283948
unc-44	B0350.2	B0350.2a.1	0,869547	1,16992	0.743253	-0.428074
unc-44	B0350.2	B0350.2a.2	0,818648	1,1081	0.738785	-0.436773
unc-44	B0350.2	B0350.2b.1	0,968085	1,41538	0.683975	-0.547984
unc-44	B0350.2	B0350.2b.2	0,94609	1,36774	0.691718	-0.531745
unc-44	B0350.2	B0350.2c.1	0,858296	1,21172	0.708329	-0.497509
unc-44	B0350.2	B0350.2c.2	0,801892	1,14405	0.700924	-0.51267
unc-44	B0350.2	B0350.2d.1	0,937734	1,33961	0.700005	-0.514562
unc-44	B0350.2	B0350.2d.2	0,94609	1,36774	0.691718	-0.531745
unc-44	B0350.2	B0350.2d.3	0,941619	1,38258	0.681059	-0.554148
unc-44	B0350.2	B0350.2e.1	0,855821	1,20561	0.709866	-0.494382
unc-44	B0350.2	B0350.2e.2	0,797856	1,13502	0.702944	-0.508517
unc-44	B0350.2	B0350.2f.1	0,277572	0,416153	0.666995	-0.584252
unc-44	B0350.2	B0350.2f.2	0,286273	0,428926	0.667418	-0.583337
unc-44	B0350.2	B0350.2g.1	0,678401	0,936236	0.724605	-0.464734
unc-44	B0350.2	B0350.2g.2	0,647554	0,892541	0.725517	-0.462918
B0350.3	B0350.3	B0350.3	0	0
B0353.1	B0353.1	B0353.1	0,389834	0,446422	0.873241	-0.195548
B0361.10	B0361.10	B0361.10	1,04536	1,32191	0.790795	-0.338624
B0361.11	B0361.11	B0361.11	0,027662	0,036786	0.751967	-0.411258
B0361.2	B0361.2	B0361.2a	0,481829	0,495536	0.972339	-0.0404686
B0361.2	B0361.2	B0361.2b	0,272752	0,234615	1.16255	0.217295
B0361.3	B0361.3	B0361.3.1	0,397533	0,471595	0.842954	-0.246474
B0361.3	B0361.3	B0361.3.2	0,395775	0,46639	0.848592	-0.236856
B0361.4	B0361.4	B0361.4	0,305704	0,187726	1.62846	0.703507
psd-1	B0361.5	B0361.5a	1,19999	1,42534	0.841897	-0.248284
psd-1	B0361.5	B0361.5b	1,2084	1,34087	0.901206	-0.150071
B0361.6	B0361.6	B0361.6	0,606764	0,676436	0.897001	-0.156818
B0361.7	B0361.7	B0361.7	0,400035	0,448335	0.892268	-0.164451
B0361.8	B0361.8	B0361.8.1	1,27561	1,13447	1.12441	0.169169
B0361.8	B0361.8	B0361.8.2	1,34218	1,20179	1.11682	0.159393
B0361.9	B0361.9	B0361.9	0,67526	0,831125	0.812465	-0.299622
B0365.1	B0365.1	B0365.1	3,09904	3,69918	0.837764	-0.255384
eat-6	B0365.3	B0365.3.1	12,658	16,6398	0.760706	-0.394589
eat-6	B0365.3	B0365.3.2	12,956	17,04	0.760329	-0.395305
eat-6	B0365.3	B0365.3.3	12,683	16,6735	0.760668	-0.394661
B0365.5	B0365.5	B0365.5a	0,025228	0,036621	0.688904	-0.537626
B0365.5	B0365.5	B0365.5b	0,020103	0,042325	0.474968	-1.0741		1
clec-41	B0365.6	B0365.6.1	0,892776	1,25255	0.712767	-0.488498
clec-41	B0365.6	B0365.6.2	0,892776	1,25255	0.712767	-0.488498
clec-41	B0365.6	B0365.6.3	0,892776	1,25255	0.712767	-0.488498
B0365.7	B0365.7	B0365.7	0,001445	0,001577	0.916444	-0.125881
B0379.1	B0379.1	B0379.1	0,816389	0,920042	0.887339	-0.172443
B0379.2	B0379.2	B0379.2	0,13026	0,137166	0.949652	-0.0745288
mut-16	B0379.3	B0379.3a	1,74927	1,88088	0.930027	-0.104655
mut-16	B0379.3	B0379.3b	1,71226	1,86682	0.917207	-0.124681
tag-188	B0379.4	B0379.4a	1,41071	1,58424	0.890465	-0.167369
tag-188	B0379.4	B0379.4b	0,911436	1,02399	0.890083	-0.167988
B0379.6	B0379.6	B0379.6	0,001776	0,000488	3.63734	1.86288	1
B0379.7	B0379.7	B0379.7.1	0,17726	0,159383	1.11216	0.153369
B0379.7	B0379.7	B0379.7.2	0,178028	0,16062	1.10838	0.148453
B0391.10	B0391.10	B0391.10	0,208011	0,268958	0.773396	-0.370721
B0391.11	B0391.11	B0391.11	0	0
str-263	B0391.12	B0391.12	0	0
B0391.3	B0391.3	B0391.3	0	0
str-12	B0391.4	B0391.4	0,000179	0,002085	0.0857904	-3.54304		1
B0391.5	B0391.5	B0391.5	0,06958	0,055732	1.24848	0.320171
B0391.6	B0391.6	B0391.6	0,000505	0,000686	0.736217	-0.441798
B0391.9	B0391.9	B0391.9	0,008974	0,002874	3.12251	1.64271	1
rps-0	B0393.1	B0393.1.1	119,918	137,813	0.87015	-0.200664
rps-0	B0393.1	B0393.1.2	121,326	140,613	0.862836	-0.212841
rps-0	B0393.1	B0393.1.3	120,63	140,315	0.859709	-0.218081
rps-0	B0393.1	B0393.1.4	120,978	140,465	0.861268	-0.215466
rbg-3	B0393.2	B0393.2.1	1,82711	2,1544	0.848083	-0.237723
rbg-3	B0393.2	B0393.2.2	1,81864	2,20514	0.824728	-0.27801
B0393.3	B0393.3	B0393.3	2,26042	2,34511	0.963887	-0.0530647
B0393.4	B0393.4	B0393.4	0,024869	0,026679	0.932145	-0.101373
B0393.5	B0393.5	B0393.5	0,012257	0,01897	0.646127	-0.63011		1
B0393.6	B0393.6	B0393.6	3,12482	3,40119	0.918743	-0.122267
B0393.7	B0393.7	B0393.7	0,002459	0,002354	1.04475	0.0631633
B0393.8	B0393.8	B0393.8	nan	nan
B0393.9	B0393.9	B0393.9.1	0,374857	0,276027	1.35804	0.441531
B0393.9	B0393.9	B0393.9.2	0,415052	0,309352	1.34168	0.424043
nhx-1	B0395.1	B0395.1	0,035048	0,052461	0.668072	-0.581924
B0395.2	B0395.2	B0395.2	0,007842	0,007739	1.01334	0.0191198
B0395.3	B0395.3	B0395.3.1	1,21028	1,6622	0.728119	-0.457753
B0395.3	B0395.3	B0395.3.2	1,26638	1,76406	0.717878	-0.478189
B0399.1	B0399.1	B0399.1a	0,054214	0,087464	0.619847	-0.690016		1
B0399.1	B0399.1	B0399.1b	0,065982	0,097529	0.676541	-0.563751
B0399.1	B0399.1	B0399.1c	0,075598	0,114097	0.662577	-0.593841		1
B0399.1	B0399.1	B0399.1d	0,059024	0,092108	0.640813	-0.642025		1
B0399.1	B0399.1	B0399.1e	0,063375	0,098589	0.642824	-0.637504		1
B0399.2	B0399.2	B0399.2	0,00119	0,001504	0.791	-0.338251
ubc-17	B0403.2	B0403.2	0,010104	0,012153	0.831417	-0.266355
B0403.3	B0403.3	B0403.3	0,114123	0,216165	0.527944	-0.921543		1
tag-320	B0403.4	B0403.4	3,44107	4,7384	0.726209	-0.461543
B0403.5	B0403.5	B0403.5	0,041134	0,02602	1.5809	0.660745
B0403.6	B0403.6	B0403.6	0,089604	0,069656	1.28638	0.363322
B0410.1	B0410.1	B0410.1	0,001736	0
vang-1	B0410.2	B0410.2a	0,425978	0,449286	0.948122	-0.0768552
vang-1	B0410.2	B0410.2b	0,395184	0,411912	0.959389	-0.0598116
B0410.3	B0410.3	B0410.3	0,216185	0,381747	0.566304	-0.82035		1
dac-1	B0412.1	B0412.1a	0,009545	0,017949	0.531783	-0.91109		1
dac-1	B0412.1	B0412.1b	0,008525	0,018383	0.463746	-1.10859		1
daf-7	B0412.2	B0412.2	0,051695	0,075591	0.683872	-0.548201
B0412.3	B0412.3	B0412.3.1	0,709823	0,810899	0.875353	-0.192063
B0412.3	B0412.3	B0412.3.2	0,720864	0,825243	0.873517	-0.195092
rps-29	B0412.4	B0412.4.1	209,205	99,1501	2.10998	1.07723	1
rps-29	B0412.4	B0412.4.2	247,471	117,018	2.11481	1.08053	1
rps-29	B0412.4	B0412.4.3	248,099	117,331	2.11452	1.08033	1
rps-29	B0412.4	B0412.4.4	214,862	101,771	2.11123	1.07808	1
srz-4	B0414.1	B0414.1	0,005686	0,001033	5.50546	2.46086	1
rnt-1	B0414.2	B0414.2	0,009761	0,006889	1.41678	0.502611
hil-5	B0414.3	B0414.3	13,4778	11,9488	1.12796	0.173719
cpb-3	B0414.5	B0414.5	1,65227	2,06174	0.801396	-0.319413
glh-3	B0414.6	B0414.6	0,628517	0,683752	0.919218	-0.121521
mtk-1	B0414.7	B0414.7a	0,523497	0,601809	0.869872	-0.201124
mtk-1	B0414.7	B0414.7b	0,526048	0,606805	0.866914	-0.206039
B0414.8	B0414.8	B0414.8a	0,515203	0,570976	0.90232	-0.148289
B0414.8	B0414.8	B0414.8b	0,51134	0,567283	0.901384	-0.149786
B0416.1	B0416.1	B0416.1	0,030035	0,038517	0.779781	-0.358859
B0416.2	B0416.2	B0416.2	0,014819	0,005502	2.69368	1.42958	1
B0416.3	B0416.3	B0416.3	0,034077	0,020161	1.69024	0.75723
B0416.4	B0416.4	B0416.4	0,377458	0,318716	1.18431	0.244045
B0416.5	B0416.5	B0416.5a.1	2,54796	3,15218	0.808317	-0.307007
B0416.5	B0416.5	B0416.5a.2	2,67111	3,31456	0.805872	-0.311378
B0416.5	B0416.5	B0416.5b	3,17806	3,91387	0.811999	-0.300449
gly-13	B0416.6	B0416.6	0,43333	0,476249	0.909881	-0.13625
B0416.7	B0416.7	B0416.7a	0,261235	0,151923	1.71952	0.782008
B0416.7	B0416.7	B0416.7b	0,144343	0,09243	1.56165	0.643074
B0432.1	B0432.1	B0432.1	0,018317	0,025298	0.724054	-0.46583
B0432.10	B0432.10	B0432.10	0,213545	0,17825	1.19801	0.260638
B0432.11	B0432.11	B0432.11	0,061685	0,043019	1.43391	0.519955
B0432.12	B0432.12	B0432.12	0,245471	0,137067	1.79088	0.840671
B0432.13	B0432.13	B0432.13.1	0,289919	0,280879	1.03218	0.0457011
B0432.13	B0432.13	B0432.13.2	0,291321	0,296781	0.981603	-0.026789
B0432.14	B0432.14	B0432.14	0,056682	0,041904	1.35265	0.435793
djr-1.1	B0432.2	B0432.2	2,29714	2,55191	0.900165	-0.151739
B0432.3	B0432.3	B0432.3	0,866582	0,702294	1.23393	0.303261
B0432.4	B0432.4	B0432.4	1,3485	1,50723	0.894688	-0.160544
cat-2	B0432.5	B0432.5a	0,007178	0,017705	0.405405	-1.30256		1
cat-2	B0432.5	B0432.5b	0,004461	0,01567	0.284668	-1.81265		1
B0432.6	B0432.6	B0432.6	0,246656	0,25047	0.984773	-0.0221374
B0432.7	B0432.7	B0432.7	0,179038	0,208212	0.859883	-0.217787
B0432.8	B0432.8	B0432.8	0,336713	0,387401	0.869159	-0.202308
B0432.9	B0432.9	B0432.9	0,02309	0,023506	0.982311	-0.0257485
lin-8	B0454.1	B0454.1	0,26822	0,248164	1.08082	0.112123
sri-30	B0454.10	B0454.10	0,003224	0,004171	0.773116	-0.371242
sri-31	B0454.2	B0454.2	0,002198	0,007598	0.2893	-1.78936		1
sri-28	B0454.3	B0454.3	0,001407	0,002549	0.552056	-0.857113		1
sri-29	B0454.4	B0454.4	0,003673	0,001873	1.96096	0.971557	1
B0454.5	B0454.5	B0454.5	0,354474	0,36885	0.961025	-0.0573544
B0454.6	B0454.6	B0454.6	0,197293	0,184433	1.06973	0.097243
clec-2	B0454.7	B0454.7	0,001163	0,001633	0.71215	-0.489747
B0454.8	B0454.8	B0454.8	0,003325	0,003587	0.927003	-0.109353
B0454.9	B0454.9	B0454.9	0,352407	0,271075	1.30004	0.378551
lat-1	B0457.1	B0457.1a	2,04864	2,27154	0.901873	-0.149004
lat-1	B0457.1	B0457.1b	1,96931	2,19297	0.89801	-0.155196
lat-1	B0457.1	B0457.1c	2,09904	2,16853	0.967955	-0.0469877
B0457.2	B0457.2	B0457.2	0,203766	0,278269	0.732263	-0.449567
B0457.4	B0457.4	B0457.4	0	0,001783	0
B0457.6	B0457.6	B0457.6	0,310429	0,370411	0.838066	-0.254864
B0462.1	B0462.1	B0462.1	0,001361	0,001856	0.733549	-0.447036
fbxb-119	B0462.3	B0462.3	0,073715	0,049917	1.47675	0.562426
B0462.4	B0462.4	B0462.4	0,003961	0
drs-1	B0464.1	B0464.1.1	4,94811	6,08952	0.812562	-0.299451
drs-1	B0464.1	B0464.1.2	4,48171	5,56226	0.805735	-0.311622
B0464.2	B0464.2	B0464.2	1,23202	1,40613	0.876178	-0.190704
nlp-36	B0464.3	B0464.3.1	7,89808	4,97881	1.58634	0.665701
nlp-36	B0464.3	B0464.3.2	7,71037	4,85982	1.58655	0.665897
bre-3	B0464.4	B0464.4.1	0,985559	1,09506	0.900005	-0.151996
bre-3	B0464.4	B0464.4.2	1,13819	1,23445	0.922022	-0.117127
spk-1	B0464.5	B0464.5a	1,8628	2,18399	0.852934	-0.229493
spk-1	B0464.5	B0464.5b.1	3,11389	3,37353	0.923036	-0.115541
spk-1	B0464.5	B0464.5b.2	2,98865	3,51214	0.850948	-0.232856
spk-1	B0464.5	B0464.5c.1	2,93479	3,20529	0.915608	-0.127198
spk-1	B0464.5	B0464.5c.2	2,95117	3,35723	0.879049	-0.185984
B0464.6	B0464.6	B0464.6.1	1,68177	1,87896	0.895054	-0.159954
B0464.6	B0464.6	B0464.6.2	1,64201	1,83845	0.893149	-0.163027
B0464.6	B0464.6	B0464.6.3	1,96295	1,92383	1.02033	0.0290421
baf-1	B0464.7	B0464.7.1	3,25509	4,1304	0.788081	-0.343584
baf-1	B0464.7	B0464.7.2	5,20351	5,194	1.00183	0.0026391
tag-342	B0464.8	B0464.8	0,529318	0,555873	0.952228	-0.0706206
B0464.9	B0464.9	B0464.9	0,801711	0,869503	0.922034	-0.117109
jnk-1	B0478.1	B0478.1a	0,018805	0,026328	0.714269	-0.48546
jnk-1	B0478.1	B0478.1b.1	0,01339	0,021506	0.622595	-0.683633		1
jnk-1	B0478.1	B0478.1b.2	0,013383	0,021478	0.62309	-0.682488		1
jnk-1	B0478.1	B0478.1b.3	0,018805	0,026328	0.714269	-0.48546
jnk-1	B0478.1	B0478.1b.4	0,013362	0,021395	0.624573	-0.679057		1
B0478.3	B0478.3	B0478.3	0,00433	0,012463	0.347398	-1.52534		1
B0491.1	B0491.1	B0491.1	0,657552	0,79141	0.830861	-0.26732
sqt-1	B0491.2	B0491.2.1	0,14751	0,261979	0.56306	-0.828638		1
sqt-1	B0491.2	B0491.2.2	0,147087	0,261765	0.561905	-0.831602		1
sqt-1	B0491.2	B0491.2.3	0,145618	0,259985	0.560102	-0.83624		1
B0491.3	B0491.3	B0491.3	1,27654	1,52725	0.835842	-0.258697
B0491.4	B0491.4	B0491.4	0,007795	0,007541	1.03374	0.0478724
B0491.5	B0491.5	B0491.5.1	6,82201	7,95813	0.857238	-0.222233
B0491.5	B0491.5	B0491.5.2	6,77201	7,9432	0.852554	-0.230136
B0491.5	B0491.5	B0491.5.3	5,72231	6,94988	0.823368	-0.28039
B0491.5	B0491.5	B0491.5.4	5,76113	6,99386	0.823741	-0.279737
B0491.6	B0491.6	B0491.6.1	0,373646	0,366302	1.02005	0.0286385
B0491.6	B0491.6	B0491.6.2	0,370832	0,364648	1.01696	0.0242613
B0491.7	B0491.7	B0491.7	0,459742	0,634196	0.724921	-0.464104
clh-2	B0491.8	B0491.8a	0,022523	0,029423	0.765487	-0.38555
clh-2	B0491.8	B0491.8b	0,020732	0,030297	0.684281	-0.547339
clh-2	B0491.8	B0491.8c	0,022418	0,029776	0.752871	-0.409525
sre-1	B0495.1	B0495.1	0	0,001453	0
tag-178	B0495.10	B0495.10a	0,026087	0,033786	0.772145	-0.373057
tag-178	B0495.10	B0495.10b	0,022452	0,03088	0.72705	-0.459873
tag-178	B0495.10	B0495.10c	0,02538	0,033036	0.768256	-0.380342
B0495.2	B0495.2	B0495.2	0,566412	0,559541	1.01228	0.017608
nhx-2	B0495.4	B0495.4	0,342096	0,516485	0.662354	-0.594325		1
B0495.5	B0495.5	B0495.5.1	0,263959	0,261478	1.00949	0.0136243
B0495.5	B0495.5	B0495.5.2	0,265292	0,265063	1.00086	0.00124587
B0495.6	B0495.6	B0495.6	5,02451	2,71587	1.85006	0.887568	1
B0495.7	B0495.7	B0495.7.1	1,79113	2,20921	0.810756	-0.302661
B0495.7	B0495.7	B0495.7.2	1,85288	2,29548	0.807186	-0.309026
B0495.8	B0495.8	B0495.8a	1,1249	1,21938	0.922518	-0.116351
B0495.8	B0495.8	B0495.8b	1,33799	1,17445	1.13925	0.188082
B0495.9	B0495.9	B0495.9	0,60179	0,53229	1.13057	0.177048
B0496.1	B0496.1	B0496.1	0,00957	0,017476	0.547584	-0.868847		1
B0496.2	B0496.2	B0496.2	0,000349	0,000746	0.467737	-1.09623		1
B0496.3	B0496.3	B0496.3a	0,084512	0,134852	0.6267	-0.674154		1
B0496.3	B0496.3	B0496.3b	0,080461	0,127542	0.630859	-0.664611		1
B0496.3	B0496.3	B0496.3c	0,11463	0,163135	0.70267	-0.509082
B0496.4	B0496.4	B0496.4	0,009526	0,014992	0.635436	-0.654182		1
B0496.5	B0496.5	B0496.5	0,00072	0
B0496.6	B0496.6	B0496.6	0,010843	0,003844	2.82095	1.49618	1
B0496.7	B0496.7	B0496.7	0,117625	0,09571	1.22898	0.297458
tag-224	B0496.8	B0496.8	0,126889	0,101125	1.25477	0.327427
B0507.1	B0507.1	B0507.1	0,034483	0,044028	0.783199	-0.35255
B0507.10	B0507.10	B0507.10	0,011505	0,01422	0.809049	-0.3057
srx-115	B0507.11	B0507.11	0,000892	0,0009	0.991046	-0.0129766
B0507.2	B0507.2	B0507.2	0,246279	0,284682	0.865102	-0.209058
B0507.3	B0507.3	B0507.3a	0,034161	0,048794	0.700111	-0.514344
B0507.3	B0507.3	B0507.3b	0,037347	0,052082	0.717091	-0.479773
B0507.4	B0507.4	B0507.4	0	0
B0507.5	B0507.5	B0507.5	0	0
B0507.6	B0507.6	B0507.6	0,005799	0,00248	2.33871	1.22572	1
B0507.7	B0507.7	B0507.7	0	0,000626	0
B0507.8	B0507.8	B0507.8	0,010861	0,004861	2.23458	1.16001	1
B0507.9	B0507.9	B0507.9	0,002898	0,003543	0.817898	-0.290008
fkb-7	B0511.1	B0511.1	0,018829	0,01557	1.20927	0.274138
eif-3.E	B0511.10	B0511.10	2,33487	2,32077	1.00608	0.00873867
B0511.11	B0511.11	B0511.11	0,121617	0,127409	0.95454	-0.0671223
B0511.12	B0511.12	B0511.12	1,02202	1,27938	0.79884	-0.324021
B0511.13	B0511.13	B0511.13	0,626211	0,51611	1.21333	0.27897
B0511.14	B0511.14	B0511.14a	0,636714	0,768914	0.828069	-0.272177
B0511.14	B0511.14	B0511.14b	0,692313	0,827411	0.836722	-0.25718
B0511.2	B0511.2	B0511.2	0,019141	0,011599	1.65025	0.722681
fbxa-125	B0511.3	B0511.3	0,007502	0,005408	1.38725	0.472228
tag-344	B0511.4	B0511.4	0,110522	0,113127	0.976973	-0.0336097
B0511.5	B0511.5	B0511.5	0,037004	0,039171	0.944671	-0.0821169
B0511.6	B0511.6	B0511.6.1	1,93986	1,87487	1.03466	0.049162
B0511.6	B0511.6	B0511.6.2	2,12501	2,22045	0.957018	-0.0633825
B0511.7	B0511.7	B0511.7	1,4139	1,40855	1.0038	0.00546931
tag-264	B0511.8	B0511.8.1	0,913467	0,970942	0.940805	-0.0880325
tag-264	B0511.8	B0511.8.2	0,912143	0,973547	0.936928	-0.0939906
mat-4	B0511.9	B0511.9a	3,70152	3,97044	0.932269	-0.101181
mat-4	B0511.9	B0511.9b	2,95616	3,60114	0.820896	-0.284729
lin-66	B0513.1	B0513.1	1,84495	2,08496	0.884885	-0.176438
B0513.2	B0513.2	B0513.2	1,29865	1,79733	0.722544	-0.468843
rpl-29	B0513.3	B0513.3.1	543,533	271,834	1.9995	0.999642	1
rpl-29	B0513.3	B0513.3.2	652,435	326,383	1.99899	0.999268	1
B0513.4	B0513.4	B0513.4	9,56815	5,33826	1.79237	0.84187
B0513.5	B0513.5	B0513.5	0,317544	0,45381	0.699729	-0.515132
B0513.6	B0513.6	B0513.6	0,008091	0
B0513.9	B0513.9	B0513.9a	0,270368	0,120972	2.23496	1.16025	1
B0513.9	B0513.9	B0513.9b.1	0,277325	0,109177	2.54014	1.34491	1
B0513.9	B0513.9	B0513.9b.2	0,271066	0,12125	2.2356	1.16066	1
kin-31	B0523.1	B0523.1	0,345201	0,379169	0.910415	-0.135404
pgl-2	B0523.3	B0523.3	0,338599	0,358256	0.945131	-0.0814132
fli-1	B0523.5	B0523.5	0,539985	0,60618	0.8908	-0.166827
B0524.1	B0524.1	B0524.1	0,145344	0,165106	0.880307	-0.183921
B0524.2	B0524.2	B0524.2	0,044331	0,033891	1.30804	0.387407
B0524.3	B0524.3	B0524.3	0	0
B0524.4	B0524.4	B0524.4	0,00125	0,004382	0.285248	-1.80971		1
B0524.5	B0524.5	B0524.5	0,018565	0,013501	1.37508	0.459518
B0524.6	B0524.6	B0524.6	0,50547	0,448126	1.12796	0.173721
B0524.7	B0524.7	B0524.7	0,282388	0,318548	0.886485	-0.173832
tpa-1	B0545.1	B0545.1a	0,267698	0,255771	1.04663	0.0657537
tpa-1	B0545.1	B0545.1b.1	0,249713	0,224801	1.11082	0.151622
tpa-1	B0545.1	B0545.1b.2	0,252189	0,225357	1.11906	0.162293
B0545.3	B0545.3	B0545.3	0,087497	0,077024	1.13597	0.183926
B0545.4	B0545.4	B0545.4	0,036788	0,054513	0.674859	-0.567341
37377	B0546.1	B0546.1.1	13,7513	10,1594	1.35355	0.436753
37377	B0546.1	B0546.1.2	13,4849	9,96637	1.35304	0.436205
37377	B0546.1	B0546.1.3	13,686	10,1152	1.35301	0.436176
B0546.2	B0546.2	B0546.2.1	1,13656	1,23074	0.923477	-0.114852
B0546.2	B0546.2	B0546.2.2	1,20439	1,31666	0.914731	-0.12858
B0546.3	B0546.3	B0546.3	0,503101	0,41744	1.20521	0.269279
B0546.4	B0546.4	B0546.4a	0,886277	0,647411	1.36896	0.453076
B0546.4	B0546.4	B0546.4b	0,428132	0,314252	1.36238	0.446134
B0546.5	B0546.5	B0546.5	0	0
csn-5	B0547.1	B0547.1.1	1,97665	2,1571	0.916346	-0.126036
csn-5	B0547.1	B0547.1.2	2,03478	2,21796	0.917411	-0.124361
B0547.2	B0547.2	B0547.2	0	0
srd-8	B0547.4	B0547.4	0	0
B0554.1	B0554.1	B0554.1	0	0
B0554.2	B0554.2	B0554.2	0,000494	0,001185	0.417412	-1.26046		1
B0554.3	B0554.3	B0554.3	0	0
B0554.4	B0554.4	B0554.4	0,001307	0,001456	0.897617	-0.155828
B0554.5	B0554.5	B0554.5	0,007553	0,009657	0.782112	-0.354553
dod-20	B0554.6	B0554.6	0,002528	0,00183	1.38149	0.466228
B0554.7	B0554.7	B0554.7	0,000092	0,000818	0.112449	-3.15265		1
B0563.1	B0563.1	B0563.1	0,01671	0,015616	1.07007	0.0977059
tsp-11	B0563.2	B0563.2	0,034555	0,057176	0.60436	-0.726519		1
tag-132	B0563.4	B0563.4	1,22779	1,5044	0.816133	-0.293124
B0563.5	B0563.5	B0563.5	0,07948	0,062313	1.27551	0.351071
B0563.6	B0563.6	B0563.6a	0,025248	0,03066	0.823482	-0.280191
B0563.6	B0563.6	B0563.6b.1	0,04439	0,058101	0.764002	-0.388351
B0563.6	B0563.6	B0563.6b.2	0,044031	0,054566	0.80693	-0.309485
B0563.7	B0563.7	B0563.7	0,020077	0,012812	1.567	0.648006
B0563.8	B0563.8	B0563.8	0,088081	0,051732	1.70263	0.767768
B0563.9	B0563.9	B0563.9	0,448717	0,019305	23.2433	4.53874	1
unc-30	B0564.10	B0564.10a	0,020095	0,014794	1.35829	0.441796
unc-30	B0564.10	B0564.10b	0,019543	0,017294	1.13003	0.176364
B0564.11	B0564.11	B0564.11	0,586336	0,645606	0.908195	-0.138926
B0564.1	B0564.1	B0564.1a	1,48725	1,54615	0.961905	-0.0560331
tin-9.2	B0564.1	B0564.1b.1	1,5775	1,5993	0.986369	-0.0198006
tin-9.2	B0564.1	B0564.1b.2	2,27508	1,77538	1.28146	0.357789
B0564.2	B0564.2	B0564.2	0,435608	0,36112	1.20627	0.270552
B0564.3	B0564.3	B0564.3.1	0,5455	0,134952	4.04218	2.01513	1
B0564.3	B0564.3	B0564.3.2	0,555664	0,137636	4.0372	2.01335	1
B0564.4	B0564.4	B0564.4	0,079115	0,072397	1.09279	0.128012
B0564.6	B0564.6	B0564.6a	nan	nan
B0564.6	B0564.6	B0564.6b	nan	nan
B0564.7	B0564.7	B0564.7.1	0,385806	0,451576	0.854355	-0.227093
B0564.7	B0564.7	B0564.7.2	0,38624	0,460367	0.838983	-0.253287
B0564.9	B0564.9	B0564.9	nan	nan
BE0003N10.1	BE0003N10.1	BE0003N10.1	0,369279	0,414045	0.891881	-0.165076
BE0003N10.2	BE0003N10.2	BE0003N10.2	0,916119	0,902798	1.01476	0.0211318
BE0003N10.3	BE0003N10.3	BE0003N10.3	0,033397	0,021339	1.56509	0.646247
BE10.1	BE10.1	BE10.1	0,359128	0,33694	1.06585	0.0920064
BE10.2	BE10.2	BE10.2	0,006823	0,010231	0.666849	-0.584568
BE10.3	BE10.3	BE10.3	0,020062	0,02201	0.911512	-0.133667
BE10.4	BE10.4	BE10.4	0,019123	0,012712	1.50437	0.589159
BE10.5	BE10.5	BE10.5	0,194867	0,147642	1.31986	0.400387
C01A2.1	C01A2.1	C01A2.1	0,004312	0,005475	0.787611	-0.344445
C01A2.2	C01A2.2	C01A2.2	0,116423	0,104439	1.11475	0.156716
C01A2.3	C01A2.3	C01A2.3	0,50314	0,620068	0.811427	-0.301467
C01A2.4	C01A2.4	C01A2.4	1,03025	0,730296	1.41073	0.496441
C01A2.5	C01A2.5	C01A2.5	0,791386	0,745138	1.06207	0.0868739
C01A2.6	C01A2.6	C01A2.6	0,006385	0,008309	0.768405	-0.380062
nlp-38	C01A2.7	C01A2.7.1	0,063326	0,090102	0.702828	-0.508756
nlp-38	C01A2.7	C01A2.7.2	0,077987	0,112145	0.695414	-0.524056
drh-2	C01B10.1	C01B10.1	0,198743	0,212435	0.935547	-0.0961174
C01B10.10	C01B10.10	C01B10.10	0,048046	0,058288	0.824296	-0.278766
C01B10.11	C01B10.11	C01B10.11	0,525	0,527409	0.995432	-0.00660477
C01B10.3	C01B10.3	C01B10.3	0,198398	0,342283	0.579631	-0.786792		1
C01B10.4	C01B10.4	C01B10.4	0,020863	0,021741	0.95962	-0.0594648
hil-7	C01B10.5	C01B10.5a	0,01734	0,012944	1.33968	0.421893
hil-7	C01B10.5	C01B10.5b.1	0,019001	0,011724	1.62063	0.696558
hil-7	C01B10.5	C01B10.5b.2	0,020888	0,012889	1.62063	0.696555
hil-7	C01B10.5	C01B10.5c	0,019616	0,012097	1.62155	0.697376
hil-7	C01B10.5	C01B10.5e	0,010554	0,016489	0.640085	-0.643664		1
C01B10.6	C01B10.6	C01B10.6a.1	3,1029	3,28581	0.944333	-0.0826319
C01B10.6	C01B10.6	C01B10.6a.2	3,10971	3,29662	0.943303	-0.0842076
C01B10.6	C01B10.6	C01B10.6b	3,0756	3,16278	0.972436	-0.0403253
C01B10.7	C01B10.7	C01B10.7	0,001002	0,000412	2.43131	1.28173	1
C01B10.8	C01B10.8	C01B10.8.1	0,912063	1,02716	0.887946	-0.171456
C01B10.8	C01B10.8	C01B10.8.2	0,947448	1,0748	0.881511	-0.18195
C01B10.9	C01B10.9	C01B10.9	0,558726	0,615925	0.907133	-0.140614
sqt-2	C01B12.1	C01B12.1	0,093078	0,193523	0.480965	-1.056		1
C01B12.2	C01B12.2	C01B12.2	0,180762	0,184296	0.980824	-0.0279333
C01B12.3	C01B12.3	C01B12.3	0,050385	0,050543	0.996878	-0.00451126
C01B12.4	C01B12.4	C01B12.4	0,040924	0,053044	0.771516	-0.374233
C01B12.5	C01B12.5	C01B12.5	0,01196	0,011609	1.03022	0.0429492
C01B12.7	C01B12.7	C01B12.7	0,111004	0,118441	0.937209	-0.0935569
C01B12.8	C01B12.8	C01B12.8	0,421372	0,301994	1.3953	0.480575
str-257	C01B4.1	C01B4.1	nan	nan
str-76	C01B4.10	C01B4.10	nan	nan
str-258	C01B4.3	C01B4.3	nan	nan
srd-61	C01B4.5	C01B4.5	nan	nan
C01B4.6	C01B4.6	C01B4.6	nan	nan
C01B4.7	C01B4.7	C01B4.7	nan	nan
C01B4.8	C01B4.8	C01B4.8	nan	nan
C01B4.9	C01B4.9	C01B4.9	nan	nan
C01B7.1	C01B7.1	C01B7.1a.1	0,162451	0,195048	0.832877	-0.263825
C01B7.1	C01B7.1	C01B7.1a.2	0,163002	0,195413	0.834141	-0.261637
C01B7.1	C01B7.1	C01B7.1b	0,279958	0,352236	0.794802	-0.331332
C01B7.3	C01B7.3	C01B7.3	0	0,001216	0
tag-117	C01B7.4	C01B7.4	0,049429	0,048146	1.02666	0.0379567
C01B7.5	C01B7.5	C01B7.5	0,004733	0,004426	1.06958	0.097039
rpm-1	C01B7.6	C01B7.6	0,047106	0,069726	0.67558	-0.565801
C01B7.7	C01B7.7	C01B7.7	nan	nan
C01B9.1	C01B9.1	C01B9.1	0,01335	0,024064	0.554772	-0.850033		1
clc-2	C01C10.1	C01C10.1	0,068858	0,064691	1.0644	0.0900442
C01C10.2	C01C10.2	C01C10.2a	0,256347	0,231056	1.10946	0.149855
C01C10.2	C01C10.2	C01C10.2b	0,179625	0,176309	1.01881	0.026882
acl-12	C01C10.3	C01C10.3	0,24714	0,194979	1.26752	0.34201
clc-5	C01C10.4	C01C10.4	0,085324	0,087192	0.978583	-0.0312342
nlp-1	C01C4.1	C01C4.1	0,142752	0,126707	1.12663	0.172015
C01C4.2	C01C4.2	C01C4.2	0,001327	0
C01C4.3	C01C4.3	C01C4.3a	0,058946	0,044735	1.31769	0.398012
C01C4.3	C01C4.3	C01C4.3b	0,063849	0,062268	1.02539	0.0361687
ark-1	C01C7.1	C01C7.1	0,498699	0,598918	0.832667	-0.264189
C01F1.1	C01F1.1	C01F1.1	0,875955	0,91915	0.953005	-0.0694436
C01F1.2	C01F1.2	C01F1.2	0,528419	0,568964	0.928739	-0.106655
C01F1.3	C01F1.3	C01F1.3a.1	0,147594	0,226406	0.6519	-0.617278		1
C01F1.3	C01F1.3	C01F1.3a.2	0,143311	0,225481	0.635579	-0.653857		1
C01F1.3	C01F1.3	C01F1.3b	0,288378	0,262381	1.09908	0.136298
C01F1.4	C01F1.4	C01F1.4	0,015801	0,019046	0.829618	-0.269481
C01F1.5	C01F1.5	C01F1.5	0,005607	0,00227	2.46974	1.30436	1
C01F1.6	C01F1.6	C01F1.6	0,763024	0,812882	0.938665	-0.0913175
C01F4.2	C01F4.2	C01F4.2a	0,094197	0,075405	1.2492	0.321009
C01F4.2	C01F4.2	C01F4.2b	0,013768	0,01936	0.711167	-0.491741
C01F6.1	C01F6.1	C01F6.1	0,793738	0,946039	0.839012	-0.253237
C01F6.2	C01F6.2	C01F6.2	0,049252	0,054235	0.908135	-0.139022
fem-3	C01F6.4	C01F6.4	0,587853	0,621032	0.946574	-0.0792122
aly-1	C01F6.5	C01F6.5	1,09294	0,924294	1.18246	0.24179
tag-60	C01F6.6	C01F6.6a	1,2557	1,73745	0.722726	-0.46848
tag-60	C01F6.6	C01F6.6b	0,929765	1,23339	0.753829	-0.407691
tag-60	C01F6.6	C01F6.6c	1,18378	1,61362	0.733618	-0.4469
tag-60	C01F6.6	C01F6.6d	1,1407	1,5498	0.73603	-0.442163
tag-60	C01F6.6	C01F6.6e.1	1,35622	1,8789	0.721816	-0.470297
tag-60	C01F6.6	C01F6.6e.2	1,33256	1,81032	0.736091	-0.442044
tag-60	C01F6.6	C01F6.6e.3	1,20363	1,66627	0.72235	-0.46923
tag-60	C01F6.6	C01F6.6e.4	1,2557	1,73745	0.722726	-0.46848
tag-60	C01F6.6	C01F6.6e.5	1,2387	1,75055	0.707606	-0.498981
icl-1	C01F6.8	C01F6.8a	2,14052	2,36363	0.905607	-0.143043
icl-1	C01F6.8	C01F6.8b	1,93458	2,18352	0.885991	-0.174635
C01F6.9	C01F6.9	C01F6.9	3,77068	3,10991	1.21247	0.277952
C01G10.1	C01G10.1	C01G10.1	0,009698	0,013643	0.7108	-0.492485
C01G10.10	C01G10.10	C01G10.10	0,204088	0,201815	1.01126	0.0161579
unc-76	C01G10.11	C01G10.11a.1	1,49771	1,71157	0.87505	-0.192562
unc-76	C01G10.11	C01G10.11a.2	1,54227	1,8612	0.828643	-0.271178
unc-76	C01G10.11	C01G10.11b.1	0,896914	1,034	0.867422	-0.205195
unc-76	C01G10.11	C01G10.11b.2	1,51553	1,83408	0.826316	-0.275234
dnj-3	C01G10.12	C01G10.12	0,096383	0,090388	1.06633	0.0926535
C01G10.14	C01G10.14	C01G10.14	0,012476	0,007499	1.66364	0.734341
C01G10.15	C01G10.15	C01G10.15	0,040043	0,036401	1.10006	0.137588
C01G10.16	C01G10.16	C01G10.16	0,002856	0,004262	0.67005	-0.577659
C01G10.17	C01G10.17	C01G10.17	0,012007	0,008026	1.49596	0.581073
srx-79	C01G10.2	C01G10.2	0	0
srx-78	C01G10.3	C01G10.3	0	0
C01G10.4	C01G10.4	C01G10.4	0,00722	0,013734	0.525685	-0.927729		1
C01G10.5	C01G10.5	C01G10.5	0,016608	0,007447	2.23021	1.15718	1
C01G10.6	C01G10.6	C01G10.6	0,010435	0,013676	0.763029	-0.390191
C01G10.7	C01G10.7	C01G10.7	0,924855	0,898408	1.02944	0.0418564
C01G10.8	C01G10.8	C01G10.8.1	5,62597	5,67004	0.992228	-0.0112571
C01G10.8	C01G10.8	C01G10.8.2	5,10535	5,53386	0.922566	-0.116276
C01G10.9	C01G10.9	C01G10.9	1,07823	0,893594	1.20662	0.270974
C01G12.1	C01G12.1	C01G12.1	0,107039	0,122048	0.877024	-0.189312
nspb-8	C01G12.10	C01G12.10	0,075457	0,062928	1.1991	0.261957
nspb-9	C01G12.11	C01G12.11	0,097975	0,030858	3.17505	1.66678	1
C01G12.13	C01G12.13	C01G12.13	0,083148	0,052481	1.58433	0.663872
nspb-7	C01G12.2	C01G12.2	0,017709	0
C01G12.3	C01G12.3	C01G12.3	0,85866	0,785353	1.09334	0.128746
C01G12.5	C01G12.5	C01G12.5	0,012782	0,005291	2.41563	1.2724	1
nspb-10	C01G12.6	C01G12.6	0,034636	0,012407	2.79159	1.48109	1
C01G12.7	C01G12.7	C01G12.7	0,017555	0,015934	1.10177	0.139817
C01G12.8	C01G12.8	C01G12.8	0,195234	0,188434	1.03609	0.051145
C01G12.9	C01G12.9	C01G12.9	0,071985	0,027117	2.65465	1.40852	1
tag-292	C01G5.2	C01G5.2	3,28147	3,38184	0.970321	-0.0434662
C01G5.3	C01G5.3	C01G5.3	0,03022	0,032981	0.916286	-0.12613
C01G5.4	C01G5.4	C01G5.4	0,013632	0,016964	0.803536	-0.315566
C01G5.5	C01G5.5	C01G5.5	0,693341	0,507273	1.3668	0.450803
C01G5.6	C01G5.6	C01G5.6	1,44252	1,50625	0.95769	-0.0623699
C01G5.7	C01G5.7	C01G5.7	0,0105	0,004951	2.12079	1.0846	1
C01G5.8	C01G5.8	C01G5.8	0,312754	0,337514	0.92664	-0.109919
C01G5.9	C01G5.9	C01G5.9	0,00455	0,00831	0.547581	-0.868856		1
aqp-2	C01G6.1	C01G6.1a.1	1,13494	1,19203	0.952107	-0.0708045
aqp-2	C01G6.1	C01G6.1a.2	1,12778	1,1839	0.952597	-0.0700616
aqp-2	C01G6.1	C01G6.1b.1	1,09915	1,15365	0.952759	-0.0698173
aqp-2	C01G6.1	C01G6.1b.2	1,43726	1,42704	1.00716	0.0102953
C01G6.2	C01G6.2	C01G6.2	0,041297	0,047094	0.876895	-0.189524
C01G6.3	C01G6.3	C01G6.3	4,73305	4,58619	1.03202	0.045474
C01G6.4	C01G6.4	C01G6.4	1,64431	1,79546	0.915815	-0.126871
C01G6.5	C01G6.5	C01G6.5	2,10799	2,49372	0.845319	-0.242431
tag-165	C01G6.6	C01G6.6a.1	0,601646	0,690554	0.871251	-0.198839
tag-165	C01G6.6	C01G6.6a.2	0,613862	0,708126	0.866882	-0.206092
tag-165	C01G6.6	C01G6.6a.3	0,613772	0,708302	0.86654	-0.206662
tag-165	C01G6.6	C01G6.6b	0,628641	0,827857	0.759359	-0.397145
C01G6.7	C01G6.7	C01G6.7	0,34679	0,333028	1.04132	0.0584188
cam-1	C01G6.8	C01G6.8a	1,39354	1,5508	0.898594	-0.154258
cam-1	C01G6.8	C01G6.8b	1,39354	1,5508	0.898594	-0.154258
cam-1	C01G6.8	C01G6.8c	1,39354	1,5508	0.898594	-0.154258
C01G6.9	C01G6.9	C01G6.9	0,005522	0,005173	1.06745	0.0941723
C01G8.1	C01G8.1	C01G8.1	6,58669	7,64984	0.861023	-0.215876
cln-3.2	C01G8.2	C01G8.2.1	0,239758	0,226559	1.05826	0.0816922
cln-3.2	C01G8.2	C01G8.2.2	0,24669	0,237311	1.03952	0.0559203
dhs-1	C01G8.3	C01G8.3	0,926705	1,00837	0.919013	-0.121843
dnj-4	C01G8.4	C01G8.4	0,260009	0,270698	0.960513	-0.0581227
erm-1	C01G8.5	C01G8.5a.1	4,62986	5,87192	0.788475	-0.342864
erm-1	C01G8.5	C01G8.5a.2	4,63161	5,87413	0.788476	-0.342861
erm-1	C01G8.5	C01G8.5b	4,67973	5,93353	0.788692	-0.342465
C01G8.6	C01G8.6	C01G8.6	0,9405	1,1964	0.786108	-0.3472
lss-4	C01G8.9	C01G8.9a	2,70171	3,07238	0.879354	-0.185484
lss-4	C01G8.9	C01G8.9b	1,85454	2,27806	0.814087	-0.296744
col-61	C01H6.1	C01H6.1	0,00348	0,003378	1.03019	0.0429174
C01H6.2	C01H6.2	C01H6.2	0,017271	0,032933	0.524424	-0.931195		1
C01H6.3	C01H6.3	C01H6.3	0,00981	0,006516	1.50549	0.590235
C01H6.4	C01H6.4	C01H6.4	0,059781	0,08721	0.685485	-0.544803
nhr-23	C01H6.5	C01H6.5a	0,630113	0,74814	0.842239	-0.247698
nhr-23	C01H6.5	C01H6.5b.1	0,649642	0,813759	0.798322	-0.324957
nhr-23	C01H6.5	C01H6.5b.2	0,701768	0,882077	0.795586	-0.32991
nhr-23	C01H6.5	C01H6.5b.3	0,607865	0,759356	0.800501	-0.321025
nhr-23	C01H6.5	C01H6.5c	0,759415	0,963992	0.787781	-0.344133
nhr-23	C01H6.5	C01H6.5d	0,850652	1,07665	0.790091	-0.339908
nhr-23	C01H6.5	C01H6.5e.1	0,607865	0,759356	0.800501	-0.321025
nhr-23	C01H6.5	C01H6.5e.2	0,821165	1,03082	0.796613	-0.328048
nhr-23	C01H6.5	C01H6.5f.1	0,699607	0,878917	0.795988	-0.329182
nhr-23	C01H6.5	C01H6.5f.2	0,699928	0,879384	0.79593	-0.329287
C01H6.6	C01H6.6	C01H6.6	0,120923	0,111326	1.08621	0.119298
tag-298	C01H6.7	C01H6.7	1,2901	1,32887	0.970825	-0.0427171
C01H6.8	C01H6.8	C01H6.8	0,012281	0,046291	0.265289	-1.91436		1
C01H6.9	C01H6.9	C01H6.9	0,291658	0,298452	0.977236	-0.0332213
gst-33	C02A12.1	C02A12.1	0,044933	0,044047	1.02011	0.0287287
srbc-33	C02A12.10	C02A12.10	0,001181	0
srbc-29	C02A12.2	C02A12.2	0	0
srbc-30	C02A12.3	C02A12.3	0	0
lys-7	C02A12.4	C02A12.4.1	10,1016	7,06378	1.43006	0.516072
lys-7	C02A12.4	C02A12.4.2	10,2327	7,16645	1.42786	0.513856
srbc-32	C02A12.5	C02A12.5	0,000973	0
srbc-36	C02A12.6	C02A12.6	0	0
C02A12.8	C02A12.8	C02A12.8	0,000305	0,000308	0.991045	-0.0129775
srbc-31	C02A12.9	C02A12.9	0	0,000976	0
C02B10.1	C02B10.1	C02B10.1	2,61458	3,64742	0.71683	-0.480297
C02B10.2	C02B10.2	C02B10.2	0,698838	0,618379	1.13011	0.176467
C02B10.3	C02B10.3	C02B10.3.1	0,126266	0,15692	0.804652	-0.313563
C02B10.3	C02B10.3	C02B10.3.2	0,208729	0,28953	0.720924	-0.472082
C02B10.4	C02B10.4	C02B10.4.1	3,46326	2,8937	1.19683	0.259215
C02B10.4	C02B10.4	C02B10.4.2	3,94875	3,50465	1.12672	0.172126
C02B10.5	C02B10.5	C02B10.5.1	1,44819	1,61577	0.896285	-0.157971
C02B10.5	C02B10.5	C02B10.5.2	1,57085	1,76196	0.891536	-0.165636
C02B10.5	C02B10.5	C02B10.5.3	1,58417	1,77697	0.891501	-0.165692
C02B10.6	C02B10.6	C02B10.6	0,385137	0,495505	0.777262	-0.363528
adt-1	C02B4.1	C02B4.1	0,009156	0,012384	0.739338	-0.435695
nhr-17	C02B4.2	C02B4.2	0,104686	0,159366	0.65689	-0.606275		1
C02B4.3	C02B4.3	C02B4.3	0,021614	0,010719	2.01649	1.01184	1
C02B8.1	C02B8.1	C02B8.1.1	0,079373	0,050223	1.58043	0.660319
C02B8.1	C02B8.1	C02B8.1.2	0,073365	0,040018	1.8333	0.874447	1
C02B8.2	C02B8.2	C02B8.2	0	0
C02B8.3	C02B8.3	C02B8.3	0,071398	0,074431	0.959249	-0.0600222
hlh-8	C02B8.4	C02B8.4	0,029692	0,027479	1.08052	0.11173
C02B8.5	C02B8.5	C02B8.5	0,010931	0,009404	1.16237	0.217074
C02B8.6	C02B8.6	C02B8.6	0,192924	0,214108	0.901059	-0.150306
C02B8.7	C02B8.7	C02B8.7	0,004842	0
tyr-1	C02C2.1	C02C2.1.1	0,971954	0,595528	1.63209	0.706719
tyr-1	C02C2.1	C02C2.1.2	1,0052	0,607373	1.655	0.726828
cup-4	C02C2.3	C02C2.3	0,074635	0,103468	0.721332	-0.471264
C02C2.4	C02C2.4	C02C2.4	0,031391	0,039038	0.804127	-0.314504
C02C2.5	C02C2.5	C02C2.5	0,018472	0,028889	0.639405	-0.645198		1
dyn-1	C02C6.1	C02C6.1a	1,32403	1,59267	0.831327	-0.266512
dyn-1	C02C6.1	C02C6.1b	1,35825	1,63575	0.830353	-0.268203
C02C6.2	C02C6.2	C02C6.2a	0,067168	0,067901	0.989209	-0.0156524
C02C6.2	C02C6.2	C02C6.2b	0,070256	0,078345	0.896755	-0.157214
C02C6.3	C02C6.3	C02C6.3a	0,31369	0,422827	0.741887	-0.430728
C02C6.3	C02C6.3	C02C6.3b	0,309097	0,436085	0.7088	-0.49655
C02D4.1	C02D4.1	C02D4.1	0,003112	0,005605	0.555318	-0.848615		1
ser-2	C02D4.2	C02D4.2a	0,012268	0,026368	0.465261	-1.10389		1
ser-2	C02D4.2	C02D4.2b	0,012284	0,026224	0.468413	-1.09415		1
ser-2	C02D4.2	C02D4.2c	0,012759	0,041457	0.307753	-1.70015		1
ser-2	C02D4.2	C02D4.2d	0,012708	0,041126	0.309007	-1.69429		1
ser-2	C02D4.2	C02D4.2e	0,013186	0,024534	0.537454	-0.895786		1
ser-2	C02D4.2	C02D4.2f	0,009331	0,020866	0.447161	-1.16113		1
C02D5.1	C02D5.1	C02D5.1	0,012097	0,018635	0.649155	-0.623366		1
C02D5.2	C02D5.2	C02D5.2a	0,031352	0,042245	0.742148	-0.430222
C02D5.2	C02D5.2	C02D5.2b	0,022664	0,041163	0.5506	-0.860924		1
C02D5.3	C02D5.3	C02D5.3a	0,334431	0,292045	1.14514	0.195518
C02D5.3	C02D5.3	C02D5.3b	0,82882	0,724893	1.14337	0.193291
C02D5.3	C02D5.3	C02D5.3c	0,001704	0,002169	0.785416	-0.348472
C02E11.1	C02E11.1	C02E11.1a.1	1,85282	2,3613	0.784661	-0.349859
C02E11.1	C02E11.1	C02E11.1a.2	1,90967	2,43192	0.785252	-0.348772
C02E11.1	C02E11.1	C02E11.1b	1,90863	2,43057	0.78526	-0.348757
C02E7.1	C02E7.1	C02E7.1	0,000168	0,001453	0.115816	-3.1101		1
C02E7.10	C02E7.10	C02E7.10	0,000999	0,00078	1.28096	0.357227
str-211	C02E7.13	C02E7.13	0,001666	0,000105	15.882	3.98932	1
srh-21	C02E7.2	C02E7.2	0	0,000602	0
srh-20	C02E7.3	C02E7.3	0	0
srh-22	C02E7.4	C02E7.4	0	0
srh-23	C02E7.5	C02E7.5	0,00014	0,000108	1.29598	0.374044
C02E7.6	C02E7.6	C02E7.6	0,777697	0,448365	1.73452	0.794535
C02E7.7	C02E7.7	C02E7.7	0,953277	0,360066	2.64751	1.40463	1
C02E7.8	C02E7.8	C02E7.8	0,001478	0
str-205	C02E7.9	C02E7.9	0	0
tsp-17	C02F12.1	C02F12.1	0,000724	0,000863	0.839553	-0.252307
C02F12.3	C02F12.3	C02F12.3.1	0,187162	0,225539	0.829843	-0.269089
C02F12.3	C02F12.3	C02F12.3.2	0,177809	0,215913	0.823522	-0.280122
tag-52	C02F12.4	C02F12.4	0,562669	0,539661	1.04263	0.060233
C02F12.5	C02F12.5	C02F12.5	0,132537	0,0984	1.34692	0.429661
tag-278	C02F12.7	C02F12.7	0,027081	0,037757	0.717251	-0.479451
C02F12.8	C02F12.8	C02F12.8	0,340404	0,363564	0.936297	-0.0949614
C02F12.9	C02F12.9	C02F12.9	0,001114	0
ced-5	C02F4.1	C02F4.1	0,489576	0,608469	0.804603	-0.313651
tax-6	C02F4.2	C02F4.2a	1,16142	1,35087	0.859757	-0.217999
tax-6	C02F4.2	C02F4.2b	1,09975	1,28069	0.858717	-0.219746
tax-6	C02F4.2	C02F4.2c	0,860958	0,976176	0.88197	-0.181198
C02F4.3	C02F4.3	C02F4.3	0,000928	0
C02F4.4	C02F4.4	C02F4.4	0,032845	0,016177	2.03038	1.02175	1
C02F4.5	C02F4.5	C02F4.5	0	0
knl-1	C02F5.1	C02F5.1	1,42487	1,55239	0.917856	-0.123661
C02F5.10	C02F5.10	C02F5.10	0,294316	0,201954	1.45734	0.543339
tsp-2	C02F5.11	C02F5.11	0,010716	0,002006	5.34258	2.41754	1
C02F5.12	C02F5.12	C02F5.12	0,069899	0,06095	1.14681	0.197632
C02F5.13	C02F5.13	C02F5.13	0,54589	0,636639	0.857456	-0.221865
C02F5.14	C02F5.14	C02F5.14	0,086107	0,099493	0.86546	-0.208461
C02F5.2	C02F5.2	C02F5.2	0,096298	0,08374	1.14996	0.201583
C02F5.3	C02F5.3	C02F5.3	1,18016	1,23364	0.956649	-0.063939
C02F5.4	C02F5.4	C02F5.4	0,844671	0,897161	0.941493	-0.0869774
C02F5.5	C02F5.5	C02F5.5	0,282918	0,350441	0.80732	-0.308788
C02F5.6	C02F5.6	C02F5.6a	0,804665	0,794412	1.01291	0.0185009
C02F5.6	C02F5.6	C02F5.6b	0,573044	0,550623	1.04072	0.057581
C02F5.7	C02F5.7	C02F5.7a.1	0,68303	0,573661	1.19065	0.251751
C02F5.7	C02F5.7	C02F5.7a.2	0,637646	0,534938	1.192	0.253384
C02F5.7	C02F5.7	C02F5.7a.3	0,752324	0,647909	1.16116	0.215563
C02F5.7	C02F5.7	C02F5.7a.4	0,751934	0,647613	1.16109	0.215474
C02F5.7	C02F5.7	C02F5.7b.1	0,664943	0,544169	1.22194	0.289176
C02F5.7	C02F5.7	C02F5.7b.2	0,752019	0,646431	1.16334	0.218273
tsp-1	C02F5.8	C02F5.8	0,005436	0,010736	0.506338	-0.981829		1
pbs-6	C02F5.9	C02F5.9.1	5,44369	6,19916	0.878133	-0.187488
pbs-6	C02F5.9	C02F5.9.2	5,5562	6,35367	0.874487	-0.193492
C02G6.1	C02G6.1	C02G6.1	0,018694	0,033379	0.560052	-0.836367		1
C02G6.2	C02G6.2	C02G6.2	0,001976	0,001769	1.1165	0.15898
C02G6.3	C02G6.3	C02G6.3	0,006639	0,007539	0.880592	-0.183455
C02H6.1	C02H6.1	C02H6.1	0,000397	0,000654	0.607824	-0.718275		1
fbxa-105	C02H6.2	C02H6.2	0,033769	0,026609	1.26907	0.343772
C02H7.1	C02H7.1	C02H7.1	0,002339	0,006791	0.344493	-1.53745		1
C02H7.2	C02H7.2	C02H7.2	0,001654	0,004282	0.386225	-1.37249		1
aex-3	C02H7.3	C02H7.3a	0,055113	0,061946	0.889701	-0.168608
aex-3	C02H7.3	C02H7.3b	0,058987	0,066711	0.884213	-0.177534
C03A3.1	C03A3.1	C03A3.1a	0,009639	0,020225	0.47661	-1.06912		1
C03A3.1	C03A3.1	C03A3.1b	0,013996	0,026988	0.518592	-0.947329		1
C03A3.2	C03A3.2	C03A3.2.1	0,726654	0,860832	0.84413	-0.244463
C03A3.2	C03A3.2	C03A3.2.2	0,758716	0,903134	0.840092	-0.25138
C03A3.3	C03A3.3	C03A3.3	0,000777	0,003058	0.254004	-1.97707		1
C03A7.1	C03A7.1	C03A7.1	0,063774	0,046471	1.37233	0.456632
srt-65	C03A7.10	C03A7.10	0	0
ugt-51	C03A7.11	C03A7.11	0,067785	0,072206	0.938775	-0.0911489
C03A7.12	C03A7.12	C03A7.12	0,03922	0,03901	1.00538	0.00773442
C03A7.13	C03A7.13	C03A7.13	0,07427	0,066647	1.11437	0.156228
abu-8	C03A7.14	C03A7.14	0,09534	0,0731	1.30423	0.383197
C03A7.2	C03A7.2	C03A7.2	0,103275	0,073777	1.39983	0.485256
srw-140	C03A7.3	C03A7.3	0,001252	0,001967	0.636475	-0.651824		1
pqn-5	C03A7.4	C03A7.4	0,041864	0,05138	0.814806	-0.295472
srx-38	C03A7.5	C03A7.5	0	0
srx-39	C03A7.6	C03A7.6	0	0
abu-6	C03A7.7	C03A7.7	0,045158	0,040306	1.12037	0.163974
abu-7	C03A7.8	C03A7.8	0,044927	0,048878	0.919165	-0.121604
srt-64	C03A7.9	C03A7.9	0	0,000068	0
C03B1.1	C03B1.1	C03B1.1	0	0
C03B1.10	C03B1.10	C03B1.10	0,02587	0,020295	1.2747	0.350159
lmp-1	C03B1.12	C03B1.12.1	8,97671	9,29364	0.965898	-0.050057
lmp-1	C03B1.12	C03B1.12.2	9,66311	9,95813	0.970374	-0.0433873
C03B1.13	C03B1.13	C03B1.13	0,104991	0,09418	1.11479	0.156768
C03B1.14	C03B1.14	C03B1.14	0,058112	0,073648	0.789047	-0.341817
C03B1.15	C03B1.15	C03B1.15	0	0,000212	0
C03B1.2	C03B1.2	C03B1.2	0,000442	0,000995	0.444735	-1.16898		1
C03B1.3	C03B1.3	C03B1.3	0	0
C03B1.4	C03B1.4	C03B1.4	0	0
C03B1.5	C03B1.5	C03B1.5	0,003196	0,002376	1.34551	0.428156
C03B1.6	C03B1.6	C03B1.6	0	0,001152	0
C03B1.7	C03B1.7	C03B1.7	0,070699	0,064367	1.09838	0.135379
C03B1.9	C03B1.9	C03B1.9	0	0,000675	0
C03B8.1	C03B8.1	C03B8.1	0,08521	0,076586	1.1126	0.153938
C03B8.2	C03B8.2	C03B8.2	0,087949	0,104485	0.841739	-0.248555
C03B8.3	C03B8.3	C03B8.3	0,067775	0,041466	1.63446	0.708817
lin-13	C03B8.4	C03B8.4	1,6403	1,95918	0.837238	-0.25629
kin-19	C03C10.1	C03C10.1.1	6,542	7,40302	0.883693	-0.178382
kin-19	C03C10.1	C03C10.1.2	6,51551	7,39118	0.881525	-0.181927
kin-19	C03C10.1	C03C10.1.3	9,33656	10,7357	0.869674	-0.201453
C03C10.2	C03C10.2	C03C10.2	0,063423	0,077243	0.82108	-0.284406
rnr-2	C03C10.3	C03C10.3.1	13,9219	16,1513	0.861968	-0.214294
rnr-2	C03C10.3	C03C10.3.2	14,0882	16,3667	0.860784	-0.216276
rnr-2	C03C10.3	C03C10.3.3	15,0789	17,4758	0.862845	-0.212827
C03C10.4	C03C10.4	C03C10.4	1,67643	1,34317	1.24811	0.31975
C03C10.5	C03C10.5	C03C10.5	0,005284	0,005485	0.963345	-0.0538763
C03C10.6	C03C10.6	C03C10.6	0,024005	0,03239	0.741127	-0.432208
C03C10.7	C03C10.7	C03C10.7	0	0
C03C11.1	C03C11.1	C03C11.1	0,170279	0,14159	1.20262	0.266181
fog-3	C03C11.2	C03C11.2	0,036417	0,033769	1.0784	0.108892
C03D6.1	C03D6.1	C03D6.1	0,04097	0,043883	0.93362	-0.0990933
cel-1	C03D6.3	C03D6.3a	0,486177	0,532634	0.912779	-0.131663
cel-1	C03D6.3	C03D6.3b	0,56106	0,633124	0.886177	-0.174333
npp-14	C03D6.4	C03D6.4	1,2117	1,42001	0.853304	-0.228869
C03D6.5	C03D6.5	C03D6.5	2,57486	2,00756	1.28258	0.359051
C03D6.6	C03D6.6	C03D6.6	1,12177	0,810735	1.38365	0.468475
rpl-24.2	C03D6.8	C03D6.8.1	2,38536	1,94438	1.2268	0.294897
rpl-24.2	C03D6.8	C03D6.8.2	2,37625	1,92849	1.23218	0.301215
C03E10.1	C03E10.1	C03E10.1	0	0
C03E10.3	C03E10.3	C03E10.3	0,010531	0,009881	1.0658	0.0919339
gly-20	C03E10.4	C03E10.4	1,02716	1,19017	0.863036	-0.212507
C03E10.5	C03E10.5	C03E10.5	0,497428	0,515965	0.964073	-0.0527855
C03E10.6	C03E10.6	C03E10.6	0,816115	0,713086	1.14448	0.194696
C03F11.1	C03F11.1	C03F11.1	0,001071	0,010666	0.100412	-3.316		1
C03F11.2	C03F11.2	C03F11.2	0,009106	0,005177	1.75887	0.814651
C03F11.3	C03F11.3	C03F11.3	0,38411	0,439321	0.874327	-0.193756
C03F11.4	C03F11.4	C03F11.4.1	0,030618	0,047134	0.649592	-0.622394		1
C03F11.4	C03F11.4	C03F11.4.2	0,029878	0,04497	0.664398	-0.589881		1
C03F11.4	C03F11.4	C03F11.4.3	0,029905	0,044971	0.664979	-0.58862		1
sdha-1	C03G5.1	C03G5.1.1	2,47381	3,43658	0.719846	-0.474239
sdha-1	C03G5.1	C03G5.1.2	2,47281	3,43459	0.719972	-0.473986
nspc-3	C03G5.10	C03G5.10	0,376567	0,261312	1.44106	0.527133
nspc-4	C03G5.11	C03G5.11	1,36662	1,10779	1.23365	0.302928
nspc-5	C03G5.12	C03G5.12	0,025077	0
nspc-6	C03G5.13	C03G5.13	nan	nan
nspc-7	C03G5.2	C03G5.2	0,091409	0,104817	0.872083	-0.197463
flp-5	C03G5.7	C03G5.7	0,323875	0,242098	1.33778	0.419846
nspc-1	C03G5.8	C03G5.8	0,226029	0,111928	2.01941	1.01394	1
nspc-2	C03G5.9	C03G5.9	nan	nan
nhr-148	C03G6.10	C03G6.10	0,004582	0,004389	1.04396	0.0620605
srh-231	C03G6.11	C03G6.11	0	0
nhr-149	C03G6.12	C03G6.12	0,001613	0,000584	2.76048	1.46492	1
tag-293	C03G6.13	C03G6.13	0,000893	0
cyp-35A1	C03G6.14	C03G6.14	0,001413	0
cyp-35A2	C03G6.15	C03G6.15	0,785049	0,768377	1.0217	0.0309684
srsx-24	C03G6.16	C03G6.16	0	0
C03G6.17	C03G6.17	C03G6.17	0,036383	0,034061	1.06817	0.0951434
srp-5	C03G6.18	C03G6.18	0	0,000481	0
srp-6	C03G6.19	C03G6.19	0,146484	0,147272	0.994649	-0.00774007
srx-56	C03G6.2	C03G6.2	0	0
srj-14	C03G6.3	C03G6.3	0,029895	0,030166	0.99101	-0.013029
C03G6.5	C03G6.5	C03G6.5	0,041763	0,049382	0.845708	-0.241769
C03G6.6	C03G6.6	C03G6.6	0	0
srh-275	C03G6.7	C03G6.7	0	0
nhr-147	C03G6.8	C03G6.8	0,009422	0,003958	2.3807	1.25138	1
srh-244	C03G6.9	C03G6.9	0	0
C03H12.1	C03H12.1	C03H12.1	0,160434	0,19152	0.837688	-0.255515
clec-10	C03H5.1	C03H5.1	0,287819	0,322276	0.893082	-0.163135
C03H5.2	C03H5.2	C03H5.2	1,09493	1,10819	0.988035	-0.0173666
C03H5.3	C03H5.3	C03H5.3	0,583355	0,532346	1.09582	0.13201
C03H5.4	C03H5.4	C03H5.4	0,005551	0,003744	1.48274	0.56827
C03H5.5	C03H5.5	C03H5.5	0,052046	0,065883	0.789972	-0.340127
C03H5.6	C03H5.6	C03H5.6	0,010786	0,018448	0.584654	-0.774345		1
C03H5.7	C03H5.7	C03H5.7	0,011299	0,02443	0.462521	-1.11241		1
C04A11.1	C04A11.1	C04A11.1	0,02717	0,031235	0.869875	-0.20112
C04A11.2	C04A11.2	C04A11.2	0,151082	0,143843	1.05033	0.0708368
gck-4	C04A11.3	C04A11.3	0,52275	0,57799	0.904427	-0.144923
adm-2	C04A11.4	C04A11.4	0,30375	0,312158	0.973065	-0.039392
C04A11.5	C04A11.5	C04A11.5	0,044506	0,035084	1.26856	0.343186
C04A2.1	C04A2.1	C04A2.1.1	0,176788	0,180237	0.980864	-0.0278749
C04A2.1	C04A2.1	C04A2.1.2	0,125369	0,166732	0.751919	-0.41135
egl-27	C04A2.3	C04A2.3a	3,05137	2,96981	1.02746	0.0390865
egl-27	C04A2.3	C04A2.3b	2,93135	2,88904	1.01465	0.0209751
egl-27	C04A2.3	C04A2.3c.1	4,87841	4,75631	1.02567	0.0365683
egl-27	C04A2.3	C04A2.3c.2	5,14125	5,03247	1.02162	0.0308525
egl-27	C04A2.3	C04A2.3c.3	5,14471	5,03554	1.02168	0.0309433
dnj-5	C04A2.7	C04A2.7a	3,42752	4,01577	0.853515	-0.228512
dnj-5	C04A2.7	C04A2.7b.1	3,40304	4,07592	0.834913	-0.260302
dnj-5	C04A2.7	C04A2.7b.2	2,97822	3,44161	0.865357	-0.208633
dnj-5	C04A2.7	C04A2.7c	3,42787	4,01932	0.852848	-0.229639
dnj-5	C04A2.7	C04A2.7d	3,50324	4,24098	0.826045	-0.275708
C04B4.1	C04B4.1	C04B4.1	0,00592	0,004787	1.23675	0.306551
C04B4.2	C04B4.2	C04B4.2	1,43968	1,75884	0.818539	-0.288876
C04B4.3	C04B4.3	C04B4.3	0	0,000608	0
C04B4.4	C04B4.4	C04B4.4	0,000207	0
C04B4.5	C04B4.5	C04B4.5	0	0
C04B4.6	C04B4.6	C04B4.6	0	0
C04C11.1	C04C11.1	C04C11.1b	0,045829	0,053671	0.853883	-0.227889
C04C11.2	C04C11.2	C04C11.2.1	0,413281	0,51549	0.801725	-0.318821
C04C11.2	C04C11.2	C04C11.2.2	0,441445	0,545952	0.808578	-0.30654
srz-60	C04C3.1	C04C3.1	0,004303	0,003178	1.35421	0.43745
C04C3.2	C04C3.2	C04C3.2	0,009588	0,00955	1.00392	0.00565091
C04C3.3	C04C3.3	C04C3.3.1	3,86748	5,97694	0.647067	-0.628013		1
C04C3.3	C04C3.3	C04C3.3.2	3,98795	6,1592	0.647479	-0.627096		1
C04C3.4	C04C3.4	C04C3.4	0	0
dyf-3	C04C3.5	C04C3.5a	0,13137	0,141885	0.925891	-0.111086
dyf-3	C04C3.5	C04C3.5b	0,141772	0,143228	0.989834	-0.0147409
dyf-3	C04C3.5	C04C3.5c	0,127372	0,13711	0.928977	-0.106286
C04C3.6	C04C3.6	C04C3.6	0,000435	0,00381	0.114236	-3.12991		1
C04C3.7	C04C3.7	C04C3.7	0	0,00166	0
C04D8.1	C04D8.1	C04D8.1	0,930291	1,10337	0.843136	-0.246163
C04E12.10	C04E12.10	C04E12.10	0	0,000407	0
C04E12.11	C04E12.11	C04E12.11	0,006004	0,007928	0.757249	-0.40116
C04E12.12	C04E12.12	C04E12.12	0,020294	0,011478	1.7681	0.822203
C04E12.2	C04E12.2	C04E12.2.1	0,031693	0,041048	0.77211	-0.373121
C04E12.2	C04E12.2	C04E12.2.2	0,031692	0,040658	0.779466	-0.359442
C04E12.4	C04E12.4	C04E12.4	0,021807	0,043693	0.499089	-1.00263		1
C04E12.5	C04E12.5	C04E12.5	0,001413	0,003961	0.35667	-1.48734		1
C04E12.6	C04E12.6	C04E12.6	0	0
plsc-1	C04E12.7	C04E12.7	0,016388	0,02551	0.642394	-0.63847		1
srx-121	C04E12.8	C04E12.8	0	0
srbc-2	C04E12.9	C04E12.9	0	0
srd-15	C04E6.10	C04E6.10	0	0,001893	0
C04E6.11	C04E6.11	C04E6.11	0,380764	0,437634	0.870051	-0.200828
C04E6.12	C04E6.12	C04E6.12	0,00367	0,01624	0.225986	-2.1457		1
C04E6.13	C04E6.13	C04E6.13	0,138477	0,075487	1.83445	0.875348	1
srsx-18	C04E6.2	C04E6.2	0,002366	0,005691	0.415723	-1.26631		1
C04E6.3	C04E6.3	C04E6.3	0	0
C04E6.4	C04E6.4	C04E6.4	0,004028	0,006432	0.62617	-0.675373		1
C04E6.5	C04E6.5	C04E6.5	0,077115	0,078558	0.981624	-0.0267578
grd-9	C04E6.6	C04E6.6	0,000983	0,001619	0.607184	-0.719794		1
C04E6.7	C04E6.7	C04E6.7	0,053322	0,048271	1.10464	0.143577
C04E6.8	C04E6.8	C04E6.8	0,013476	0,004924	2.73675	1.45246	1
srd-16	C04E6.9	C04E6.9	0	0
C04E7.1	C04E7.1	C04E7.1	0,002747	0
C04E7.2	C04E7.2	C04E7.2	0,186752	0,182698	1.02219	0.0316629
C04E7.3	C04E7.3	C04E7.3	0,026195	0,034206	0.765785	-0.384988
C04E7.4	C04E7.4	C04E7.4	0,040731	0,03632	1.12145	0.165363
C04F1.1	C04F1.1	C04F1.1	0,004103	0,005557	0.738321	-0.437681
lim-7	C04F1.3	C04F1.3	0,157823	0,201635	0.782716	-0.353439
C04F12.1	C04F12.1	C04F12.1	0,537756	0,579661	0.927708	-0.108258
fce-1	C04F12.10	C04F12.10	1,46792	1,54962	0.947277	-0.0781411
ikb-1	C04F12.3	C04F12.3	0,084681	0,068652	1.23348	0.302732
rpl-14	C04F12.4	C04F12.4.1	87,5183	60,1904	1.45402	0.540051
rpl-14	C04F12.4	C04F12.4.2	84,379	58,0327	1.45399	0.540018
C04F12.5	C04F12.5	C04F12.5	0,523014	0,394809	1.32473	0.405695
C04F12.6	C04F12.6	C04F12.6	0,007243	0,003923	1.84606	0.884447	1
C04F12.7	C04F12.7	C04F12.7	1,11135	1,45802	0.762232	-0.391697
C04F12.8	C04F12.8	C04F12.8	0,382995	0,353853	1.08236	0.114175
rnh-1.3	C04F12.9	C04F12.9	5,28281	3,70843	1.42454	0.510497
srh-79	C04F2.1	C04F2.1	0	0
srh-229	C04F2.4	C04F2.4	0,000803	0
sid-1	C04F5.1	C04F5.1	0,528826	0,587994	0.899373	-0.153008
C04F5.2	C04F5.2	C04F5.2	0,003434	0
unc-46	C04F5.3	C04F5.3	0,001413	0,00451	0.313307	-1.67435		1
srab-1	C04F5.4	C04F5.4	0	0,000775	0
srab-2	C04F5.5	C04F5.5	0	0
srab-3	C04F5.6	C04F5.6	0,001126	0,000457	2.46254	1.30014	1
ugt-63	C04F5.7	C04F5.7	0,034754	0,187198	0.185651	-2.42933		1
C04F5.8	C04F5.8	C04F5.8	1,37692	1,26904	1.08501	0.117707
C04F5.9	C04F5.9	C04F5.9	0,311897	0,332188	0.938917	-0.0909303
vit-5	C04F6.1	C04F6.1.1	123,731	146,895	0.842309	-0.247578
vit-5	C04F6.1	C04F6.1.2	124,067	147,294	0.842309	-0.247579
vit-5	C04F6.1	C04F6.1.3	123,898	147,093	0.842311	-0.247576
C04F6.2	C04F6.2	C04F6.2	0,017414	0,014075	1.23724	0.307129
cht-1	C04F6.3	C04F6.3.1	2,44514	3,1544	0.775152	-0.367449
cht-1	C04F6.3	C04F6.3.2	2,50565	3,25968	0.76868	-0.379545
unc-78	C04F6.4	C04F6.4a	0,50458	0,620208	0.813566	-0.297669
unc-78	C04F6.4	C04F6.4b.1	0,513001	0,608949	0.842437	-0.24736
unc-78	C04F6.4	C04F6.4b.2	0,425736	0,530652	0.802289	-0.317807
dhs-27	C04F6.5	C04F6.5	0,100413	0,093429	1.07475	0.104007
C04G2.1	C04G2.1	C04G2.1	0,048648	0,056909	0.854848	-0.226259
C04G2.10	C04G2.10	C04G2.10	0,192766	0,238506	0.808223	-0.307175
C04G2.11	C04G2.11	C04G2.11	0,001188	0,001727	0.687988	-0.539545
C04G2.2	C04G2.2	C04G2.2	0,136218	0,146379	0.930584	-0.103791
msp-36	C04G2.4	C04G2.4	21,5585	10,8774	1.98195	0.986923	1
C04G2.5	C04G2.5	C04G2.5	0,071444	0,096901	0.737288	-0.4397
dis-3	C04G2.6	C04G2.6	0,704858	0,812218	0.867819	-0.204534
egl-38	C04G2.7	C04G2.7	0,019608	0,012154	1.61333	0.690041
C04G2.8	C04G2.8	C04G2.8	3,8218	4,14685	0.921615	-0.117764
C04G2.9	C04G2.9	C04G2.9	2,03601	1,97135	1.0328	0.0465607
C04G6.10	C04G6.10	C04G6.10	0,000661	0,004893	0.135103	-2.88787		1
C04G6.11	C04G6.11	C04G6.11	0	0
mpk-2	C04G6.1	C04G6.1a	0,050776	0,071158	0.713568	-0.486877
mpk-2	C04G6.1	C04G6.1b	0,055238	0,084214	0.655921	-0.608405		1
mpk-2	C04G6.1	C04G6.1c.1	0,052576	0,072931	0.720894	-0.472141
mpk-2	C04G6.1	C04G6.1c.2	0,052814	0,072766	0.725809	-0.462339
C04G6.2	C04G6.2	C04G6.2	0,019042	0,011172	1.70441	0.769272
pld-1	C04G6.3	C04G6.3.1	0,773511	0,933064	0.829001	-0.270554
pld-1	C04G6.3	C04G6.3.2	0,786193	0,94527	0.831713	-0.265843
C04G6.4	C04G6.4	C04G6.4	0,437574	0,470019	0.930971	-0.103192
C04G6.5	C04G6.5	C04G6.5	0,659088	0,266556	2.47261	1.30603	1
C04G6.6	C04G6.6	C04G6.6	0,181063	0,141057	1.28362	0.360214
C04G6.7	C04G6.7	C04G6.7	0,017176	0,018258	0.940738	-0.0881351
C04H4.1	C04H4.1	C04H4.1	0,015607	0,003831	4.07347	2.02626	1
C04H5.1	C04H5.1	C04H5.1	1,0118	0,749436	1.35008	0.433047
C04H5.2	C04H5.2	C04H5.2	0,326921	0,30339	1.07756	0.107769
gcy-29	C04H5.3	C04H5.3	0,001746	0,002564	0.680883	-0.554522
mog-4	C04H5.6	C04H5.6	0,821454	0,832713	0.986479	-0.0196396
C04H5.7	C04H5.7	C04H5.7	0,863854	0,661285	1.30633	0.385515
nlp-41	C04H5.8	C04H5.8	0,154775	0,103394	1.49694	0.58202
pph-1	C05A2.1	C05A2.1	0,217898	0,214889	1.014	0.0200613
pgp-5	C05A9.1	C05A9.1	0,161359	0,251888	0.640598	-0.642508		1
C05A9.2	C05A9.2	C05A9.2	0,145513	0,109396	1.33015	0.411588
C05A9.3	C05A9.3	C05A9.3	0,024745	0,022169	1.11618	0.158567
lip-1	C05B10.1	C05B10.1	0,969523	1,22932	0.788666	-0.342513
C05B5.1	C05B5.1	C05B5.1	0,065174	0,03172	2.05467	1.03891	1
C05B5.2	C05B5.2	C05B5.2	0,215492	0,242148	0.889919	-0.168255
pqn-8	C05B5.3	C05B5.3	0,023614	0,023427	1.00799	0.0114763
C05B5.4	C05B5.4	C05B5.4	0,036837	0,065433	0.562964	-0.828885		1
C05B5.5	C05B5.5	C05B5.5	0,005365	0,001146	4.68071	2.22673	1
C05B5.6	C05B5.6	C05B5.6	0,009612	0,009019	1.06575	0.0918709
rgs-1	C05B5.7	C05B5.7	0,024563	0,035647	0.689064	-0.537289
C05B5.8	C05B5.8	C05B5.8	0,539626	0,226981	2.37741	1.24939	1
C05B5.9	C05B5.9	C05B5.9	0,021054	0,005951	3.53767	1.8228	1
C05C10.1	C05C10.1	C05C10.1	0,007485	0,008227	0.909848	-0.136303
C05C10.2	C05C10.2	C05C10.2a	1,08779	1,14864	0.947024	-0.0785266
C05C10.2	C05C10.2	C05C10.2b.1	1,1101	1,17644	0.94361	-0.0837381
C05C10.2	C05C10.2	C05C10.2b.2	1,10571	1,17861	0.938147	-0.0921134
C05C10.3	C05C10.3	C05C10.3.1	1,86392	2,18082	0.854688	-0.226531
C05C10.3	C05C10.3	C05C10.3.2	1,60032	2,24279	0.71354	-0.486934
C05C10.3	C05C10.3	C05C10.3.3	1,53173	2,2098	0.693153	-0.528754
C05C10.4	C05C10.4	C05C10.4	3,39884	3,21668	1.05663	0.07947
C05C10.5	C05C10.5	C05C10.5a	6,99865	6,91267	1.01244	0.0178336
C05C10.5	C05C10.5	C05C10.5b	9,70504	9,31149	1.04226	0.0597221
C05C10.5	C05C10.5	C05C10.5c.1	9,69098	9,37723	1.03346	0.0474807
C05C10.5	C05C10.5	C05C10.5c.2	9,68454	9,39069	1.03129	0.0444524
C05C10.5	C05C10.5	C05C10.5c.3	7,24722	7,68035	0.943605	-0.0837444
ufd-3	C05C10.6	C05C10.6a	2,62267	2,86392	0.915762	-0.126955
ufd-3	C05C10.6	C05C10.6b	2,65076	2,9204	0.90767	-0.13976
C05C10.7	C05C10.7	C05C10.7	0,362267	0,403549	0.897703	-0.15569
C05C12.1	C05C12.1	C05C12.1	0,216058	0,217098	0.99521	-0.00692778
gtl-1	C05C12.3	C05C12.3	0,120136	0,127936	0.939032	-0.0907537
C05C12.4	C05C12.4	C05C12.4	0,184102	0,180341	1.02085	0.0297779
C05C12.5	C05C12.5	C05C12.5	0,511358	0,616449	0.829522	-0.269648
C05C12.6	C05C12.6	C05C12.6	0,023528	0,024083	0.976954	-0.033637
C05C8.1	C05C8.1	C05C8.1	0,547971	0,782	0.70073	-0.513069
C05C8.2	C05C8.2	C05C8.2	0,768497	0,877796	0.875485	-0.191846
fkb-3	C05C8.3	C05C8.3	0,233983	0,531392	0.440321	-1.18337		1
gei-6	C05C8.4	C05C8.4	0,69804	0,778895	0.896193	-0.158119
C05C8.5	C05C8.5	C05C8.5	0,54382	0,516385	1.05313	0.0746821
C05C8.6	C05C8.6	C05C8.6	1,38866	1,6793	0.826928	-0.274167
C05C8.7	C05C8.7	C05C8.7.1	0,554645	0,741107	0.748401	-0.418117
C05C8.7	C05C8.7	C05C8.7.2	0,607264	0,858601	0.707271	-0.499664
C05C8.7	C05C8.7	C05C8.7.3	0,627988	0,849057	0.73963	-0.435124
C05C8.7	C05C8.7	C05C8.7.4	0,606309	0,85383	0.710105	-0.493896
C05C8.8	C05C8.8	C05C8.8	0,003944	0,004815	0.819108	-0.287875
C05C8.9	C05C8.9	C05C8.9a	0,606329	0,551014	1.10039	0.138012
C05C8.9	C05C8.9	C05C8.9b.1	0,51125	0,458829	1.11425	0.156072
C05C8.9	C05C8.9	C05C8.9b.2	0,553067	0,47994	1.15237	0.2046
C05C9.1	C05C9.1	C05C9.1	0,002016	0,002634	0.765287	-0.385927
C05C9.2	C05C9.2	C05C9.2	0	0,001528	0
C05C9.3	C05C9.3	C05C9.3	0,017407	0,028528	0.610152	-0.712759		1
C05D10.1	C05D10.1	C05D10.1a.1	0,468642	0,562531	0.833095	-0.263446
C05D10.1	C05D10.1	C05D10.1a.2	0,546421	0,652158	0.837866	-0.255209
C05D10.1	C05D10.1	C05D10.1b	0,586304	0,706495	0.829877	-0.26903
C05D10.1	C05D10.1	C05D10.1c.1	0,541546	0,631029	0.858195	-0.220622
C05D10.1	C05D10.1	C05D10.1c.2	0,540103	0,631383	0.855428	-0.225281
C05D10.1	C05D10.1	C05D10.1c.3	0,546421	0,652158	0.837866	-0.255209
C05D10.1	C05D10.1	C05D10.1c.4	0,5419	0,631597	0.857984	-0.220978
C05D10.2	C05D10.2	C05D10.2a	0,01385	0,026231	0.527996	-0.921402		1
C05D10.2	C05D10.2	C05D10.2b	0	0,023835	0
C05D10.2	C05D10.2	C05D10.2c	0,013891	0,026308	0.528038	-0.921288		1
C05D10.3	C05D10.3	C05D10.3	0,035583	0,039834	0.893275	-0.162824
C05D10.4	C05D10.4	C05D10.4a	0,145806	0,139503	1.04518	0.0637539
C05D10.4	C05D10.4	C05D10.4b	0,127924	0,126627	1.01024	0.0147019
C05D10.4	C05D10.4	C05D10.4c	0,16762	0,165729	1.01141	0.0163682
C05D11.1	C05D11.1	C05D11.1	1,45178	1,77604	0.817425	-0.290841
C05D11.10	C05D11.10	C05D11.10	1,35663	1,10207	1.23098	0.299811
mel-32	C05D11.11	C05D11.11a.1	10,5228	14,7754	0.712184	-0.489679
mel-32	C05D11.11	C05D11.11a.2	10,5291	14,7809	0.712345	-0.489352
mel-32	C05D11.11	C05D11.11a.3	10,2711	14,4486	0.710872	-0.492339
mel-32	C05D11.11	C05D11.11b.1	9,58187	13,4829	0.710668	-0.492752
mel-32	C05D11.11	C05D11.11b.2	9,64453	13,5801	0.710196	-0.493711
mel-32	C05D11.11	C05D11.11b.3	10,2711	14,4486	0.710872	-0.492339
let-721	C05D11.12	C05D11.12.1	1,93508	2,1377	0.905216	-0.143666
let-721	C05D11.12	C05D11.12.2	1,93712	2,16653	0.894112	-0.161473
C05D11.13	C05D11.13	C05D11.13	0,111609	0,110401	1.01094	0.0157001
vps-16	C05D11.2	C05D11.2.1	0,799492	0,836369	0.955908	-0.065056
vps-16	C05D11.2	C05D11.2.2	0,768821	0,829503	0.926845	-0.109599
tag-170	C05D11.3	C05D11.3	2,46352	2,44595	1.00718	0.0103263
let-756	C05D11.4	C05D11.4	0,041397	0,060043	0.689467	-0.536446
C05D11.5	C05D11.5	C05D11.5	0,052551	0,095072	0.552752	-0.855295		1
nas-4	C05D11.6	C05D11.6	0,009449	0,00814	1.1608	0.215121
C05D11.7	C05D11.7	C05D11.7a.1	1,56888	1,89768	0.826736	-0.274502
C05D11.7	C05D11.7	C05D11.7a.2	1,75305	2,20921	0.793519	-0.333663
C05D11.7	C05D11.7	C05D11.7b	1,57152	1,94535	0.807834	-0.307869
C05D11.8	C05D11.8	C05D11.8	0,305986	0,396916	0.770909	-0.375368
C05D11.9	C05D11.9	C05D11.9	0,316741	0,370605	0.854659	-0.226579
C05D12.1	C05D12.1	C05D12.1	0,038987	0,058449	0.667028	-0.584181
C05D12.2	C05D12.2	C05D12.2	0,043636	0,058052	0.751675	-0.411819
C05D12.3	C05D12.3	C05D12.3a.1	0,259408	0,56842	0.456367	-1.13173		1
C05D12.3	C05D12.3	C05D12.3a.2	0,282476	0,623753	0.452865	-1.14285		1
C05D12.3	C05D12.3	C05D12.3c	0,279722	0,619164	0.451774	-1.14633		1
C05D12.4	C05D12.4	C05D12.4	0,090477	0,121775	0.742986	-0.428593
C05D12.5	C05D12.5	C05D12.5	0,115612	0,11233	1.02922	0.0415479
C05D12.7	C05D12.7	C05D12.7	0,055724	0,035484	1.57042	0.651151
C05D2.10	C05D2.10	C05D2.10a.1	2,3083	2,26462	1.01929	0.0275617
C05D2.10	C05D2.10	C05D2.10a.2	2,27485	2,30167	0.988348	-0.0169096
C05D2.10	C05D2.10	C05D2.10b	2,26672	2,29336	0.988384	-0.0168566
daf-4	C05D2.1	C05D2.1a	0,52763	0,551818	0.956167	-0.0646659
daf-4	C05D2.1	C05D2.1c	0,546701	0,591063	0.924945	-0.11256
daf-4	C05D2.1	C05D2.1d	0,447223	0,520158	0.859783	-0.217956
C05D2.3	C05D2.3	C05D2.3	0,100864	0,109147	0.924112	-0.113861
bas-1	C05D2.4	C05D2.4a	0,149718	0,316249	0.473418	-1.07881		1
bas-1	C05D2.4	C05D2.4b	0,148388	0,310748	0.477519	-1.06637		1
gak-1	C05D2.5	C05D2.5	1,30535	1,58869	0.821652	-0.283401
C05D2.6	C05D2.6	C05D2.6a.1	0,935813	0,947282	0.987893	-0.0175737
C05D2.6	C05D2.6	C05D2.6a.2	0,982283	1,03253	0.951336	-0.0719731
C05D2.6	C05D2.6	C05D2.6b	1,00538	1,06448	0.94448	-0.0824079
C05D2.8	C05D2.8	C05D2.8	0,600823	0,727446	0.825935	-0.2759
snx-1	C05D9.1	C05D9.1.1	1,2949	1,39409	0.92885	-0.106483
snx-1	C05D9.1	C05D9.1.2	1,31806	1,41771	0.929711	-0.105146
lmp-2	C05D9.2	C05D9.2.1	0,222468	0,235195	0.945887	-0.0802596
lmp-2	C05D9.2	C05D9.2.2	0,145995	0,15186	0.961379	-0.056823
C05D9.3	C05D9.3	C05D9.3	0,19845	0,236515	0.839059	-0.253156
C05D9.4	C05D9.4	C05D9.4	0	0
ife-4	C05D9.5	C05D9.5	0,151614	0,146443	1.03531	0.0500637
C05D9.7	C05D9.7	C05D9.7	0,324557	0,343585	0.944619	-0.0821952
C05D9.9	C05D9.9	C05D9.9a	0,211808	0,130186	1.62696	0.702183
C05D9.9	C05D9.9	C05D9.9b	0,187705	0,141543	1.32613	0.407227
C05E11.1	C05E11.1	C05E11.1	0,57415	0,585964	0.979838	-0.0293843
C05E11.2	C05E11.2	C05E11.2	0	0
C05E11.3	C05E11.3	C05E11.3	0,125546	0,141414	0.88779	-0.171709
amt-1	C05E11.4	C05E11.4	0,006414	0,021999	0.291541	-1.77823		1
amt-4	C05E11.5	C05E11.5	0,168441	0,322575	0.522176	-0.937391		1
C05E11.6	C05E11.6	C05E11.6	0,061626	0,047178	1.30625	0.385433
C05E11.7	C05E11.7	C05E11.7	0,002284	0,003866	0.59073	-0.75943		1
flp-12	C05E11.8	C05E11.8	0,63003	0,562731	1.11959	0.162975
srp-2	C05E4.1	C05E4.1.1	0,196005	0,220729	0.887989	-0.171386
srp-2	C05E4.1	C05E4.1.2	0,205346	0,232353	0.883767	-0.178261
srj-25	C05E4.10	C05E4.10	0,000379	0
srj-24	C05E4.11	C05E4.11	0,00034	0
C05E4.12	C05E4.12	C05E4.12	0,010474	0,010742	0.975024	-0.0364904
str-262	C05E4.13	C05E4.13	0,001435	0,000832	1.72421	0.785935
srh-2	C05E4.14	C05E4.14a	0,047817	0,007464	6.40643	2.67952	1
srh-2	C05E4.14	C05E4.14b	0,070439	0,016702	4.21729	2.07631	1
str-20	C05E4.2	C05E4.2	0	0,000543	0
srp-1	C05E4.3	C05E4.3	0,114961	0,152148	0.755587	-0.404331
sri-4	C05E4.4	C05E4.4	0,002858	0
str-134	C05E4.6	C05E4.6	0	0
C05E4.7	C05E4.7	C05E4.7	0	0
gei-7	C05E4.9	C05E4.9a.1	19,6447	11,4844	1.71056	0.774465
gei-7	C05E4.9	C05E4.9a.2	20,2478	11,881	1.70422	0.769109
gei-7	C05E4.9	C05E4.9a.3	20,0966	11,7682	1.7077	0.772058
gei-7	C05E4.9	C05E4.9b.1	19,4804	11,3381	1.71814	0.780844
gei-7	C05E4.9	C05E4.9b.2	19,7008	11,5406	1.70709	0.771536
C05E7.1	C05E7.1	C05E7.1	0,013138	0,042015	0.312699	-1.67715		1
C05E7.2	C05E7.2	C05E7.2	0,022004	0,043812	0.502237	-0.99356		1
C05E7.3	C05E7.3	C05E7.3	0,031119	0,015685	1.98404	0.988438	1
C05E7.4	C05E7.4	C05E7.4	0,006668	0,001792	3.7216	1.89592	1
C05G5.1	C05G5.1	C05G5.1	0,105955	0,145676	0.727333	-0.459312
C05G5.2	C05G5.2	C05G5.2	0,250227	0,269808	0.927426	-0.108696
C05G5.3	C05G5.3	C05G5.3	0,036447	0,055213	0.660115	-0.599211		1
C05G5.4	C05G5.4	C05G5.4	2,70862	3,25072	0.833237	-0.263201
C05G5.5	C05G5.5	C05G5.5	0,035658	0,051837	0.687884	-0.539762
nhr-76	C05G6.1	C05G6.1	0,226529	0,302307	0.749334	-0.416319
ckk-1	C05H8.1	C05H8.1a	0,043673	0,048185	0.906343	-0.141871
ckk-1	C05H8.1	C05H8.1b	0,049282	0,051333	0.960043	-0.0588287
cdc-48.1	C06A1.1	C06A1.1.1	9,40069	11,7598	0.799392	-0.323025
cdc-48.1	C06A1.1	C06A1.1.2	9,45813	11,8352	0.799153	-0.323457
C06A1.2	C06A1.2	C06A1.2	0,046639	0,050306	0.92711	-0.109187
C06A1.3	C06A1.3	C06A1.3	0,250788	0,235344	1.06562	0.0916972
C06A1.5	C06A1.5	C06A1.5	5,50066	4,43479	1.24034	0.310739
C06A1.6	C06A1.6	C06A1.6	0,005112	0,003649	1.40109	0.486545
C06A1.7	C06A1.7	C06A1.7	0,002763	0,002064	1.3389	0.421051
C06A12.3	C06A12.3	C06A12.3	0,423872	0,293273	1.44532	0.531384
gcy-27	C06A12.4	C06A12.4	0,001174	0,000506	2.31748	1.21256	1
C06A12.5	C06A12.5	C06A12.5	0,015334	0,009215	1.66407	0.734719
C06A12.8	C06A12.8	C06A12.8	0	0,001937	0
C06A5.1	C06A5.1	C06A5.1	0,349075	0,429712	0.812346	-0.299833
C06A5.10	C06A5.10	C06A5.10	nan	nan
sir-2.4	C06A5.11	C06A5.11	0,231793	0,222564	1.04147	0.0586167
C06A5.12	C06A5.12	C06A5.12	0,391949	0,270906	1.44681	0.532874
C06A5.2	C06A5.2	C06A5.2	0,300352	0,294378	1.02029	0.0289844
C06A5.3	C06A5.3	C06A5.3a	0,691785	0,731583	0.9456	-0.0806978
C06A5.3	C06A5.3	C06A5.3b	0,721014	0,74356	0.969678	-0.0444219
C06A5.4	C06A5.4	C06A5.4	0,063422	0,045842	1.3835	0.468319
C06A5.5	C06A5.5	C06A5.5	nan	nan
C06A5.6	C06A5.6	C06A5.6	1,26292	1,58058	0.799023	-0.323691
tmd-1	C06A5.7	C06A5.7a	0,940606	0,963484	0.976255	-0.0346702
tmd-1	C06A5.7	C06A5.7b	1,0956	1,29136	0.848408	-0.23717
C06A5.8	C06A5.8	C06A5.8a	0,5789	0,607641	0.952701	-0.0699051
C06A5.8	C06A5.8	C06A5.8b	0,551527	0,64485	0.85528	-0.225532
rnf-1	C06A5.9	C06A5.9	0,666147	0,669502	0.994989	-0.00724779
C06A6.2	C06A6.2	C06A6.2a	0,21369	0,228229	0.936296	-0.0949627
C06A6.2	C06A6.2	C06A6.2b	0,213165	0,227599	0.936581	-0.0945236
C06A6.3	C06A6.3	C06A6.3	0,693473	0,629892	1.10094	0.138735
C06A6.4	C06A6.4	C06A6.4a.1	1,32982	1,6818	0.790712	-0.338775
C06A6.4	C06A6.4	C06A6.4a.2	1,32915	1,67852	0.791858	-0.336686
C06A6.4	C06A6.4	C06A6.4b	1,35173	1,66632	0.811207	-0.301858
C06A6.5	C06A6.5	C06A6.5	0,488026	0,581068	0.839878	-0.251749
C06A6.7	C06A6.7	C06A6.7	0,04246	0,058882	0.721112	-0.471705
C06A8.1	C06A8.1	C06A8.1a.1	2,58604	4,13191	0.62587	-0.676064		1
C06A8.1	C06A8.1	C06A8.1a.2	2,81353	4,52804	0.621357	-0.686505		1
C06A8.1	C06A8.1	C06A8.1b	2,60417	4,18028	0.622965	-0.682776		1
C06A8.2	C06A8.2	C06A8.2	0,905925	0,844362	1.07291	0.10153
C06A8.3	C06A8.3	C06A8.3.1	16,4002	15,625	1.04961	0.0698572
C06A8.3	C06A8.3	C06A8.3.2	17,7509	18,1152	0.97989	-0.0293086
skr-17	C06A8.4	C06A8.4	1,29065	1,04135	1.2394	0.309643
C06A8.5	C06A8.5	C06A8.5	0,730995	0,754613	0.968702	-0.0458754
C06A8.6	C06A8.6	C06A8.6	0,066318	0,053838	1.23181	0.300778
srh-39	C06A8.7	C06A8.7	0	0,000555	0
C06A8.8	C06A8.8	C06A8.8a	0,04772	0,03482	1.37047	0.454674
C06A8.8	C06A8.8	C06A8.8b.1	0,069746	0,05074	1.37458	0.458989
C06A8.8	C06A8.8	C06A8.8b.2	0,065871	0,048529	1.35735	0.440795
glr-4	C06A8.9	C06A8.9	0,032021	0,023621	1.35565	0.438986
C06B3.1	C06B3.1	C06B3.1	0	0
str-250	C06B3.10	C06B3.10	0	0
srx-42	C06B3.11	C06B3.11	0	0
srxa-11	C06B3.12	C06B3.12	0	0
srxa-12	C06B3.13	C06B3.13	0,001669	0,00091	1.83319	0.874355	1
srxa-13	C06B3.14	C06B3.14	0	0
C06B3.2	C06B3.2	C06B3.2	0,000616	0,002394	0.257304	-1.95845		1
cyp-35C1	C06B3.3	C06B3.3	0,185595	0,303962	0.610586	-0.711733		1
stdh-1	C06B3.4	C06B3.4	0,35014	0,349485	1.00187	0.00270135
C06B3.5	C06B3.5	C06B3.5	0	0
C06B3.6	C06B3.6	C06B3.6.1	0,91749	0,671728	1.36587	0.449815
C06B3.6	C06B3.6	C06B3.6.2	1,18673	1,14616	1.0354	0.0501833
C06B3.6	C06B3.6	C06B3.6.3	1,21549	1,15758	1.05003	0.0704261
C06B3.7	C06B3.7	C06B3.7	0,122463	0,227549	0.538183	-0.893831		1
gcy-32	C06B3.8	C06B3.8.1	0,002235	0,002882	0.775505	-0.366791
gcy-32	C06B3.8	C06B3.8.2	0,002285	0,002947	0.775508	-0.366787
str-252	C06B3.9	C06B3.9	0	0
nhr-150	C06B8.1	C06B8.1	0,00439	0,004452	0.985862	-0.0205428
srh-218	C06B8.10	C06B8.10	0	0
C06B8.11	C06B8.11	C06B8.11	0	0
C06B8.2	C06B8.2	C06B8.2a	0,047805	0,04095	1.16741	0.22331
C06B8.2	C06B8.2	C06B8.2b	0,049344	0,038389	1.28536	0.362178
nhr-151	C06B8.3	C06B8.3	0,015482	0,010964	1.41204	0.497786
str-264	C06B8.4	C06B8.4	0,00079	0,000792	0.997711	-0.00330549
srh-219	C06B8.6	C06B8.6	0,00075	0
C06B8.7	C06B8.7	C06B8.7	0,074876	0,098105	0.763224	-0.389822
rpl-38	C06B8.8	C06B8.8.1	212,106	104,954	2.02094	1.01503	1
rpl-38	C06B8.8	C06B8.8.2	192,473	95,3359	2.01889	1.01356	1
rpl-38	C06B8.8	C06B8.8.3	218,279	107,965	2.02176	1.01561	1
srw-21	C06B8.9	C06B8.9	0	0
mel-11	C06C3.1	C06C3.1a	1,83355	1,99631	0.91847	-0.122696
mel-11	C06C3.1	C06C3.1b	2,02701	2,20245	0.920343	-0.119756
mel-11	C06C3.1	C06C3.1c	1,80985	1,96747	0.919887	-0.120472
mel-11	C06C3.1	C06C3.1d	2,00836	2,18701	0.918313	-0.122942
C06C3.3	C06C3.3	C06C3.3	0,001736	0,00394	0.440618	-1.1824		1
C06C3.4	C06C3.4	C06C3.4	0,038305	0,03146	1.21758	0.284015
srh-48	C06C3.6	C06C3.6	0,011626	0,014315	0.81216	-0.300164
C06C3.7	C06C3.7	C06C3.7	0,042259	0,032988	1.28103	0.357302
C06C3.8	C06C3.8	C06C3.8	0,017357	0,014674	1.18286	0.242274
C06C6.1	C06C6.1	C06C6.1	0	0,000303	0
str-233	C06C6.2	C06C6.2	0	0,000131	0
str-231	C06C6.3	C06C6.3	0,001432	0,00075	1.90942	0.933135	1
nhr-63	C06C6.4	C06C6.4	0,022776	0,02146	1.0613	0.0858311
nhr-50	C06C6.5	C06C6.5a	0,039358	0,019005	2.07093	1.05028	1
nhr-50	C06C6.5	C06C6.5b.1	0,088503	0,038839	2.27871	1.18822	1
nhr-50	C06C6.5	C06C6.5b.2	0,032943	0,015024	2.19263	1.13266	1
C06C6.6	C06C6.6	C06C6.6	0,002043	0,000775	2.63496	1.39778	1
C06C6.7	C06C6.7	C06C6.7	0,015316	0,019361	0.791054	-0.338152
C06C6.8	C06C6.8	C06C6.8	0,056083	0,02061	2.72111	1.4442	1
C06C6.9	C06C6.9	C06C6.9	0,001181	0,001364	0.865616	-0.208202
C06E1.1	C06E1.1	C06E1.1	0,183408	0,230374	0.796132	-0.328921
rha-2	C06E1.10	C06E1.10	0,238177	0,293669	0.811039	-0.302157
C06E1.11	C06E1.11	C06E1.11	0,03825	0,030974	1.2349	0.304397
C06E1.3	C06E1.3	C06E1.3	0,06281	0,116817	0.537678	-0.895186		1
glr-1	C06E1.4	C06E1.4	0,002317	0,006138	0.377556	-1.40524		1
C06E1.5	C06E1.5	C06E1.5	0,010285	0,018619	0.5524	-0.856213		1
C06E1.6	C06E1.6	C06E1.6	0,18115	0,167335	1.08256	0.114446
C06E1.7	C06E1.7	C06E1.7	0,000798	0,003778	0.211199	-2.24332		1
C06E1.8	C06E1.8	C06E1.8	0,004992	0,01268	0.393682	-1.3449		1
C06E1.9	C06E1.9	C06E1.9	0,343751	0,351547	0.977824	-0.0323537
C06E2.1	C06E2.1	C06E2.1	0,01534	0,023205	0.661047	-0.597175		1
C06E2.2	C06E2.2	C06E2.2	0	0
ubc-21	C06E2.3	C06E2.3	0,002536	0,001612	1.57384	0.654287
C06E2.5	C06E2.5	C06E2.5.1	0,392121	0,271223	1.44575	0.531819
C06E2.5	C06E2.5	C06E2.5.2	0,355266	0,253297	1.40257	0.48807
ubc-22	C06E2.7	C06E2.7	0,005461	0,006187	0.882681	-0.180036
ins-9	C06E2.8	C06E2.8	0,004473	0,014287	0.313101	-1.6753		1
C06E2.9	C06E2.9	C06E2.9	0,045558	0,013381	3.40463	1.7675	1
C06E4.1	C06E4.1	C06E4.1	0,003362	0
C06E4.2	C06E4.2	C06E4.2	0,031792	0,04131	0.769593	-0.377833
C06E4.3	C06E4.3	C06E4.3	0,01313	0,005698	2.3041	1.2042	1
C06E4.4	C06E4.4	C06E4.4	0	0
C06E4.5	C06E4.5	C06E4.5	0,001794	0
C06E4.6	C06E4.6	C06E4.6	0,00105	0,000432	2.43129	1.28172	1
C06E4.7	C06E4.7	C06E4.7	0,003569	0,004073	0.876198	-0.190671
C06E4.8	C06E4.8	C06E4.8	0,009092	0,002973	3.05766	1.61243	1
C06E7.1	C06E7.1	C06E7.1a.1	0,999207	1,3416	0.744788	-0.425099
C06E7.1	C06E7.1	C06E7.1a.2	1,43888	1,99763	0.720294	-0.473343
C06E7.1	C06E7.1	C06E7.1b	1,00682	1,35164	0.744888	-0.424905
C06E7.1	C06E7.1	C06E7.1c	0,159321	0,257208	0.619425	-0.690999		1
C06E7.1	C06E7.1	C06E7.1d	0	0,004016	0
C06E7.2	C06E7.2	C06E7.2.1	0,054443	0,067591	0.805487	-0.312067
C06E7.2	C06E7.2	C06E7.2.2	0,058616	0,071847	0.815846	-0.29363
C06E7.3	C06E7.3	C06E7.3a	2,31792	2,91654	0.79475	-0.331427
C06E7.3	C06E7.3	C06E7.3b.1	1,13655	1,28401	0.885157	-0.175995
C06E7.3	C06E7.3	C06E7.3b.2	1,8088	2,07472	0.871828	-0.197884
C06E7.3	C06E7.3	C06E7.3b.3	1,04579	1,3119	0.797157	-0.327065
C06E7.3	C06E7.3	C06E7.3b.4	2,31792	2,91654	0.79475	-0.331427
C06E7.4	C06E7.4	C06E7.4	0,262498	0,274519	0.956211	-0.0645996
spe-27	C06E7.6	C06E7.6	0,13849	0,073607	1.88149	0.911877	1
srv-17	C06E7.7	C06E7.7	0	0
prk-1	C06E8.3	C06E8.3a	0,325119	0,341809	0.951172	-0.0722225
prk-1	C06E8.3	C06E8.3b	0,201364	0,185827	1.08361	0.115846
prk-1	C06E8.3	C06E8.3c	0,319856	0,32631	0.980221	-0.0288207
C06E8.5	C06E8.5	C06E8.5	0,016939	0,009952	1.70212	0.767333
C06G1.1	C06G1.1	C06G1.1	0,053352	0,049543	1.07688	0.10686
C06G1.2	C06G1.2	C06G1.2	0,005131	0,009818	0.522582	-0.936272		1
ain-1	C06G1.4	C06G1.4.1	1,19563	1,26727	0.943469	-0.0839529
ain-1	C06G1.4	C06G1.4.2	1,87487	2,04355	0.917457	-0.124287
C06G1.5	C06G1.5	C06G1.5	0,09513	0,175395	0.542377	-0.882632		1
cogc-2	C06G3.10	C06G3.10	0,579811	0,61745	0.939041	-0.0907396
tin-9.1	C06G3.11	C06G3.11a	6,21455	3,06011	2.03083	1.02207	1
tin-9.1	C06G3.11	C06G3.11b.1	5,25568	2,62388	2.00302	1.00218	1
tin-9.1	C06G3.11	C06G3.11b.2	5,60408	2,79333	2.00624	1.00449	1
C06G3.12	C06G3.12	C06G3.12.1	0,772841	0,548677	1.40855	0.494215
C06G3.12	C06G3.12	C06G3.12.2	0,873926	0,56168	1.55591	0.637763
nhr-105	C06G3.1	C06G3.1a.1	0,122438	0,148839	0.82262	-0.281701
nhr-105	C06G3.1	C06G3.1a.2	0,115045	0,141445	0.813355	-0.298043
nhr-105	C06G3.1	C06G3.1b	0,120343	0,144385	0.833487	-0.262769
klp-18	C06G3.2	C06G3.2	1,79466	2,11201	0.84974	-0.234906
C06G3.3	C06G3.3	C06G3.3	0,178117	0,038209	4.6616	2.22083	1
C06G3.4	C06G3.4	C06G3.4	0,000503	0,000277	1.81573	0.86055
C06G3.5	C06G3.5	C06G3.5a	0,82106	0,792428	1.03613	0.0512078
C06G3.5	C06G3.5	C06G3.5b.1	0,705322	0,69219	1.01897	0.0271139
C06G3.5	C06G3.5	C06G3.5b.2	0,745851	0,731786	1.01922	0.0274656
C06G3.6	C06G3.6	C06G3.6	0,288498	0,268188	1.07573	0.105317
trxr-1	C06G3.7	C06G3.7	0,841728	0,675189	1.24666	0.318063
C06G3.8	C06G3.8	C06G3.8	0,631736	0,527109	1.19849	0.26122
C06G3.9	C06G3.9	C06G3.9.1	0,567816	0,666337	0.852145	-0.230829
C06G3.9	C06G3.9	C06G3.9.2	0,569183	0,670757	0.848568	-0.236898
C06G4.1	C06G4.1	C06G4.1	0,545518	0,623328	0.87517	-0.192365
clp-1	C06G4.2	C06G4.2a.1	2,36803	2,47382	0.957236	-0.0630532
clp-1	C06G4.2	C06G4.2a.2	2,37521	2,48165	0.957109	-0.0632446
clp-1	C06G4.2	C06G4.2b.1	2,39981	2,53485	0.946727	-0.0789802
clp-1	C06G4.2	C06G4.2b.2	2,37291	2,52355	0.940306	-0.0887973
clp-1	C06G4.2	C06G4.2b.3	2,33425	2,50198	0.932961	-0.100111
clp-1	C06G4.2	C06G4.2c	0,610042	0,467916	1.30374	0.382659
clp-1	C06G4.2	C06G4.2d	2,42844	2,56536	0.946627	-0.0791315
C06G4.4	C06G4.4	C06G4.4	0,302303	0,212435	1.42304	0.508974
C06G4.5	C06G4.5	C06G4.5	0,054003	0,033706	1.60218	0.680039
C06G4.6	C06G4.6	C06G4.6	0,003014	0,00323	0.933128	-0.0998532
C06G8.1	C06G8.1	C06G8.1	0,218031	0,298791	0.729711	-0.454603
opt-1	C06G8.2	C06G8.2	0,251942	0,28079	0.897261	-0.1564
C06G8.3	C06G8.3	C06G8.3b.1	0,455243	0,304645	1.49434	0.579508
C06G8.3	C06G8.3	C06G8.3b.2	0,360545	0,247157	1.45877	0.544752
srd-7	C06G8.4	C06G8.4	0	0,001154	0
atp-5	C06H2.1	C06H2.1.1	16,6088	16,4901	1.0072	0.0103477
atp-5	C06H2.1	C06H2.1.2	16,1087	16,7994	0.958885	-0.0605696
C06H2.2	C06H2.2	C06H2.2	0,267762	0,279662	0.957449	-0.062733
C06H2.3	C06H2.3	C06H2.3	0,180815	0,212241	0.851932	-0.231189
tag-330	C06H2.4	C06H2.4	0,058548	0,080484	0.727453	-0.459074
C06H2.5	C06H2.5	C06H2.5	0,010408	0,033415	0.311482	-1.68278		1
C06H2.6	C06H2.6	C06H2.6.1	2,94478	3,03269	0.971013	-0.0424382
C06H2.6	C06H2.6	C06H2.6.2	2,82253	3,11375	0.906473	-0.141664
C06H2.7	C06H2.7	C06H2.7	0,629304	0,479569	1.31223	0.392019
C06H5.1	C06H5.1	C06H5.1	0,118044	0,091767	1.28635	0.363281
C06H5.2	C06H5.2	C06H5.2	0,0388	0,010812	3.58843	1.84335	1
C06H5.6	C06H5.6	C06H5.6	0,16175	0,265599	0.609001	-0.715484		1
C06H5.7	C06H5.7	C06H5.7.1	0,7201	0,593881	1.21253	0.278023
C06H5.7	C06H5.7	C06H5.7.2	0,687146	0,618516	1.11096	0.151806
C06H5.8	C06H5.8	C06H5.8	0,065619	0,057183	1.14754	0.198538
ham-2	C07A12.1	C07A12.1a	0,072759	0,063239	1.15055	0.202319
ham-2	C07A12.1	C07A12.1b	0,087956	0,071155	1.23611	0.305805
ham-2	C07A12.1	C07A12.1c	0,090818	0,070577	1.28679	0.363778
C07A12.2	C07A12.2	C07A12.2	0,059716	0,041125	1.45205	0.538094
nhr-35	C07A12.3	C07A12.3a	0,357774	0,299155	1.19595	0.258155
nhr-35	C07A12.3	C07A12.3b	0,285743	0,269462	1.06042	0.0846363
pdi-2	C07A12.4	C07A12.4a.1	13,53	19,0979	0.708455	-0.497252
pdi-2	C07A12.4	C07A12.4a.2	13,8914	19,7695	0.702668	-0.509084
pdi-2	C07A12.4	C07A12.4a.3	13,7359	19,5331	0.703211	-0.507969
pdi-2	C07A12.4	C07A12.4b	13,4064	18,6627	0.718353	-0.477236
spr-3	C07A12.5	C07A12.5a	0,389547	0,485857	0.801773	-0.318734
spr-3	C07A12.5	C07A12.5b	0,404246	0,497031	0.813322	-0.298102
C07A12.7	C07A12.7	C07A12.7a.1	0,658364	0,623811	1.05539	0.0777765
C07A12.7	C07A12.7	C07A12.7a.2	0,67751	0,648312	1.04504	0.063554
C07A12.7	C07A12.7	C07A12.7b	0,657713	0,646759	1.01694	0.02423
C07A12.7	C07A12.7	C07A12.7c.1	0,657713	0,646759	1.01694	0.02423
C07A12.7	C07A12.7	C07A12.7c.2	0,39501	0,423429	0.932884	-0.100231
C07A4.1	C07A4.1	C07A4.1	0,047551	0,07126	0.667295	-0.583604
C07A4.2	C07A4.2	C07A4.2	0,01309	0,024774	0.528378	-0.920357		1
C07A4.3	C07A4.3	C07A4.3	0,018924	0,018937	0.999277	-0.00104408
C07A9.1	C07A9.1	C07A9.1	0	0,002096	0
C07A9.10	C07A9.10	C07A9.10	0	0,000665	0
ncx-7	C07A9.11	C07A9.11	0,045813	0,080774	0.567177	-0.818129		1
C07A9.12	C07A9.12	C07A9.12	0,046506	0,045165	1.0297	0.042224
C07A9.13	C07A9.13	C07A9.13	0,006419	0,00894	0.718047	-0.477849
C07A9.2	C07A9.2	C07A9.2.1	2,84896	2,68566	1.0608	0.0851587
C07A9.2	C07A9.2	C07A9.2.2	2,43546	1,49237	1.63194	0.706589
tlk-1	C07A9.3	C07A9.3a	4,42885	4,95642	0.893558	-0.162366
tlk-1	C07A9.3	C07A9.3b	4,63186	5,12629	0.90355	-0.146323
tlk-1	C07A9.3	C07A9.3c	4,68612	5,10967	0.917108	-0.124836
ncx-6	C07A9.4	C07A9.4	0,019988	0,046173	0.432882	-1.20795		1
C07A9.5	C07A9.5	C07A9.5	0	0,000846	0
ugt-60	C07A9.6	C07A9.6.1	0,028841	0,089332	0.32285	-1.63106		1
ugt-60	C07A9.6	C07A9.6.2	0,0289	0,089789	0.321866	-1.63547		1
C07A9.7	C07A9.7	C07A9.7a	0,464091	0,51124	0.907775	-0.139593
C07A9.7	C07A9.7	C07A9.7b	0,456192	0,500407	0.911642	-0.133461
C07A9.8	C07A9.8	C07A9.8	0,035222	0,021421	1.64429	0.717467
C07A9.9	C07A9.9	C07A9.9	0,187552	0,272636	0.687921	-0.539685
C07B5.2	C07B5.2	C07B5.2	0,001945	0
C07B5.3	C07B5.3	C07B5.3	0,020874	0,017498	1.19294	0.254516
C07B5.4	C07B5.4	C07B5.4a	0,061926	0,055521	1.11536	0.157512
C07B5.4	C07B5.4	C07B5.4b.1	0,05314	0,051255	1.03677	0.0521025
C07B5.4	C07B5.4	C07B5.4b.2	0,049059	0,049465	0.991792	-0.0118903
nuc-1	C07B5.5	C07B5.5	4,55704	4,41956	1.03111	0.0441943
C07B5.6	C07B5.6	C07B5.6	0,002214	0,00629	0.352041	-1.50619		1
C07C7.1	C07C7.1	C07C7.1	0,001616	0,002021	0.79973	-0.322415
C07D10.1	C07D10.1	C07D10.1	0,015865	0,022665	0.699975	-0.514624
bath-44	C07D10.2	C07D10.2a	1,06135	1,25792	0.843734	-0.24514
bath-44	C07D10.2	C07D10.2b.1	1,20895	1,39387	0.867333	-0.205341
bath-44	C07D10.2	C07D10.2b.2	1,06125	1,2528	0.847102	-0.239392
sre-3	C07D10.3	C07D10.3	0,000828	0,00031	2.6716	1.41771	1
nas-7	C07D10.4	C07D10.4	0,032488	0,046462	0.699241	-0.516138
C07D10.5	C07D10.5	C07D10.5	0,204935	0,258034	0.794217	-0.332395
C07D10.6	C07D10.6	C07D10.6	0,003495	0,007366	0.47444	-1.0757		1
C07D8.2	C07D8.2	C07D8.2	0,00211	0
C07D8.3	C07D8.3	C07D8.3	0,004068	0,000974	4.17785	2.06276	1
C07D8.5	C07D8.5	C07D8.5	0,011688	0,003102	3.76842	1.91396	1
C07D8.6	C07D8.6	C07D8.6.1	10,4565	11,3891	0.918115	-0.123254
C07D8.6	C07D8.6	C07D8.6.2	11,8826	12,8818	0.922433	-0.116484
C07E3.10	C07E3.10	C07E3.10	0,010762	0,007846	1.37172	0.455983
C07E3.1	C07E3.1	C07E3.1a	0,654907	0,690417	0.948567	-0.0761779
C07E3.1	C07E3.1	C07E3.1b	0,586874	0,610336	0.961559	-0.0565529
pro-2	C07E3.2	C07E3.2.1	0,873616	1,00024	0.873406	-0.195275
pro-2	C07E3.2	C07E3.2.2	0,888243	1,04838	0.847253	-0.239135
C07E3.3	C07E3.3	C07E3.3	0,306344	0,25196	1.21584	0.281958
C07E3.4	C07E3.4	C07E3.4	0,086347	0,096554	0.894285	-0.161193
C07E3.5	C07E3.5	C07E3.5	0,001859	0,000848	2.19107	1.13164	1
C07E3.6	C07E3.6	C07E3.6	0,32926	0,314844	1.04579	0.0645901
C07E3.8	C07E3.8	C07E3.8	0,005535	0,007478	0.740068	-0.434269
C07E3.9	C07E3.9	C07E3.9	0,925253	0,689265	1.34238	0.424789
tol-1	C07F11.1	C07F11.1	0,99014	1,16807	0.847672	-0.238422
C07F11.2	C07F11.2	C07F11.2	0,007519	0,012122	0.620278	-0.689013		1
try-2	C07G1.1	C07G1.1	0,005352	0,003648	1.4671	0.552964
C07G1.2	C07G1.2	C07G1.2	0,016147	0,020462	0.789133	-0.341659
pct-1	C07G1.3	C07G1.3a.1	1,5354	1,71042	0.897674	-0.155736
pct-1	C07G1.3	C07G1.3a.2	1,5557	1,7241	0.902326	-0.14828
pct-1	C07G1.3	C07G1.3b	1,16901	1,31141	0.891415	-0.165832
pct-1	C07G1.3	C07G1.3c	1,24898	1,38548	0.901478	-0.149636
wsp-1	C07G1.4	C07G1.4a	0,961356	1,0259	0.937085	-0.0937474
wsp-1	C07G1.4	C07G1.4b	0,706978	0,746954	0.946481	-0.0793541
hgrs-1	C07G1.5	C07G1.5.1	1,98158	2,1124	0.93807	-0.0922318
hgrs-1	C07G1.5	C07G1.5.2	1,92578	2,09123	0.920884	-0.118909
C07G1.6	C07G1.6	C07G1.6	0,128306	0,15366	0.834999	-0.260153
C07G1.7	C07G1.7	C07G1.7	0,02115	0,015134	1.39756	0.482908
glrx-22	C07G1.8	C07G1.8	1,4338	1,01164	1.4173	0.503148
cej-1	C07G2.1	C07G2.1a.1	60,0776	65,8186	0.912775	-0.131668
cej-1	C07G2.1	C07G2.1a.2	60,0965	65,8289	0.91292	-0.13144
cej-1	C07G2.1	C07G2.1b.1	48,4807	60,7232	0.798388	-0.324837
cej-1	C07G2.1	C07G2.1b.2	48,3142	60,8482	0.794012	-0.332767
atf-7	C07G2.2	C07G2.2a.1	2,65337	3,09062	0.858524	-0.22007
atf-7	C07G2.2	C07G2.2a.2	2,64453	3,10033	0.852983	-0.22941
atf-7	C07G2.2	C07G2.2a.3	2,64599	3,09362	0.855305	-0.225488
atf-7	C07G2.2	C07G2.2a.4	2,84986	3,2399	0.879614	-0.185058
atf-7	C07G2.2	C07G2.2b	2,84611	3,23688	0.879276	-0.185612
atf-7	C07G2.2	C07G2.2c.1	2,66622	3,04693	0.875051	-0.192561
atf-7	C07G2.2	C07G2.2c.2	2,76663	3,05784	0.904766	-0.144383
cct-5	C07G2.3	C07G2.3a	11,3027	13,6829	0.826046	-0.275707
cct-5	C07G2.3	C07G2.3b.1	11,0044	13,3106	0.82674	-0.274495
cct-5	C07G2.3	C07G2.3b.2	11,2095	13,5722	0.825916	-0.275933
cct-5	C07G2.3	C07G2.3b.3	11,0115	13,3193	0.826733	-0.274507
cct-5	C07G2.3	C07G2.3b.4	10,4802	12,4329	0.842941	-0.246497
cct-5	C07G2.3	C07G2.3b.5	10,7583	12,7125	0.846277	-0.240798
cct-5	C07G2.3	C07G2.3b.6	10,7479	12,6925	0.846791	-0.239921
cct-5	C07G2.3	C07G2.3b.7	11,3027	13,6829	0.826046	-0.275707
C07G3.10	C07G3.10	C07G3.10	0,003719	0,000636	5.8484	2.54804	1
C07G3.2	C07G3.2	C07G3.2	0,037625	0,095425	0.394286	-1.34269		1
str-227	C07G3.3	C07G3.3	0,00344	0,003486	0.986738	-0.0192604
str-226	C07G3.4	C07G3.4	0	0
str-228	C07G3.5	C07G3.5	0	0,000451	0
str-225	C07G3.6	C07G3.6	0,000584	0
C07G3.8	C07G3.8	C07G3.8	0,000493	0,002018	0.24426	-2.03351		1
ugt-64	C07G3.9	C07G3.9.1	0,180136	0,233198	0.772459	-0.372469
ugt-64	C07G3.9	C07G3.9.2	0,175358	0,235806	0.743654	-0.427297
C07H4.1	C07H4.1	C07H4.1	0,160483	0,150059	1.06947	0.0968906
clh-5	C07H4.2	C07H4.2.1	0,952785	1,17938	0.807869	-0.307806
clh-5	C07H4.2	C07H4.2.2	0,951691	1,17571	0.809461	-0.304967
lig-4	C07H6.1	C07H6.1	0,254953	0,246847	1.03284	0.0466142
C07H6.2	C07H6.2	C07H6.2	5,41284	3,10988	1.74053	0.799527
C07H6.3	C07H6.3	C07H6.3.1	0,148914	0,183253	0.812614	-0.299357
C07H6.3	C07H6.3	C07H6.3.2	0,148959	0,183164	0.813255	-0.298221
C07H6.4	C07H6.4	C07H6.4	0,819247	0,842866	0.971978	-0.0410048
cgh-1	C07H6.5	C07H6.5.1	31,1738	39,8073	0.783118	-0.352699
cgh-1	C07H6.5	C07H6.5.2	33,2834	43,8725	0.758639	-0.398514
clk-2	C07H6.6	C07H6.6	0,485291	0,542295	0.894884	-0.160228
lin-39	C07H6.7	C07H6.7.1	0,12126	0,124046	0.977541	-0.0327715
lin-39	C07H6.7	C07H6.7.2	0,117357	0,123426	0.950829	-0.0727424
cux-7	C07H6.8	C07H6.8.1	0,553602	0,586211	0.944373	-0.0825709
cux-7	C07H6.8	C07H6.8.2	0,572323	0,600915	0.952419	-0.0703313
C07H6.9	C07H6.9	C07H6.9	0,014809	0,012934	1.14496	0.195292
sod-3	C08A9.1	C08A9.1	0,028774	0,098768	0.29133	-1.77928		1
C08A9.10	C08A9.10	C08A9.10	1,05647	1,0336	1.02213	0.0315738
C08A9.3	C08A9.3	C08A9.3	0,000108	0
C08A9.6	C08A9.6	C08A9.6	0,194608	0,184372	1.05552	0.0779514
sdz-2	C08A9.7	C08A9.7	0,121975	0,098507	1.23824	0.30829
C08A9.8	C08A9.8	C08A9.8	0,026644	0,019536	1.3638	0.44763
C08A9.9	C08A9.9	C08A9.9	0,053822	0,026952	1.99694	0.997793	1
zyg-11	C08B11.1	C08B11.1	3,03812	3,63148	0.836607	-0.257379
hda-2	C08B11.2	C08B11.2	0,443402	0,48353	0.91701	-0.12499
C08B11.3	C08B11.3	C08B11.3	2,06343	2,37499	0.868816	-0.202877
nrf-6	C08B11.4	C08B11.4	0,66579	0,92708	0.718158	-0.477627
sap-49	C08B11.5	C08B11.5.1	4,51863	4,37823	1.03207	0.0455377
sap-49	C08B11.5	C08B11.5.2	4,39407	4,33214	1.0143	0.020478
sap-49	C08B11.5	C08B11.5.3	4,52658	4,38559	1.03215	0.0456505
sap-49	C08B11.5	C08B11.5.4	2,16941	2,02909	1.06915	0.0964699
C08B11.6	C08B11.6	C08B11.6.1	2,16941	2,02909	1.06915	0.0964699
C08B11.6	C08B11.6	C08B11.6.2	0,731708	0,785535	0.931477	-0.102408
ubh-4	C08B11.7	C08B11.7	1,63216	1,69375	0.963637	-0.0534385
C08B11.8	C08B11.8	C08B11.8	0,587895	0,624451	0.941459	-0.0870299
C08B11.9	C08B11.9	C08B11.9	2,08567	1,95179	1.06859	0.0957131
ugt-17	C08B6.1	C08B6.1	0,141253	0,21276	0.663908	-0.590945		1
C08B6.10	C08B6.10	C08B6.10	0,256781	0,172011	1.49282	0.578038
C08B6.11	C08B6.11	C08B6.11	0,025141	0,034194	0.735264	-0.443666
srxa-18	C08B6.12	C08B6.12	0	0
srxa-19	C08B6.13	C08B6.13	0	0,000948	0
C08B6.14	C08B6.14	C08B6.14	0	0
C08B6.2	C08B6.2	C08B6.2	0,010241	0,012896	0.794178	-0.332466
C08B6.3	C08B6.3	C08B6.3	0,046382	0,049257	0.941623	-0.0867791
C08B6.4	C08B6.4	C08B6.4a	0,000768	0,003101	0.247728	-2.01317		1
C08B6.4	C08B6.4	C08B6.4b	0,001354	0,004311	0.313998	-1.67117		1
C08B6.5	C08B6.5	C08B6.5	0	0
C08B6.6	C08B6.6	C08B6.6	0,001469	0,001134	1.29589	0.373944
C08B6.7	C08B6.7	C08B6.7	1,61406	1,79595	0.898722	-0.154053
C08B6.8	C08B6.8	C08B6.8	0,535406	0,564081	0.949165	-0.075269
aos-1	C08B6.9	C08B6.9	1,60074	1,35734	1.17932	0.237957
egl-5	C08C3.1	C08C3.1a	0,029132	0,018687	1.55889	0.640519
egl-5	C08C3.1	C08C3.1b	0,019358	0,014179	1.36529	0.44921
egl-5	C08C3.1	C08C3.1c	0,032861	0,019381	1.69554	0.761747
bath-15	C08C3.2	C08C3.2	0,354632	0,319191	1.11103	0.151903
mab-5	C08C3.3	C08C3.3	0,020167	0,033414	0.603558	-0.728436		1
C08C3.4	C08C3.4	C08C3.4a	3,61943	4,10808	0.881051	-0.182702
C08C3.4	C08C3.4	C08C3.4b	3,02026	3,4224	0.882498	-0.180336
C08D8.1	C08D8.1	C08D8.1	0,012474	0,006426	1.94117	0.956928	1
tmd-2	C08D8.2	C08D8.2a	0,060019	0,077988	0.769582	-0.377852
tmd-2	C08D8.2	C08D8.2b	0,031962	0,041538	0.769474	-0.378055
C08E3.1	C08E3.1	C08E3.1	nan	nan
C08E3.10	C08E3.10	C08E3.10a	0,014779	0,004138	3.57186	1.83668	1
C08E3.10	C08E3.10	C08E3.10b	0,014018	0,003583	3.912	1.96791	1
C08E3.11	C08E3.11	C08E3.11	0	0
C08E3.12	C08E3.12	C08E3.12	0	0
C08E3.13	C08E3.13	C08E3.13	0,070999	0,031319	2.26693	1.18074	1
C08E3.14	C08E3.14	C08E3.14	0	0
C08E3.15	C08E3.15	C08E3.15	0,004228	0
C08E3.2	C08E3.2	C08E3.2	0	0
bath-33	C08E3.3	C08E3.3	0,012867	0,016886	0.761976	-0.392183
C08E3.4	C08E3.4	C08E3.4	0,003205	0
C08E3.5	C08E3.5	C08E3.5	0,015386	0,003047	5.04881	2.33594	1
C08E3.6	C08E3.6	C08E3.6	0,001466	0,000655	2.2393	1.16305	1
C08E3.7	C08E3.7	C08E3.7	0,00198	0,001642	1.20558	0.26973
C08E3.8	C08E3.8	C08E3.8	0,000219	0,000221	0.991047	-0.0129741
C08E3.9	C08E3.9	C08E3.9	0,009815	0,003819	2.57007	1.36181	1
C08E8.1	C08E8.1	C08E8.1	0,000499	0,002339	0.213213	-2.22963		1
C08E8.2	C08E8.2	C08E8.2	0	0
C08E8.3	C08E8.3	C08E8.3	0,002511	0,004224	0.59437	-0.750568		1
C08E8.4	C08E8.4	C08E8.4	0,039818	0,032469	1.22634	0.294361
C08E8.5	C08E8.5	C08E8.5	0	0
C08E8.6	C08E8.6	C08E8.6	0	0
math-2	C08F1.1	C08F1.1	0,00053	0
C08F1.10	C08F1.10	C08F1.10	0,175173	0,219838	0.796828	-0.32766
C08F1.11	C08F1.11	C08F1.11	0,008611	0,006793	1.26775	0.34227
fbxb-13	C08F1.3	C08F1.3	0,050513	0,062817	0.804138	-0.314485
math-3	C08F1.4	C08F1.4a	0,06727	0,099093	0.678855	-0.558825
math-3	C08F1.4	C08F1.4b	0,067351	0,098725	0.682208	-0.551717
math-4	C08F1.5	C08F1.5a	0,058192	0,066277	0.878014	-0.187683
math-4	C08F1.5	C08F1.5b	0,051202	0,06069	0.843662	-0.245262
C08F1.6	C08F1.6	C08F1.6	0,471029	0,439935	1.07068	0.0985255
C08F1.8	C08F1.8	C08F1.8	0,005533	0,003577	1.54705	0.629521
C08F11.1	C08F11.1	C08F11.1	0,062668	0,075057	0.834941	-0.260253
C08F11.10	C08F11.10	C08F11.10	0,368834	0,355793	1.03665	0.0519335
C08F11.11	C08F11.11	C08F11.11	39,3333	26,8218	1.46647	0.552345
C08F11.12	C08F11.12	C08F11.12.1	0,12296	0,273618	0.449386	-1.15397		1
C08F11.12	C08F11.12	C08F11.12.2	0,125305	0,279379	0.448513	-1.15678		1
C08F11.13	C08F11.13	C08F11.13.1	0,371021	0,216678	1.71232	0.775948
C08F11.13	C08F11.13	C08F11.13.2	0,359963	0,208681	1.72494	0.786549
C08F11.14	C08F11.14	C08F11.14	0,004706	0,003774	1.24688	0.318326
C08F11.17	C08F11.17	C08F11.17	0	0
C08F11.2	C08F11.2	C08F11.2	0	0
C08F11.3	C08F11.3	C08F11.3	0,008214	0,006958	1.18055	0.239458
sru-21	C08F11.4	C08F11.4	0,003194	0,004875	0.65518	-0.610036		1
fbxa-98	C08F11.5	C08F11.5	0,034655	0,032036	1.08174	0.113356
C08F11.7	C08F11.7	C08F11.7	0,076939	0,090544	0.849743	-0.234902
ugt-22	C08F11.8	C08F11.8	0,708531	1,05294	0.672907	-0.57152
srz-29	C08F11.9	C08F11.9	0	0
pfd-1	C08F8.1	C08F8.1	3,92486	2,50544	1.56654	0.647577
C08F8.2	C08F8.2	C08F8.2a	0,446152	0,486531	0.917006	-0.124996
C08F8.2	C08F8.2	C08F8.2b.1	0,480246	0,531138	0.904183	-0.145313
C08F8.2	C08F8.2	C08F8.2b.2	0,480129	0,531203	0.903852	-0.145841
C08F8.3	C08F8.3	C08F8.3	1,9009	1,91054	0.994954	-0.00729782
C08F8.4	C08F8.4	C08F8.4	0,065851	0,04476	1.4712	0.556992
fbxb-9	C08F8.5	C08F8.5	0,021968	0,017785	1.2352	0.304744
C08F8.6	C08F8.6	C08F8.6	0,320037	0,351517	0.910445	-0.135356
rap-3	C08F8.7	C08F8.7	0,034569	0,039104	0.884018	-0.177853
nhr-67	C08F8.8	C08F8.8	0,02281	0,026415	0.863518	-0.211701
C08F8.9	C08F8.9	C08F8.9	9,1343	5,00932	1.82346	0.866679	1
C08G5.1	C08G5.1	C08G5.1	0	0,000216	0
C08G5.2	C08G5.2	C08G5.2	0,004226	0,003331	1.26867	0.343316
C08G5.3	C08G5.3	C08G5.3	0,006376	0,007433	0.857819	-0.221255
snt-6	C08G5.4	C08G5.4	0,040109	0,033346	1.2028	0.266399
C08G5.5	C08G5.5	C08G5.5	0,083593	0,078292	1.0677	0.0945048
C08G5.6	C08G5.6	C08G5.6	0,013582	0,01018	1.33419	0.415965
C08G5.7	C08G5.7	C08G5.7a	0,043192	0,010128	4.26472	2.09245	1
C08G5.7	C08G5.7	C08G5.7b	0,010772	0,011207	0.961186	-0.0571124
C08G9.1	C08G9.1	C08G9.1	0,405122	0,34222	1.18381	0.243432
C08G9.2	C08G9.2	C08G9.2	0,005287	0,005588	0.946202	-0.0797803
C08H9.1	C08H9.1	C08H9.1	0,002539	0,004414	0.575179	-0.797918		1
C08H9.10	C08H9.10	C08H9.10	0,001167	0,001512	0.771755	-0.373785
C08H9.11	C08H9.11	C08H9.11	0,003129	0,000733	4.2699	2.0942	1
C08H9.12	C08H9.12	C08H9.12	0,000872	0,00123	0.709257	-0.495619
C08H9.13	C08H9.13	C08H9.13	0,00439	0,003687	1.19074	0.251858
C08H9.14	C08H9.14	C08H9.14	0,002017	0,014519	0.13893	-2.84756		1
C08H9.15	C08H9.15	C08H9.15	0,93423	0,537041	1.73959	0.798746
C08H9.2	C08H9.2	C08H9.2	7,61695	11,291	0.674604	-0.567888
C08H9.3	C08H9.3	C08H9.3a	0,400472	0,446801	0.89631	-0.157931
C08H9.3	C08H9.3	C08H9.3b	0,185743	0,24924	0.745238	-0.424228
C08H9.4	C08H9.4	C08H9.4a	0	0
C08H9.4	C08H9.4	C08H9.4b	0,002568	0,001994	1.28805	0.365187
old-1	C08H9.5	C08H9.5	0,00093	0,004171	0.222899	-2.16553		1
C08H9.6	C08H9.6	C08H9.6	0	0
C08H9.7	C08H9.7	C08H9.7	0,007651	0,001382	5.53473	2.46851	1
C08H9.8	C08H9.8	C08H9.8	0	0,000348	0
ser-7	C09B7.1	C09B7.1a	0,052695	0,062946	0.83715	-0.256443
ser-7	C09B7.1	C09B7.1b	0,053201	0,063833	0.833433	-0.262861
ser-7	C09B7.1	C09B7.1c	0,053499	0,063217	0.846272	-0.240807
C09B7.2	C09B7.2	C09B7.2	0,584514	0,459153	1.27303	0.348263
ipp-5	C09B8.1	C09B8.1	0,127232	0,143532	0.886436	-0.173911
C09B8.3	C09B8.3	C09B8.3	0	0
C09B8.4	C09B8.4	C09B8.4	0,024107	0,032473	0.74238	-0.429771
C09B8.5	C09B8.5	C09B8.5	0,066932	0,081675	0.819488	-0.287206
hsp-25	C09B8.6	C09B8.6a	3,82315	5,33709	0.716336	-0.481292
hsp-25	C09B8.6	C09B8.6b	3,92773	5,5731	0.704766	-0.504784
hsp-25	C09B8.6	C09B8.6c.1	1,77322	2,29896	0.771314	-0.37461
hsp-25	C09B8.6	C09B8.6c.2	1,81673	2,34683	0.774121	-0.369369
hsp-25	C09B8.6	C09B8.6c.3	1,36728	1,7402	0.785703	-0.347944
hsp-25	C09B8.6	C09B8.6c.4	3,92773	5,5731	0.704766	-0.504784
pak-1	C09B8.7	C09B8.7a.1	0,639937	0,730154	0.876441	-0.190271
pak-1	C09B8.7	C09B8.7a.2	0,640268	0,730573	0.876392	-0.190353
pak-1	C09B8.7	C09B8.7b	0,592843	0,668516	0.886805	-0.173312
pak-1	C09B8.7	C09B8.7c.1	0,592843	0,668516	0.886805	-0.173312
pak-1	C09B8.7	C09B8.7c.2	0,640013	0,731671	0.874728	-0.193094
pak-1	C09B8.7	C09B8.7e.1	0,483082	0,528088	0.914776	-0.12851
pak-1	C09B8.7	C09B8.7e.2	0,594056	0,668933	0.888065	-0.171263
pak-1	C09B8.7	C09B8.7e.3	0,592843	0,668516	0.886805	-0.173312
C09B8.8	C09B8.8	C09B8.8	0,021053	0,008374	2.51407	1.33002	1
C09B9.1	C09B9.1	C09B9.1	0,001281	0,001863	0.687693	-0.540163
C09B9.2	C09B9.2	C09B9.2	0,096942	0,083042	1.16739	0.223282
C09B9.3	C09B9.3	C09B9.3	0,001233	0,001244	0.990766	-0.0133831
C09B9.4	C09B9.4	C09B9.4	0,289011	0,338483	0.853842	-0.227959
msp-55	C09B9.6	C09B9.6	0,627813	0,336307	1.86679	0.900556	1
C09B9.7	C09B9.7	C09B9.7	0,007171	0,00855	0.838656	-0.253848
C09B9.8	C09B9.8	C09B9.8	0,024369	0,015558	1.56635	0.647405
zig-4	C09C7.1	C09C7.1	0,02223	0,032896	0.67578	-0.565374
unc-89	C09D1.1	C09D1.1a	0,208896	0,430833	0.484865	-1.04434		1
unc-89	C09D1.1	C09D1.1b	0,213191	0,426813	0.499495	-1.00146		1
unc-89	C09D1.1	C09D1.1c	0,256745	0,452014	0.568002	-0.816031		1
unc-89	C09D1.1	C09D1.1d	0,257847	0,453446	0.568639	-0.814415		1
unc-89	C09D1.1	C09D1.1e	0,220963	0,455898	0.484676	-1.04491		1
unc-89	C09D1.1	C09D1.1f	0,23067	0,461438	0.499894	-1.00031		1
unc-89	C09D1.1	C09D1.1g	0,214229	0,43707	0.490148	-1.02871		1
C09D1.2	C09D1.2	C09D1.2	0,007804	0,016199	0.481768	-1.05359		1
C09D4.1	C09D4.1	C09D4.1a	0,08178	0,086967	0.94036	-0.0887146
C09D4.1	C09D4.1	C09D4.1b.1	0,084427	0,0901	0.937042	-0.0938145
C09D4.1	C09D4.1	C09D4.1b.2	0,084448	0,090115	0.937119	-0.0936956
C09D4.2	C09D4.2	C09D4.2	0,553665	0,494218	1.12028	0.163866
C09D4.3	C09D4.3	C09D4.3	0,093104	0,101151	0.920441	-0.119603
C09D4.4	C09D4.4	C09D4.4a	0,718674	0,920478	0.780762	-0.357046
C09D4.4	C09D4.4	C09D4.4b	0,718533	0,919552	0.781395	-0.355877
C09D4.4	C09D4.4	C09D4.4c	0,672401	0,849573	0.791458	-0.337416
rpl-19	C09D4.5	C09D4.5.1	95,7473	94,4816	1.0134	0.0191984
rpl-19	C09D4.5	C09D4.5.2	95,6425	94,0694	1.01672	0.0239263
rpl-19	C09D4.5	C09D4.5.3	99,5792	95,5605	1.04205	0.05943
rpl-19	C09D4.5	C09D4.5.4	94,5569	93,6866	1.00929	0.01334
C09D4.6	C09D4.6	C09D4.6	0,002181	0,003714	0.587146	-0.768209		1
ptp-3	C09D8.1	C09D8.1a	0,461447	0,570306	0.809122	-0.305571
ptp-3	C09D8.1	C09D8.1b	0,660616	0,812641	0.812925	-0.298806
ptp-3	C09D8.1	C09D8.1c	0,657303	0,81323	0.808262	-0.307105
dgk-1	C09E10.2	C09E10.2a	0,033429	0,054814	0.609853	-0.713468		1
dgk-1	C09E10.2	C09E10.2b	0,033407	0,054764	0.610014	-0.713087		1
dgk-1	C09E10.2	C09E10.2c	0,032294	0,05272	0.612562	-0.707073		1
dgk-1	C09E10.2	C09E10.2d	0,03227	0,052664	0.612763	-0.706599		1
dgk-1	C09E10.2	C09E10.2e	0,032846	0,054561	0.601999	-0.732167		1
srxa-5	C09E7.1	C09E7.1	0	0
C09E7.10	C09E7.10	C09E7.10	0	0,000847	0
pqn-10	C09E7.2	C09E7.2	0,001996	0,004099	0.486906	-1.03828		1
oig-1	C09E7.3	C09E7.3	0,02819	0,028254	0.997753	-0.00324607
C09E7.4	C09E7.4	C09E7.4	0,117719	0,12838	0.916957	-0.125073
[truncated: 25,323 more rows]
