# Supplementary material for: A Comprehensive Analysis of Gene Expression Changes Provoked by Bacterial and Fungal Infection in C. elegans
Source: PLoS One. 2011 May 13;6(5):e19055. doi: 10.1371/journal.pone.0019055 (PMC3094335; doi:10.1371/journal.pone.0019055)
Supplement: Table S8 — Expression of transcripts after infection with Harposporium sp. for 24 hours using RNA-seq. Public gene, sequence and transcript names come from WS170. The values in the columns Harposporium and OP50 are the dcpm values calculated for each individual transcript (see Methods) for samples from worms infected for 24 h with Harposporium sp., or age-matched uninfected control worms. Transcripts identified as up- or down-regulated by infection (see Methods) are indicated. “nan” signifies that there were zero bases in the denominator (see Methods). (XLS) [file pone.0019055.s012.xls]

## Sheet: RNA-seq_Harposporium
GenePublicName	SequenceNameGene	SequenceNameTranscript	Harposporium	OP50	Ratio_HarposporiumvsOP50	log2_Ratio_HarposporiumvsOP50	Infection_upregulated	Infection_downregulated
fbxa-131	W04E12.1	W04E12.1	0,00006	0,009759	0,006142	-7.34708		1
math-42	T16A1.1	T16A1.1b	0,000072	0,003048	0,02372	-5.39775		1
sdz-20	F53A2.2	F53A2.2	0,0001	0,004038	0,024807	-5.33311		1
Y105C5B.7	Y105C5B.7	Y105C5B.7	0,000022	0,000788	0,027489	-5.185		1
ZK262.9	ZK262.9	ZK262.9	0,000583	0,017643	0,033064	-4.91859		1
R08E5.1	R08E5.1	R08E5.1.2	0,000688	0,016746	0,041068	-4.60584		1
R08E5.1	R08E5.1	R08E5.1.1	0,000641	0,015162	0,042276	-4.56402		1
K11E4.3	K11E4.3	K11E4.3	0,000084	0,001949	0,043308	-4.52922		1
F49F1.11	F49F1.11	F49F1.11	0,000116	0,002401	0,048199	-4.37485		1
C37A5.8	C37A5.8	C37A5.8	0,002846	0,05629	0,050555	-4.306		1
B0462.1	B0462.1	B0462.1	0,000262	0,005068	0,051694	-4.27386		1
F22H10.5	F22H10.5	F22H10.5	0,00053	0,01024	0,051745	-4.27244		1
F47G4.5	F47G4.5	F47G4.5	0,000705	0,012411	0,056834	-4.1371		1
T09F5.10	T09F5.10	T09F5.10	0,000569	0,009625	0,059074	-4.08133		1
R13H7.2	R13H7.2	R13H7.2b	0,00036	0,005832	0,061723	-4.01805		1
F20C5.7	F20C5.7	F20C5.7	0,00014	0,002218	0,062998	-3.98855		1
arg-1	F31A9.3	F31A9.3a	0,00049	0,007719	0,063451	-3.97821		1
hog-1	W06B11.4	W06B11.4	0,000973	0,014835	0,065553	-3.93119		1
T11A5.1	T11A5.1	T11A5.1	0,000614	0,009262	0,066257	-3.91578		1
F22B3.8	F22B3.8	F22B3.8	0,000352	0,005275	0,066648	-3.90729		1
arg-1	F31A9.3	F31A9.3b	0,000508	0,007528	0,067459	-3.88985		1
dyf-6	F46F6.4	F46F6.4b	0,000522	0,007416	0,070318	-3.82996		1
Y53F4B.5	Y53F4B.5	Y53F4B.5	0,000759	0,010668	0,071133	-3.81334		1
ZC239.4	ZC239.4	ZC239.4	0,000249	0,003433	0,07247	-3.78647		1
B0310.6	B0310.6	B0310.6	0,001146	0,015801	0,072541	-3.78506		1
R13H7.2	R13H7.2	R13H7.2c	0,000408	0,005406	0,075476	-3.72784		1
F21A9.1	F21A9.1	F21A9.1	0,000565	0,007311	0,077286	-3.69365		1
F49F1.9	F49F1.9	F49F1.9	0,000185	0,002181	0,084965	-3.55699		1
fbxa-116	Y113G7B.1	Y113G7B.1a	0,00014	0,00165	0,084965	-3.55699		1
fbxa-116	Y113G7B.1	Y113G7B.1b	0,000072	0,000848	0,084965	-3.55699		1
fbxa-89	Y75B8A.21	Y75B8A.21	0,000092	0,001088	0,084965	-3.55699		1
tax-4	ZC84.2	ZC84.2	0,000155	0,001817	0,085277	-3.5517		1
F58E1.7	F58E1.7	F58E1.7	0,000652	0,007638	0,085415	-3.54937		1
nas-33	K04E7.3	K04E7.3	0,000526	0,005751	0,091396	-3.45173		1
eat-18	Y105E8A.7	Y105E8A.7c	0,00192	0,020873	0,091992	-3.44235		1
Y70C5C.5	Y70C5C.5	Y70C5C.5	0,000261	0,00283	0,092353	-3.4367		1
R52.6	R52.6	R52.6	0,000775	0,008347	0,092842	-3.42908		1
Y69H2.1	Y69H2.1	Y69H2.1	0,00011	0,001174	0,093362	-3.42102		1
col-169	T10E10.5	T10E10.5	0,002728	0,029142	0,093626	-3.41695		1
col-54	F33D11.3	F33D11.3	0,001144	0,012194	0,093846	-3.41356		1
T01C4.1	T01C4.1	T01C4.1	0,000085	0,000871	0,097113	-3.36419		1
xbx-1	F02D8.3	F02D8.3	0,000463	0,004723	0,09803	-3.35063		1
M05D6.8	M05D6.8	M05D6.8	0,000705	0,007164	0,098462	-3.34429		1
F21F12.1	F21F12.1	F21F12.1	0,000982	0,009786	0,100394	-3.31626		1
T25D10.5	T25D10.5	T25D10.5	0,000662	0,006552	0,100972	-3.30797		1
M151.1	M151.1	M151.1	0,000603	0,005933	0,101706	-3.29752		1
R13A1.8	R13A1.8	R13A1.8	0,000926	0,009078	0,101991	-3.29349		1
Y17D7C.1	Y17D7C.1	Y17D7C.1	0,000537	0,005209	0,103184	-3.27671		1
C17H1.6	C17H1.6	C17H1.6	0,000641	0,0062	0,10338	-3.27397		1
C28H8.8	C28H8.8	C28H8.8	0,000365	0,003491	0,104547	-3.25778		1
F29D10.2	F29D10.2	F29D10.2	0,000761	0,007214	0,105437	-3.24555		1
col-186	E03G2.4	E03G2.4	0,001097	0,010392	0,105535	-3.24421		1
srg-30	W02F12.7	W02F12.7	0,00066	0,00615	0,107357	-3.21951		1
K01A6.4	K01A6.4	K01A6.4	0,000726	0,006701	0,108272	-3.20727		1
Y73B6BL.16	Y73B6BL.16	Y73B6BL.16	0,00067	0,006182	0,108461	-3.20475		1
F32D1.8	F32D1.8	F32D1.8	0,00059	0,005427	0,108745	-3.20098		1
rab-37	W01H2.3	W01H2.3b	0,002696	0,024509	0,110021	-3.18415		1
col-46	Y18H1A.13	Y18H1A.13	0,000649	0,005892	0,110068	-3.18353		1
F11D11.5	F11D11.5	F11D11.5	0,00096	0,008698	0,110331	-3.18009		1
Y87G2A.12	Y87G2A.12	Y87G2A.12	0,000379	0,003427	0,110477	-3.17818		1
ZK669.7	ZK669.7	ZK669.7	0,001123	0,010164	0,110494	-3.17796		1
Y102E9.6	Y102E9.6	Y102E9.6	0,000775	0,00701	0,110547	-3.17727		1
str-170	T08B6.7	T08B6.7	0,000088	0,000793	0,11162	-3.16333		1
str-7	F22B8.5	F22B8.5	0,000522	0,004679	0,111635	-3.16314		1
col-87	Y39G8C.4	Y39G8C.4	0,000393	0,003521	0,111737	-3.16182		1
F59A6.11	F59A6.11	F59A6.11	0,000671	0,005901	0,113703	-3.13666		1
Y57G11C.18	Y57G11C.18	Y57G11C.18	0,00005	0,000438	0,113754	-3.13601		1
srh-282	T21D12.5	T21D12.5	0,000623	0,005442	0,114444	-3.12729		1
K09B11.4	K09B11.4	K09B11.4	0,0012	0,010453	0,114837	-3.12234		1
Y8A9A.4	Y8A9A.4	Y8A9A.4	0,000384	0,003343	0,114952	-3.1209		1
C28D4.5	C28D4.5	C28D4.5	0,000447	0,003806	0,117451	-3.08987		1
rab-37	W01H2.3	W01H2.3a	0,001292	0,010822	0,119354	-3.06668		1
B0302.4	B0302.4	B0302.4	0,004273	0,035323	0,120962	-3.04737		1
C32B5.7	C32B5.7	C32B5.7	0,000935	0,007695	0,121523	-3.0407		1
K08H2.9	K08H2.9	K08H2.9	0,000958	0,007811	0,122647	-3.02742		1
Y48G9A.12	Y48G9A.12	Y48G9A.12	0,001549	0,012519	0,123738	-3.01464		1
T04B2.7	T04B2.7	T04B2.7	0,000469	0,003677	0,127539	-2.97099		1
Y48G1BL.7	Y48G1BL.7	Y48G1BL.7	0,000705	0,005513	0,127938	-2.96648		1
F54D10.9	F54D10.9	F54D10.9	0,000352	0,002728	0,129013	-2.95441		1
Y82E9BL.12	Y82E9BL.12	Y82E9BL.12	0,00054	0,004158	0,129946	-2.94402		1
Y57G11B.1	Y57G11B.1	Y57G11B.1	0,000154	0,001174	0,131277	-2.92931		1
srr-3	F36D3.3	F36D3.3	0,000885	0,006709	0,131912	-2.92235		1
F47E1.3	F47E1.3	F47E1.3	0,000238	0,001802	0,132255	-2.91861		1
F56A11.7	F56A11.7	F56A11.7	0,000866	0,006547	0,13235	-2.91757		1
T03G11.9	T03G11.9	T03G11.9	0,001068	0,008062	0,132459	-2.91638		1
Y4C6B.2	Y4C6B.2	Y4C6B.2b	0,00345	0,0256	0,134781	-2.89131		1
C25B8.5	C25B8.5	C25B8.5	0,000628	0,004554	0,137816	-2.85918		1
srm-5	F47B8.12	F47B8.12	0,000231	0,001662	0,139227	-2.84449		1
Y71F9B.14	Y71F9B.14	Y71F9B.14	0,00037	0,002639	0,140075	-2.83573		1
Y66A7A.3	Y66A7A.3	Y66A7A.3	0,001146	0,008163	0,140422	-2.83216		1
twk-14	K01D12.4	K01D12.4	0,000814	0,005793	0,140481	-2.83155		1
col-44	F54B11.2	F54B11.2	0,000778	0,005527	0,140797	-2.82831		1
abt-3	F55G11.9	F55G11.9	0,00005	0,000356	0,140959	-2.82665		1
Y116F11B.9	Y116F11B.9	Y116F11B.9a	0,000288	0,002036	0,141636	-2.81974		1
kin-6	ZK20.2	ZK20.2	0,002327	0,016307	0,142717	-2.80877		1
F54B11.7	F54B11.7	F54B11.7	0,001423	0,009952	0,142969	-2.80623		1
F40G12.5	F40G12.5	F40G12.5	0,001605	0,01122	0,143047	-2.80544		1
W01A8.3	W01A8.3	W01A8.3	0,004715	0,032776	0,143854	-2.79732		1
W07A12.8	W07A12.8	W07A12.8	0,000723	0,004994	0,144781	-2.78806		1
F18C12.4	F18C12.4	F18C12.4	0,000392	0,002703	0,14494	-2.78647		1
col-145	B0222.7	B0222.7	0,003866	0,026607	0,145294	-2.78295		1
str-143	C09H5.4	C09H5.4	0,000345	0,002365	0,145865	-2.77729		1
Y111B2A.27	Y111B2A.27	Y111B2A.27	0,003116	0,021311	0,146204	-2.77395		1
grd-15	Y87G2A.15	Y87G2A.15	0,00027	0,001841	0,146605	-2.76999		1
ZK470.6	ZK470.6	ZK470.6	0,002689	0,018186	0,147874	-2.75756		1
ZK380.4	ZK380.4	ZK380.4	0,003939	0,026568	0,148265	-2.75375		1
C03H5.4	C03H5.4	C03H5.4	0,000683	0,004609	0,148278	-2.75362		1
Y23H5A.8	Y23H5A.8	Y23H5A.8	0,005413	0,035774	0,151312	-2.7244		1
F56H6.2	F56H6.2	F56H6.2	0,001829	0,012051	0,151767	-2.72007		1
C50F2.5	C50F2.5	C50F2.5	0,002201	0,014493	0,151854	-2.71924		1
ZC482.5	ZC482.5	ZC482.5	0,000595	0,0039	0,15263	-2.71189		1
clec-38	T25E12.10	T25E12.10	0,000441	0,002859	0,154173	-2.69738		1
T27A8.5	T27A8.5	T27A8.5	0,000253	0,001641	0,15427	-2.69647		1
Y6E2A.5	Y6E2A.5	Y6E2A.5	0,00191	0,012358	0,154593	-2.69345		1
F09G8.10	F09G8.10	F09G8.10	0,00064	0,004117	0,155376	-2.68616		1
C33D9.10	C33D9.10	C33D9.10	0,001381	0,008888	0,155408	-2.68587		1
Y71A12B.13	Y71A12B.13	Y71A12B.13a	0,001514	0,009705	0,156034	-2.68007		1
kin-26	T06C10.6	T06C10.6	0,001342	0,008494	0,158033	-2.6617		1
duo-2	F29C4.5	F29C4.5	0,001267	0,007929	0,159771	-2.64592		1
R02F2.5	R02F2.5	R02F2.5	0,003832	0,023883	0,160463	-2.63969		1
C05B5.9	C05B5.9	C05B5.9	0,003029	0,018874	0,160473	-2.6396		1
F58E6.3	F58E6.3	F58E6.3	0,002477	0,015353	0,161337	-2.63185		1
F38A5.6	F38A5.6	F38A5.6	0,000952	0,005888	0,161724	-2.62839		1
F48G7.5	F48G7.5	F48G7.5	0,002482	0,015339	0,161808	-2.62765		1
Y80D3A.8	Y80D3A.8	Y80D3A.8	0,00282	0,017225	0,163695	-2.61092		1
R13D11.7	R13D11.7	R13D11.7	0,000083	0,000506	0,164279	-2.60578		1
C14A11.5	C14A11.5	C14A11.5	0,000624	0,003724	0,167532	-2.57749		1
F22E5.12	F22E5.12	F22E5.12	0,001206	0,007161	0,168361	-2.57037		1
ZK899.7	ZK899.7	ZK899.7	0,002515	0,014899	0,168791	-2.56669		1
srx-97	F19B10.7	F19B10.7	0,001192	0,007052	0,168989	-2.565		1
ZC116.4	ZC116.4	ZC116.4	0,001079	0,006218	0,173485	-2.52712		1
D1065.1	D1065.1	D1065.1	0,000243	0,001385	0,175553	-2.51002		1
F28B1.1	F28B1.1	F28B1.1	0,000604	0,003438	0,175719	-2.50866		1
F31B9.1	F31B9.1	F31B9.1	0,00067	0,003805	0,176019	-2.5062		1
Y43D4A.5	Y43D4A.5	Y43D4A.5	0,002389	0,013504	0,176946	-2.49862		1
cyp-13A4	T10B9.1	T10B9.1	0,000085	0,000481	0,177221	-2.49638		1
grl-25	ZK643.8	ZK643.8	0,000346	0,00195	0,177284	-2.49587		1
F53B1.3	F53B1.3	F53B1.3	0,003586	0,020156	0,177912	-2.49076		1
F08D12.4	F08D12.4	F08D12.4	0,010497	0,058846	0,178375	-2.48701		1
cng-3	F38E11.12	F38E11.12	0,000223	0,001248	0,178573	-2.48541		1
F15D3.5	F15D3.5	F15D3.5	0,001429	0,007979	0,179094	-2.48121		1
F45D11.1	F45D11.1	F45D11.1.1	0,000376	0,002092	0,17953	-2.4777		1
F45D11.1	F45D11.1	F45D11.1.2	0,000379	0,002111	0,17953	-2.4777		1
col-164	T21D9.1	T21D9.1	0,00041	0,002284	0,179531	-2.4777		1
D2063.2	D2063.2	D2063.2	0,000929	0,005166	0,179894	-2.47478		1
C16A11.7	C16A11.7	C16A11.7	0,003397	0,018838	0,180353	-2.4711		1
C06H2.5	C06H2.5	C06H2.5	0,001435	0,007932	0,180941	-2.46641		1
C32B5.9	C32B5.9	C32B5.9	0,000861	0,00475	0,181215	-2.46423		1
col-55	T05E7.2	T05E7.2	0,000194	0,001049	0,185217	-2.43271		1
R106.1	R106.1	R106.1	0,000705	0,003791	0,186059	-2.42617		1
F09E10.7	F09E10.7	F09E10.7a.1	0,005239	0,028068	0,18664	-2.42167		1
nhr-81	C47F8.8	C47F8.8	0,000446	0,002367	0,188255	-2.40924		1
Y50D4B.6	Y50D4B.6	Y50D4B.6	0,000286	0,001518	0,188255	-2.40924		1
W03F9.3	W03F9.3	W03F9.3	0,001041	0,005521	0,188631	-2.40636		1
C09G9.3	C09G9.3	C09G9.3	0,00019	0,001007	0,188922	-2.40414		1
C09E8.2	C09E8.2	C09E8.2b	0,001123	0,005936	0,189163	-2.4023		1
Y22D7AL.1	Y22D7AL.1	Y22D7AL.1	0,000887	0,004637	0,191375	-2.38553		1
C32B5.8	C32B5.8	C32B5.8	0,001303	0,006802	0,191574	-2.38403		1
F08F3.10	F08F3.10	F08F3.10	0,001747	0,00911	0,191724	-2.3829		1
T02D1.4	T02D1.4	T02D1.4	0,000702	0,003607	0,194507	-2.36211		1
Y52E8A.1	Y52E8A.1	Y52E8A.1	0,000738	0,003772	0,195743	-2.35297		1
W03G9.5	W03G9.5	W03G9.5	0,000309	0,001579	0,195955	-2.35141		1
C35D6.4	C35D6.4	C35D6.4	0,001806	0,009201	0,196325	-2.34868		1
srd-63	F13A7.2	F13A7.2	0,000583	0,002959	0,197109	-2.34293		1
str-171	T01G5.5	T01G5.5	0,000525	0,002661	0,197215	-2.34216		1
sre-6	F28H7.9	F28H7.9	0,000471	0,002348	0,200597	-2.31763		1
grl-26	K02D7.6	K02D7.6	0,002662	0,013195	0,201751	-2.30935		1
srt-28	C24B9.4	C24B9.4	0,000515	0,002545	0,202416	-2.3046		1
csp-3	Y47H9C.6	Y47H9C.6	0,001246	0,006093	0,204438	-2.29026		1
F47H4.4	F47H4.4	F47H4.4	0,000357	0,001743	0,204779	-2.28786		1
C27D9.2	C27D9.2	C27D9.2	0,001528	0,007461	0,204836	-2.28746		1
sri-16	F15H9.4	F15H9.4	0,000788	0,003839	0,205235	-2.28465		1
twk-23	F19D8.1	F19D8.1	0,000291	0,001415	0,205824	-2.28052		1
C50F7.1	C50F7.1	C50F7.1a	0,001138	0,005506	0,206732	-2.27417		1
F45C12.2	F45C12.2	F45C12.2	0,004828	0,023351	0,206775	-2.27387		1
Y32G9A.11	Y32G9A.11	Y32G9A.11	0,000949	0,004578	0,207197	-2.27092		1
Y5H2B.1	Y5H2B.1	Y5H2B.1	0,000475	0,002292	0,207197	-2.27092		1
Y60A3A.2	Y60A3A.2	Y60A3A.2	0,00047	0,002268	0,207413	-2.26942		1
gei-18	Y37A1B.15	Y37A1B.15	0,000641	0,003089	0,207489	-2.26889		1
T25D1.1	T25D1.1	T25D1.1	0,001903	0,009148	0,208012	-2.26526		1
R13H9.1	R13H9.1	R13H9.1	0,005026	0,024101	0,20853	-2.26167		1
srt-74	F40G12.15	F40G12.15	0,000473	0,002246	0,210602	-2.24741		1
F09E10.7	F09E10.7	F09E10.7a.2	0,004851	0,023009	0,210837	-2.2458		1
acr-2	K11G12.2	K11G12.2	0,000864	0,004091	0,211185	-2.24342		1
cya-2	F59H6.7	F59H6.7	0,014002	0,066282	0,211254	-2.24295		1
F25D7.5	F25D7.5	F25D7.5	0,00019	0,000901	0,211358	-2.24224		1
ZK1055.4	ZK1055.4	ZK1055.4	0,000417	0,001973	0,211479	-2.24141		1
Y39A3B.2	Y39A3B.2	Y39A3B.2	0,0035	0,016428	0,213081	-2.23053		1
ZK355.6	ZK355.6	ZK355.6	0,000331	0,001552	0,21313	-2.23019		1
F55F1.1	F55F1.1	F55F1.1	0,003393	0,015768	0,215183	-2.21636		1
K09E3.1	K09E3.1	K09E3.1	0,000433	0,002006	0,215625	-2.2134		1
uev-2	F56D2.4	F56D2.4	0,001127	0,005224	0,215689	-2.21298		1
ZK863.1	ZK863.1	ZK863.1	0,000463	0,002142	0,216131	-2.21002		1
K08D10.9	K08D10.9	K08D10.9	0,000883	0,004083	0,21622	-2.20943		1
ZK1225.5	ZK1225.5	ZK1225.5	0,000286	0,001321	0,216575	-2.20706		1
C08F11.14	C08F11.14	C08F11.14	0,000137	0,000634	0,216576	-2.20705		1
C24G7.1	C24G7.1	C24G7.1	0,000234	0,001081	0,216576	-2.20705		1
H12D21.6	H12D21.6	H12D21.6	0,000819	0,003782	0,216576	-2.20705		1
K09E2.1	K09E2.1	K09E2.1	0,000141	0,000649	0,216576	-2.20705		1
Y71G12B.7	Y71G12B.7	Y71G12B.7	0,000846	0,003908	0,216576	-2.20705		1
ZC15.3	ZC15.3	ZC15.3	0,00063	0,002909	0,216576	-2.20705		1
C29E4.9	C29E4.9	C29E4.9	0,001467	0,006774	0,216577	-2.20705		1
F15D4.7	F15D4.7	F15D4.7	0,000052	0,00024	0,216577	-2.20705		1
str-183	T13F3.1	T13F3.1	0,000515	0,002378	0,216577	-2.20705		1
Y15E3A.2	Y15E3A.2	Y15E3A.2	0,004707	0,021691	0,217005	-2.2042		1
C39E6.2	C39E6.2	C39E6.2	0,000683	0,003128	0,218503	-2.19428		1
T02E1.7	T02E1.7	T02E1.7	0,002844	0,013001	0,218787	-2.1924		1
Y23H5B.2	Y23H5B.2	Y23H5B.2	0,00084	0,003829	0,219349	-2.1887		1
F42G4.7	F42G4.7	F42G4.7	0,140612	0,640323	0,219595	-2.18708		1
R13A5.4	R13A5.4	R13A5.4	0,000861	0,003893	0,221126	-2.17706		1
nas-10	K09C8.3	K09C8.3	0,001065	0,004815	0,221132	-2.17702		1
C08H9.1	C08H9.1	C08H9.1	0,000295	0,001322	0,223271	-2.16313		1
B0496.4	B0496.4	B0496.4	0,002444	0,010922	0,223777	-2.15987		1
K09B11.5	K09B11.5	K09B11.5b	0,001212	0,005411	0,224032	-2.15822		1
F32H2.6	F32H2.6	F32H2.6	0,005675	0,025142	0,225708	-2.14747		1
F52A8.3	F52A8.3	F52A8.3b	0,000866	0,003824	0,226566	-2.142		1
F13A2.9	F13A2.9	F13A2.9	0,001183	0,005201	0,227475	-2.13622		1
F43B10.1	F43B10.1	F43B10.1	0,016716	0,073316	0,227993	-2.13294		1
C11G10.2	C11G10.2	C11G10.2	0,003487	0,015195	0,229493	-2.12348		1
nas-13	F39D8.4	F39D8.4	0,001634	0,00711	0,229767	-2.12176		1
str-73	F26D2.1	F26D2.1	0,00103	0,004476	0,230105	-2.11964		1
his-18	K06C4.10	K06C4.10	0,066041	0,286357	0,230626	-2.11637		1
math-28	F36H5.3	F36H5.3a	0,001972	0,008522	0,231337	-2.11193		1
ZK384.2	ZK384.2	ZK384.2	0,006302	0,027118	0,232397	-2.10534		1
F11E6.10	F11E6.10	F11E6.10	0,001332	0,00573	0,232557	-2.10434		1
F49H6.8	F49H6.8	F49H6.8	0,004273	0,018355	0,232783	-2.10294		1
nhr-165	C47F8.2	C47F8.2	0,001036	0,004442	0,233145	-2.1007		1
srw-69	F18E3.5	F18E3.5	0,000443	0,001892	0,233902	-2.09602		1
F54G2.2	F54G2.2	F54G2.2	0,000365	0,001559	0,234374	-2.09312		1
srsx-9	F26G5.10	F26G5.10	0,000469	0,001996	0,234941	-2.08963		1
ugt-9	T19H12.1	T19H12.1	0,001473	0,006251	0,235653	-2.08526		1
Y40B10A.6	Y40B10A.6	Y40B10A.6	0,384001	1,62487	0,236327	-2.08114		1
F07G6.5	F07G6.5	F07G6.5	0,003993	0,016869	0,236718	-2.07876		1
W08E12.3	W08E12.3	W08E12.3	0,001579	0,006607	0,239064	-2.06453		1
W05B5.2	W05B5.2	W05B5.2	0,000192	0,000801	0,2399	-2.05949		1
R05H11.2	R05H11.2	R05H11.2	0,005732	0,023863	0,24018	-2.05781		1
C31H2.3	C31H2.3	C31H2.3	0,002055	0,00851	0,241541	-2.04966		1
C16C10.9	C16C10.9	C16C10.9	0,00078	0,003216	0,242421	-2.04441		1
B0205.5	B0205.5	B0205.5	0,002341	0,00965	0,242606	-2.04331		1
F45B8.3	F45B8.3	F45B8.3	0,018129	0,074558	0,243157	-2.04004		1
K10H10.4	K10H10.4	K10H10.4.1	0,00222	0,009112	0,2437	-2.03682		1
dgn-2	F56C3.6	F56C3.6	0,001238	0,005051	0,245106	-2.02852		1
F55F1.3	F55F1.3	F55F1.3	0,014554	0,059377	0,245111	-2.02849		1
Y110A2AL.2	Y110A2AL.2	Y110A2AL.2	0,001931	0,007866	0,245468	-2.02639		1
F09C6.3	F09C6.3	F09C6.3	0,001295	0,005263	0,246082	-2.02279		1
C09F12.3	C09F12.3	C09F12.3	0,001122	0,004557	0,246207	-2.02206		1
col-183	F02D10.1	F02D10.1	0,001886	0,00764	0,246856	-2.01826		1
ZK1010.4	ZK1010.4	ZK1010.4	0,013911	0,056244	0,247337	-2.01545		1
col-114	D2024.8	D2024.8	0,001229	0,004967	0,247482	-2.0146		1
Y54G2A.24	Y54G2A.24	Y54G2A.24b	0,000663	0,002672	0,248078	-2.01113		1
ZC132.2	ZC132.2	ZC132.2	0,001111	0,00448	0,248078	-2.01113		1
Y9C9A.1	Y9C9A.1	Y9C9A.1	0,000483	0,001948	0,248079	-2.01113		1
T28A11.6	T28A11.6	T28A11.6	0,002041	0,008222	0,248217	-2.01033		1
nas-27	T23F4.4	T23F4.4	0,000983	0,003955	0,248481	-2.00879		1
F32A7.8	F32A7.8	F32A7.8	0,002974	0,011923	0,249423	-2.00333		1
pax-1	K07C11.1	K07C11.1	0,000883	0,003534	0,24976	-2.00139		1
F35H12.1	F35H12.1	F35H12.1	0,000858	0,003436	0,249771	-2.00132		1
tba-8	ZK899.4	ZK899.4	0,001323	0,005288	0,250238	-1.99863		1
Y46H3C.4	Y46H3C.4	Y46H3C.4	0,007654	0,030562	0,250424	-1.99756		1
srg-32	T21C9.7	T21C9.7	0,000645	0,002572	0,250695	-1.99599		1
F59A7.7	F59A7.7	F59A7.7	0,002238	0,008911	0,251165	-1.99329		1
Y53C10A.2	Y53C10A.2	Y53C10A.2	0,004859	0,019325	0,251457	-1.99162		1
gpa-2	F38E1.5	F38E1.5	0,000984	0,003913	0,251465	-1.99157		1
F09E10.7	F09E10.7	F09E10.7b	0,004595	0,018242	0,251882	-1.98918		1
C50H11.8	C50H11.8	C50H11.8	0,002137	0,008476	0,252068	-1.98812		1
hot-4	T12A2.16	T12A2.16a	0,014269	0,05656	0,252276	-1.98693		1
C52E2.5	C52E2.5	C52E2.5	0,001866	0,007388	0,252567	-1.98526		1
Y54G2A.27	Y54G2A.27	Y54G2A.27	0,002075	0,008216	0,252582	-1.98518		1
Y54E10A.13	Y54E10A.13	Y54E10A.13	0,00361	0,014275	0,252903	-1.98334		1
T23F4.3	T23F4.3	T23F4.3	0,01621	0,064067	0,25302	-1.98268		1
sod-5	ZK430.3	ZK430.3	0,00193	0,007617	0,253455	-1.9802		1
F49D11.2	F49D11.2	F49D11.2	0,000849	0,003329	0,254941	-1.97176		1
clec-61	ZK666.7	ZK666.7	0,009951	0,039013	0,255078	-1.97099		1
Y67D8C.7	Y67D8C.7	Y67D8C.7	0,002261	0,008826	0,25613	-1.96505		1
F41E7.3	F41E7.3	F41E7.3	0,001125	0,00438	0,256812	-1.96122		1
nlp-4	F59C6.6	F59C6.6	0,005862	0,022646	0,258872	-1.94969		1
F11F1.2	F11F1.2	F11F1.2	0,006989	0,026971	0,25914	-1.9482		1
B0331.2	B0331.2	B0331.2	0,000267	0,001029	0,259434	-1.94656		1
Y27F2A.5	Y27F2A.5	Y27F2A.5	0,000179	0,00069	0,259892	-1.94402		1
T22B2.2	T22B2.2	T22B2.2	0,003263	0,012542	0,260124	-1.94273		1
tyr-3	F21C3.2	F21C3.2	0,000836	0,003209	0,260379	-1.94131		1
T27E7.6	T27E7.6	T27E7.6	0,000385	0,001479	0,260443	-1.94096		1
C29F3.3	C29F3.3	C29F3.3	0,001079	0,004138	0,260719	-1.93943		1
C35E7.10	C35E7.10	C35E7.10b	0,011372	0,043603	0,2608	-1.93898		1
Y24F12A.4	Y24F12A.4	Y24F12A.4	0,038449	0,147413	0,260825	-1.93885		1
Y22D7AR.4	Y22D7AR.4	Y22D7AR.4	0,001784	0,00683	0,261274	-1.93636		1
Y55D5A.4	Y55D5A.4	Y55D5A.4	0,001981	0,007572	0,261583	-1.93466		1
Y59E9AL.5	Y59E9AL.5	Y59E9AL.5	0,001119	0,004271	0,262018	-1.93226		1
ZK686.5	ZK686.5	ZK686.5	0,001579	0,006028	0,262018	-1.93226		1
ZK930.7	ZK930.7	ZK930.7	0,017379	0,066206	0,262505	-1.92958		1
C14E2.2	C14E2.2	C14E2.2	0,000866	0,003291	0,26312	-1.92621		1
R06B9.1	R06B9.1	R06B9.1	0,006402	0,024238	0,264129	-1.92069		1
Y7A5A.8	Y7A5A.8	Y7A5A.8	0,001256	0,004753	0,264332	-1.91958		1
fbxa-135	T06E6.5	T06E6.5	0,002104	0,007953	0,264573	-1.91826		1
gcy-2	R134.2	R134.2	0,000155	0,000587	0,264842	-1.9168		1
math-28	F36H5.3	F36H5.3b	0,002532	0,009546	0,265224	-1.91472		1
F52F10.2	F52F10.2	F52F10.2	0,00082	0,003076	0,266503	-1.90778		1
tor-2	Y37A1B.13	Y37A1B.13	0,000815	0,003057	0,266664	-1.90691		1
C35D6.3	C35D6.3	C35D6.3	0,019387	0,072521	0,267333	-1.90329		1
K10H10.4	K10H10.4	K10H10.4.2	0,002505	0,00937	0,267403	-1.90291		1
Y54E2A.7	Y54E2A.7	Y54E2A.7	0,012981	0,048326	0,268617	-1.89638		1
R03H4.1	R03H4.1	R03H4.1	0,000266	0,000991	0,268777	-1.89552		1
K09B11.5	K09B11.5	K09B11.5a	0,001336	0,004971	0,26884	-1.89518		1
Y39F10C.1	Y39F10C.1	Y39F10C.1	0,004422	0,016405	0,269529	-1.89149		1
Y106G6G.6	Y106G6G.6	Y106G6G.6	0,001593	0,005907	0,269669	-1.89074		1
Y38H6C.5	Y38H6C.5	Y38H6C.5	0,00777	0,028687	0,270873	-1.88431		1
tat-6	F02C9.3	F02C9.3	0,000558	0,002058	0,270876	-1.8843		1
T10B5.2	T10B5.2	T10B5.2	0,00156	0,005757	0,27094	-1.88395		1
Y49G5A.1	Y49G5A.1	Y49G5A.1	0,000801	0,00295	0,271538	-1.88077		1
Y51A2D.4	Y51A2D.4	Y51A2D.4.1	0,117675	0,432811	0,271885	-1.87893		1
Y51A2D.4	Y51A2D.4	Y51A2D.4.2	0,117647	0,43258	0,271966	-1.8785		1
C40A11.9	C40A11.9	C40A11.9	0,006022	0,022056	0,273041	-1.87281		1
B0507.7	B0507.7	B0507.7	0,000444	0,001625	0,273494	-1.87042		1
K04G2.7	K04G2.7	K04G2.7	0,004736	0,017302	0,27371	-1.86928		1
C10G11.9	C10G11.9	C10G11.9	0,006324	0,022999	0,274964	-1.86269		1
pag-3	F45B8.4	F45B8.4	0,036938	0,133895	0,275871	-1.85793		1
W06H8.6	W06H8.6	W06H8.6	0,969888	3,51294	0,27609	-1.85679		1
K06A4.6	K06A4.6	K06A4.6	0,001642	0,005934	0,276782	-1.85318		1
C08H9.14	C08H9.14	C08H9.14	0,001566	0,005646	0,277432	-1.84979		1
odr-7	T18D3.2	T18D3.2	0,000339	0,001218	0,278245	-1.84557		1
C05E4.7	C05E4.7	C05E4.7	0,00094	0,003366	0,279406	-1.83957		1
F07C4.6	F07C4.6	F07C4.6	0,002657	0,009496	0,279837	-1.83734		1
F52G3.4	F52G3.4	F52G3.4	0,001357	0,004843	0,280102	-1.83598		1
col-172	F38B6.5	F38B6.5b.1	0,004506	0,016001	0,281591	-1.82833		1
kal-1	K03D10.1	K03D10.1	0,281255	0,996746	0,282173	-1.82535		1
F32B5.1	F32B5.1	F32B5.1	0,013137	0,046406	0,283083	-1.8207		1
F21H7.10	F21H7.10	F21H7.10	0,000836	0,002952	0,28325	-1.81985		1
F52H3.6	F52H3.6	F52H3.6	0,004752	0,016774	0,283321	-1.81949		1
Y38H6A.2	Y38H6A.2	Y38H6A.2	0,003248	0,011411	0,284648	-1.81275		1
C37A5.4	C37A5.4	C37A5.4	0,020052	0,070429	0,284718	-1.81239		1
Y77E11A.16	Y77E11A.16	Y77E11A.16	0,00071	0,002485	0,285591	-1.80798		1
his-5	F45F2.3	F45F2.3	0,144688	0,506562	0,285627	-1.8078		1
col-187	C30F2.1	C30F2.1	0,001763	0,006171	0,285724	-1.80731		1
F18F11.4	F18F11.4	F18F11.4	0,00036	0,001259	0,285814	-1.80685		1
F39E9.4	F39E9.4	F39E9.4	0,003356	0,011734	0,286021	-1.80581		1
F53C3.7	F53C3.7	F53C3.7	0,006934	0,024231	0,286176	-1.80503		1
F56F3.3	F56F3.3	F56F3.3	0,027017	0,094292	0,286521	-1.80329		1
T13F3.7	T13F3.7	T13F3.7	0,004496	0,01564	0,287464	-1.79855		1
ZK455.5	ZK455.5	ZK455.5	0,007076	0,0246	0,287626	-1.79773		1
fbxa-96	H03G16.4	H03G16.4	0,000439	0,001525	0,28781	-1.79681		1
ZK666.8	ZK666.8	ZK666.8	0,002543	0,008818	0,288417	-1.79377		1
Y8A9A.3	Y8A9A.3	Y8A9A.3	0,002185	0,007575	0,288477	-1.79347		1
M01H9.5	M01H9.5	M01H9.5	0,002323	0,00802	0,289618	-1.78778		1
W09C3.8	W09C3.8	W09C3.8	0,000669	0,002309	0,289878	-1.78648		1
B0524.2	B0524.2	B0524.2	0,00071	0,002448	0,290109	-1.78533		1
amt-1	C05E11.4	C05E11.4	0,001564	0,005382	0,29064	-1.78269		1
ZK637.15	ZK637.15	ZK637.15	0,002027	0,006974	0,29068	-1.7825		1
unc-49	T21C12.1	T21C12.1g	0,016959	0,05832	0,290787	-1.78197		1
C45E5.3	C45E5.3	C45E5.3	0,000823	0,002828	0,291108	-1.78037		1
C45G7.1	C45G7.1	C45G7.1	0,000338	0,00116	0,291544	-1.77821		1
sre-43	W07G1.6	W07G1.6	0,005183	0,017768	0,291723	-1.77733		1
Y51H4A.32	Y51H4A.32	Y51H4A.32	0,007395	0,025338	0,291865	-1.77663		1
F54B11.8	F54B11.8	F54B11.8	0,006667	0,022822	0,29215	-1.77522		1
Y46G5A.29	Y46G5A.29	Y46G5A.29	0,001045	0,003573	0,292443	-1.77377		1
C29F3.5	C29F3.5	C29F3.5	0,009862	0,033713	0,292538	-1.7733		1
C53D5.3	C53D5.3	C53D5.3	0,032466	0,110863	0,292846	-1.77179		1
C14C11.1	C14C11.1	C14C11.1	0,004344	0,014809	0,293309	-1.76951		1
B0302.2	B0302.2	B0302.2	0,001509	0,00514	0,293529	-1.76843		1
K04A8.3	K04A8.3	K04A8.3	0,000933	0,003167	0,294482	-1.76375		1
srh-15	C50B6.6	C50B6.6	0,000213	0,000722	0,294876	-1.76182		1
srd-55	K02A2.2	K02A2.2	0,001091	0,0037	0,294952	-1.76145		1
M05D6.3	M05D6.3	M05D6.3	0,001548	0,005237	0,295542	-1.75856		1
C11H1.5	C11H1.5	C11H1.5	0,000835	0,002823	0,295702	-1.75778		1
gur-3	ZC504.5	ZC504.5	0,000569	0,001924	0,295782	-1.75739		1
ggr-3	F09C12.1	F09C12.1	0,001731	0,005841	0,29638	-1.75448		1
R09B5.12	R09B5.12	R09B5.12	0,001657	0,005578	0,297063	-1.75116		1
Y116A8C.5	Y116A8C.5	Y116A8C.5	0,000821	0,002762	0,297177	-1.75061		1
F32A6.1	F32A6.1	F32A6.1	0,003955	0,013278	0,297885	-1.74717		1
gcy-29	C04H5.3	C04H5.3	0,000937	0,003137	0,298553	-1.74394		1
ZK678.3	ZK678.3	ZK678.3	0,00759	0,025408	0,298735	-1.74306		1
F01D5.7	F01D5.7	F01D5.7a	0,000538	0,001795	0,299509	-1.73933		1
C12D8.16	C12D8.16	C12D8.16	0,001313	0,00438	0,299876	-1.73756		1
C01F1.5	C01F1.5	C01F1.5	0,002741	0,009127	0,30032	-1.73543		1
srd-66	Y39A3B.4	Y39A3B.4	0,000577	0,001921	0,300486	-1.73463		1
F09A5.3	F09A5.3	F09A5.3	0,000645	0,002141	0,301101	-1.73168		1
C46F4.3	C46F4.3	C46F4.3	0,000719	0,002384	0,301718	-1.72873		1
aqp-2	C01G6.1	C01G6.1b.2	5,10924	16,9228	0,301915	-1.72779		1
Y38F1A.4	Y38F1A.4	Y38F1A.4	0,00074	0,002449	0,30223	-1.72628		1
ZK112.3	ZK112.3	ZK112.3	0,770199	2,54366	0,302792	-1.7236		1
T24E12.2	T24E12.2	T24E12.2	0,000927	0,003054	0,303582	-1.71984		1
T02G6.2	T02G6.2	T02G6.2	0,009048	0,029778	0,303829	-1.71867		1
ZK596.2	ZK596.2	ZK596.2	0,005063	0,016635	0,304382	-1.71605		1
Y69H2.10	Y69H2.10	Y69H2.10a	0,007609	0,024975	0,304675	-1.71466		1
F09E8.1	F09E8.1	F09E8.1	0,001022	0,003351	0,304963	-1.71329		1
Y9D1A.1	Y9D1A.1	Y9D1A.1	0,444906	1,45583	0,305603	-1.71027		1
Y38C1AA.5	Y38C1AA.5	Y38C1AA.5a	0,178341	0,583384	0,305701	-1.70981		1
Y6E2A.4	Y6E2A.4	Y6E2A.4	0,030233	0,098783	0,306055	-1.70814		1
C08H9.7	C08H9.7	C08H9.7	0,001344	0,004381	0,306698	-1.70511		1
T05H10.8	T05H10.8	T05H10.8	0,002644	0,008613	0,306992	-1.70373		1
ZC13.2	ZC13.2	ZC13.2	0,000921	0,003001	0,306996	-1.70371		1
ZK402.2	ZK402.2	ZK402.2	0,0077	0,025078	0,307053	-1.70344		1
W05B2.4	W05B2.4	W05B2.4	0,000489	0,001594	0,307134	-1.70306		1
B0348.5	B0348.5	B0348.5	0,004951	0,016057	0,308345	-1.69738		1
Y55B1AR.3	Y55B1AR.3	Y55B1AR.3	0,001748	0,005662	0,308627	-1.69606		1
T06G6.4	T06G6.4	T06G6.4	0,002979	0,009645	0,308819	-1.69517		1
F21F8.5	F21F8.5	F21F8.5	0,002758	0,008889	0,310308	-1.68823		1
C49D10.10	C49D10.10	C49D10.10	0,000483	0,001554	0,310477	-1.68744		1
B0507.8	B0507.8	B0507.8	0,010964	0,035311	0,310482	-1.68742		1
C07G3.8	C07G3.8	C07G3.8	0,001916	0,006169	0,3106	-1.68687		1
C45G9.1	C45G9.1	C45G9.1	0,000698	0,002247	0,31062	-1.68678		1
F22F1.3	F22F1.3	F22F1.3	0,001879	0,006043	0,311001	-1.68501		1
Y37D8A.12	Y37D8A.12	Y37D8A.12a.2	0,083415	0,268134	0,311096	-1.68457		1
Y13C8A.2	Y13C8A.2	Y13C8A.2	0,074879	0,240349	0,311543	-1.6825		1
T02G6.6	T02G6.6	T02G6.6	0,002985	0,009562	0,312212	-1.6794		1
F31E9.1	F31E9.1	F31E9.1	0,006643	0,021252	0,312598	-1.67762		1
sre-32	W05H5.7	W05H5.7	0,000481	0,001535	0,313529	-1.67333		1
C47A4.1	C47A4.1	C47A4.1	0,027705	0,088315	0,313701	-1.67254		1
fbxa-30	ZC47.4	ZC47.4	0,000647	0,002061	0,314036	-1.671		1
F46B6.2	F46B6.2	F46B6.2	0,000262	0,000832	0,314868	-1.66718		1
F10E9.1	F10E9.1	F10E9.1	0,006702	0,021247	0,315416	-1.66467		1
F53G12.3	F53G12.3	F53G12.3	0,000684	0,002167	0,315432	-1.6646		1
T25E12.4	T25E12.4	T25E12.4b	0,073265	0,231876	0,315966	-1.66216		1
clec-35	Y102A5B.2	Y102A5B.2	0,000494	0,001563	0,316085	-1.66162		1
C07G1.7	C07G1.7	C07G1.7	0,004003	0,012652	0,316403	-1.66016		1
C44H4.6	C44H4.6	C44H4.6	0,001876	0,005923	0,316663	-1.65898		1
C33E10.5	C33E10.5	C33E10.5	0,000241	0,000762	0,3169	-1.6579		1
Y71A12B.15	Y71A12B.15	Y71A12B.15	0,016937	0,053293	0,317806	-1.65378		1
Y38C1AA.5	Y38C1AA.5	Y38C1AA.5b	0,175181	0,550124	0,318439	-1.65091		1
F49B2.4	F49B2.4	F49B2.4	0,003473	0,01087	0,319505	-1.64609		1
Y66D12A.12	Y66D12A.12	Y66D12A.12	0,947912	2,96395	0,319814	-1.6447		1
Y38H6C.7	Y38H6C.7	Y38H6C.7	0,021161	0,066085	0,320205	-1.64293		1
ins-25	ZC334.8	ZC334.8	0,001616	0,005043	0,320361	-1.64223		1
T05A7.7	T05A7.7	T05A7.7	0,012326	0,038454	0,320524	-1.6415		1
F56D6.14	F56D6.14	F56D6.14	0,006562	0,020421	0,321346	-1.6378		1
F13D2.3	F13D2.3	F13D2.3	0,002302	0,007163	0,321416	-1.63749		1
T07D1.3	T07D1.3	T07D1.3	0,001518	0,004718	0,321674	-1.63633		1
hsp-12.6	F38E11.2	F38E11.2	0,138644	0,430901	0,321754	-1.63597		1
his-48	B0035.8	B0035.8	0,345744	1,07431	0,321829	-1.63563		1
F54A5.2	F54A5.2	F54A5.2	0,380735	1,17899	0,322933	-1.63069		1
M199.8	M199.8	M199.8	0,004875	0,015063	0,323673	-1.62739		1
clec-39	T25E12.7	T25E12.7	0,000541	0,001666	0,324863	-1.6221		1
T25E4.2	T25E4.2	T25E4.2	0,000325	0,001	0,324863	-1.6221		1
tag-222	Y49E10.9	Y49E10.9	0,000389	0,001197	0,324863	-1.6221		1
C08A9.3	C08A9.3	C08A9.3	0,000181	0,000558	0,324864	-1.62209		1
C12D5.10	C12D5.10	C12D5.10	0,00049	0,001508	0,324864	-1.62209		1
str-182	C12D8.12	C12D8.12	0,000503	0,001549	0,324864	-1.62209		1
srg-7	C18F10.8	C18F10.8	0,000532	0,001639	0,324864	-1.62209		1
sdz-3	C29F5.2	C29F5.2	0,000502	0,001547	0,324864	-1.62209		1
D1005.6	D1005.6	D1005.6	0,000834	0,002566	0,324864	-1.62209		1
F01D5.7	F01D5.7	F01D5.7b	0,000525	0,001616	0,324864	-1.62209		1
F56F4.2	F56F4.2	F56F4.2	0,00066	0,002032	0,324864	-1.62209		1
cyp-33D1	K05D4.4	K05D4.4	0,000306	0,000942	0,324864	-1.62209		1
fbxa-104	T06E6.13	T06E6.13	0,000771	0,002374	0,324864	-1.62209		1
T28A8.2	T28A8.2	T28A8.2	0,000499	0,001535	0,324864	-1.62209		1
Y19D10B.2	Y19D10B.2	Y19D10B.2	0,000274	0,000843	0,324864	-1.62209		1
C02G6.2	C02G6.2	C02G6.2	0,00017	0,000522	0,324865	-1.62209		1
C30G4.2	C30G4.2	C30G4.2	0,001104	0,003398	0,324865	-1.62209		1
F07E5.7	F07E5.7	F07E5.7	0,001535	0,004726	0,324865	-1.62209		1
F16H6.2	F16H6.2	F16H6.2	0,000739	0,002273	0,324865	-1.62209		1
F41C6.6	F41C6.6	F41C6.6	0,001393	0,004288	0,324865	-1.62209		1
K08B4.5	K08B4.5	K08B4.5	0,000383	0,001177	0,324865	-1.62209		1
M02G9.3	M02G9.3	M02G9.3	0,000681	0,002095	0,324865	-1.62209		1
srh-34	M02H5.10	M02H5.10	0,000548	0,001688	0,324865	-1.62209		1
T03F7.6	T03F7.6	T03F7.6	0,001051	0,003236	0,324865	-1.62209		1
T21E12.3	T21E12.3	T21E12.3	0,000675	0,002078	0,324865	-1.62209		1
ZK355.5	ZK355.5	ZK355.5	0,000295	0,000909	0,324865	-1.62209		1
Y22D7AR.7	Y22D7AR.7	Y22D7AR.7	0,000347	0,001067	0,324866	-1.62208		1
nhr-156	C17E7.1	C17E7.1	0,004385	0,013494	0,324994	-1.62152		1
rom-3	Y116A8C.14	Y116A8C.14	0,000356	0,001095	0,325007	-1.62146		1
nhr-194	F59E11.8	F59E11.8	0,00291	0,008943	0,325437	-1.61955		1
srd-33	T19H12.4	T19H12.4	0,000525	0,00161	0,326014	-1.61699		1
srd-28	M01B2.2	M01B2.2	0,001478	0,004521	0,326815	-1.61345		1
K09A11.5	K09A11.5	K09A11.5	0,004689	0,014309	0,327674	-1.60967		1
thn-1	F28D1.3	F28D1.3	0,079607	0,242439	0,328358	-1.60666		1
F54D12.8	F54D12.8	F54D12.8	0,00054	0,001642	0,329073	-1.60352		1
F53A9.5	F53A9.5	F53A9.5	0,003101	0,009394	0,33006	-1.5992		1
C25G6.4	C25G6.4	C25G6.4	0,001295	0,003922	0,330109	-1.59899		1
Y40B10A.7	Y40B10A.7	Y40B10A.7	0,013634	0,041289	0,330204	-1.59857		1
T21F2.1	T21F2.1	T21F2.1b	0,002082	0,006299	0,330538	-1.59711		1
Y22D7AR.1	Y22D7AR.1	Y22D7AR.1	0,003474	0,010498	0,330909	-1.59549		1
ZK993.2	ZK993.2	ZK993.2	0,000702	0,00212	0,330988	-1.59515		1
nas-38	F57C12.1	F57C12.1	0,005976	0,018035	0,331346	-1.59359		1
C09H10.8	C09H10.8	C09H10.8	0,006648	0,020057	0,331429	-1.59323		1
gst-3	K08F4.11	K08F4.11.2	0,003063	0,00924	0,331481	-1.593		1
srxa-6	W07A8.5	W07A8.5	0,001827	0,005508	0,331666	-1.5922		1
Y20F4.8	Y20F4.8	Y20F4.8	0,009377	0,028252	0,331886	-1.59124		1
gst-29	Y53F4B.32	Y53F4B.32	0,005253	0,015824	0,332002	-1.59074		1
T08A9.5	T08A9.5	T08A9.5	0,06714	0,20209	0,332229	-1.58975		1
H25K10.5	H25K10.5	H25K10.5	0,000287	0,000863	0,332338	-1.58928		1
K05F6.8	K05F6.8	K05F6.8	0,00088	0,002649	0,332338	-1.58928		1
W02B3.7	W02B3.7	W02B3.7	0,000675	0,002031	0,332338	-1.58928		1
C32B5.12	C32B5.12	C32B5.12	0,071888	0,21537	0,333787	-1.583		1
ZC15.6	ZC15.6	ZC15.6	0,001127	0,003367	0,334602	-1.57948		1
F54C1.8	F54C1.8	F54C1.8	0,005769	0,017242	0,334618	-1.57941		1
T08H4.2	T08H4.2	T08H4.2	0,059721	0,178178	0,335178	-1.577		1
Y37D8A.12	Y37D8A.12	Y37D8A.12b	0,054541	0,162706	0,335211	-1.57686		1
E02H4.5	E02H4.5	E02H4.5	0,001521	0,004535	0,335441	-1.57587		1
tsp-7	T23D8.2	T23D8.2	0,013526	0,04026	0,335963	-1.57363		1
grd-7	F46H5.6	F46H5.6	0,002105	0,006264	0,335995	-1.57349		1
gst-3	K08F4.11	K08F4.11.1	0,002998	0,008908	0,336605	-1.57087		1
K01A2.3	K01A2.3	K01A2.3	0,005853	0,017375	0,336899	-1.56961		1
K06A1.3	K06A1.3	K06A1.3	1,10225	3,24483	0,339694	-1.55769		1
srg-37	K04C1.1	K04C1.1	0,00063	0,001852	0,340163	-1.5557		1
srw-60	T11F1.1	T11F1.1	0,000441	0,001296	0,340163	-1.5557		1
Y116A8A.4	Y116A8A.4	Y116A8A.4	0,000681	0,002001	0,340164	-1.5557		1
F17C11.1	F17C11.1	F17C11.1	0,965274	2,83575	0,340395	-1.55472		1
C56C10.6	C56C10.6	C56C10.6	0,001575	0,004625	0,340547	-1.55407		1
Y37E11AR.7	Y37E11AR.7	Y37E11AR.7	0,001451	0,004255	0,340932	-1.55244		1
F21F3.2	F21F3.2	F21F3.2	0,006108	0,017912	0,341019	-1.55208		1
F17A2.3	F17A2.3	F17A2.3	0,000666	0,001951	0,341107	-1.5517		1
tbb-6	T04H1.9	T04H1.9	0,006892	0,020132	0,342339	-1.5465		1
cut-1	C47G2.1	C47G2.1	0,001508	0,004404	0,342412	-1.54619		1
C18D4.1	C18D4.1	C18D4.1	0,001134	0,003307	0,343066	-1.54344		1
K04A8.10	K04A8.10	K04A8.10	0,00078	0,002263	0,344554	-1.5372		1
mec-3	F01D4.6	F01D4.6b	0,010447	0,030319	0,344562	-1.53716		1
dop-1	F15A8.5	F15A8.5d	0,007046	0,02041	0,345206	-1.53447		1
C34F6.1	C34F6.1	C34F6.1	0,000839	0,002428	0,345353	-1.53386		1
grl-23	E02A10.2	E02A10.2	0,000732	0,002111	0,3468	-1.52782		1
lon-3	ZK836.1	ZK836.1	0,009815	0,028252	0,347407	-1.5253		1
ZC513.2	ZC513.2	ZC513.2	0,003054	0,00874	0,349439	-1.51689		1
mls-1	H14A12.4	H14A12.4	0,003219	0,00921	0,349494	-1.51666		1
C38D4.1	C38D4.1	C38D4.1a	0,163372	0,466753	0,350018	-1.5145		1
F54B3.2	F54B3.2	F54B3.2	0,00254	0,007254	0,350126	-1.51405		1
F19F10.5	F19F10.5	F19F10.5	0,013042	0,037183	0,350754	-1.51147		1
ZC21.9	ZC21.9	ZC21.9	0,013592	0,038742	0,350822	-1.51119		1
T07G12.5	T07G12.5	T07G12.5	0,058576	0,166941	0,350879	-1.51095		1
str-12	B0391.4	B0391.4	0,000488	0,001391	0,350977	-1.51055		1
C02D5.1	C02D5.1	C02D5.1	0,004995	0,014222	0,3512	-1.50964		1
plsc-3	ZK1053.5	ZK1053.5	0,002385	0,006789	0,35131	-1.50918		1
K06G5.3	K06G5.3	K06G5.3	0,001402	0,003987	0,351532	-1.50827		1
C53A5.9	C53A5.9	C53A5.9	0,00046	0,001308	0,351783	-1.50724		1
Y64G10A.11	Y64G10A.11	Y64G10A.11	0,027385	0,07782	0,3519	-1.50676		1
Y53F4B.23	Y53F4B.23	Y53F4B.23	0,0103	0,029238	0,352263	-1.50528		1
aqp-6	C32C4.2	C32C4.2	0,016732	0,047374	0,353182	-1.50152		1
Y43F8B.12	Y43F8B.12	Y43F8B.12	0,004859	0,013752	0,353361	-1.50079		1
msh-4	T02G5.6	T02G5.6	0,004649	0,013149	0,353577	-1.4999		1
Y49E10.25	Y49E10.25	Y49E10.25	0,001413	0,00399	0,354057	-1.49795		1
T10B5.4	T10B5.4	T10B5.4	0,020257	0,057202	0,354129	-1.49765		1
ugt-15	C44H9.1	C44H9.1	0,000773	0,002183	0,354171	-1.49748		1
col-123	W08D2.6	W08D2.6	0,003951	0,011132	0,354885	-1.49458		1
T05C1.3	T05C1.3	T05C1.3	0,000782	0,002203	0,354942	-1.49434		1
M01A12.4	M01A12.4	M01A12.4	0,003715	0,010424	0,356425	-1.48833		1
eak-6	F10G8.4	F10G8.4	0,001109	0,00311	0,356493	-1.48805		1
his-64	F22B3.1	F22B3.1	1,08471	3,04096	0,3567	-1.48722		1
C38D4.1	C38D4.1	C38D4.1b	0,156835	0,439541	0,356815	-1.48675		1
C32A9.1	C32A9.1	C32A9.1	0,000685	0,001919	0,356974	-1.48611		1
Y71G12B.31	Y71G12B.31	Y71G12B.31	0,006114	0,017113	0,357241	-1.48503		1
F59B1.10	F59B1.10	F59B1.10	0,003685	0,010311	0,357363	-1.48454		1
C05B5.6	C05B5.6	C05B5.6	0,000798	0,002233	0,357493	-1.48401		1
Y53F4B.6	Y53F4B.6	Y53F4B.6	0,00672	0,018789	0,357627	-1.48347		1
T08E11.1	T08E11.1	T08E11.1	0,000607	0,001695	0,357955	-1.48215		1
AH9.1	AH9.1	AH9.1	0,007775	0,021685	0,358559	-1.47972		1
F25H5.7	F25H5.7	F25H5.7	0,003916	0,010913	0,358804	-1.47873		1
col-174	F46C8.2	F46C8.2	0,011832	0,032973	0,358821	-1.47866		1
AH9.4	AH9.4	AH9.4	0,001192	0,00332	0,359171	-1.47726		1
sri-12	T22H2.1	T22H2.1	0,000892	0,002482	0,359294	-1.47676		1
srh-218	C06B8.10	C06B8.10	0,00102	0,002839	0,35941	-1.4763		1
W10C6.2	W10C6.2	W10C6.2	0,002898	0,008062	0,359444	-1.47616		1
Y71F9B.8	Y71F9B.8	Y71F9B.8	0,695002	1,93219	0,359697	-1.47515		1
K06H7.8	K06H7.8	K06H7.8	0,007137	0,019813	0,360233	-1.473		1
T04F8.9	T04F8.9	T04F8.9	0,040408	0,112078	0,360536	-1.47178		1
Y65B4BR.1	Y65B4BR.1	Y65B4BR.1	0,270153	0,747399	0,361458	-1.4681		1
ags-3	F32A6.4	F32A6.4c	0,500613	1,3839	0,361741	-1.46697		1
T01B6.1	T01B6.1	T01B6.1	0,057996	0,159945	0,362597	-1.46356		1
ham-1	F53B2.6	F53B2.6	1,17356	3,2358	0,36268	-1.46323		1
T13F2.12	T13F2.12	T13F2.12	0,005114	0,014084	0,363104	-1.46155		1
ptr-22	Y80D3A.7	Y80D3A.7	0,134928	0,371109	0,363581	-1.45965		1
F25D1.4	F25D1.4	F25D1.4	0,000771	0,002121	0,363671	-1.45929		1
aqp-2	C01G6.1	C01G6.1a.1	5,14842	14,1362	0,364201	-1.45719		1
D1007.13	D1007.13	D1007.13b	0,006982	0,019131	0,364943	-1.45426		1
C09H10.9	C09H10.9	C09H10.9	0,005827	0,015951	0,365286	-1.4529		1
srd-23	Y40H7A.5	Y40H7A.5	0,001154	0,003158	0,365472	-1.45217		1
M28.1	M28.1	M28.1	0,142405	0,389586	0,365529	-1.45194		1
T08A9.4	T08A9.4	T08A9.4	0,070152	0,191799	0,365755	-1.45105		1
C04E12.11	C04E12.11	C04E12.11	0,007401	0,020235	0,365763	-1.45102		1
nhr-188	F47C10.7	F47C10.7	0,000499	0,001362	0,366018	-1.45001		1
acr-23	F59B1.9	F59B1.9	0,000951	0,002594	0,366407	-1.44848		1
T06A1.3	T06A1.3	T06A1.3	0,010585	0,028845	0,366979	-1.44623		1
F40F12.4	F40F12.4	F40F12.4	0,000304	0,000829	0,367347	-1.44478		1
tag-76	ZK757.3	ZK757.3c	0,019921	0,05421	0,367473	-1.44429		1
C17F3.3	C17F3.3	C17F3.3	0,001834	0,004989	0,367577	-1.44388		1
aqp-2	C01G6.1	C01G6.1a.2	5,18508	14,0739	0,368418	-1.44058		1
F37A8.1	F37A8.1	F37A8.1	0,007056	0,019088	0,369635	-1.43583		1
T13G4.1	T13G4.1	T13G4.1	0,017634	0,047677	0,369871	-1.43491		1
F55C9.12	F55C9.12	F55C9.12	0,011437	0,030909	0,370014	-1.43435		1
srt-33	F40G12.8	F40G12.8	0,001088	0,002933	0,370807	-1.43126		1
dgk-3	F54G8.2	F54G8.2	0,000904	0,002436	0,37094	-1.43074		1
sst-20	F54C1.9	F54C1.9	0,005013	0,013512	0,370973	-1.43061		1
C53C11.1	C53C11.1	C53C11.1	0,017886	0,048194	0,37112	-1.43004		1
T07G12.3	T07G12.3	T07G12.3	0,001111	0,002993	0,371204	-1.42972		1
Y37B11A.1	Y37B11A.1	Y37B11A.1	0,019313	0,051973	0,371588	-1.42822		1
F18A12.1	F18A12.1	F18A12.1	0,000737	0,001983	0,371682	-1.42786		1
aqp-2	C01G6.1	C01G6.1b.1	4,92886	13,2456	0,372113	-1.42619		1
T28B8.1	T28B8.1	T28B8.1.2	6,65238	17,8575	0,372526	-1.42459		1
flna-2	C23F12.2	C23F12.2	0,022899	0,061337	0,373333	-1.42147		1
W10G11.1	W10G11.1	W10G11.1	0,013135	0,035182	0,373355	-1.42138		1
sox-2	K08A8.2	K08A8.2b.2	1,56475	4,18997	0,373451	-1.42101		1
cat-2	B0432.5	B0432.5a	0,005375	0,014361	0,374299	-1.41774		1
E03H12.7	E03H12.7	E03H12.7	0,025132	0,06714	0,374314	-1.41768		1
cfz-2	F27E11.3	F27E11.3b	0,768029	2,04662	0,375267	-1.41401		1
C28D4.4	C28D4.4	C28D4.4	0,001146	0,003054	0,375341	-1.41373		1
C34E7.3	C34E7.3	C34E7.3	0,005104	0,013573	0,376028	-1.41109		1
nhr-25	F11C1.6	F11C1.6a.2	0,184942	0,491059	0,376619	-1.40882		1
nhr-25	F11C1.6	F11C1.6b.2	0,184942	0,491059	0,376619	-1.40882		1
Y38H6C.17	Y38H6C.17	Y38H6C.17	0,00531	0,014065	0,377524	-1.40536		1
grd-11	K02E2.2	K02E2.2	0,00179	0,004737	0,377755	-1.40448		1
T02H6.7	T02H6.7	T02H6.7	0,006737	0,017826	0,377969	-1.40366		1
sox-2	K08A8.2	K08A8.2a.2	1,71765	4,54364	0,378034	-1.40341		1
sox-2	K08A8.2	K08A8.2b.3	1,71765	4,54364	0,378034	-1.40341		1
F57G8.7	F57G8.7	F57G8.7	0,002169	0,005736	0,378199	-1.40278		1
F47G6.3	F47G6.3	F47G6.3	0,001389	0,003661	0,37943	-1.39809		1
C25B8.8	C25B8.8	C25B8.8	0,004963	0,013067	0,379786	-1.39674		1
R05G6.12	R05G6.12	R05G6.12	0,004733	0,012449	0,380196	-1.39518		1
W03H9.3	W03H9.3	W03H9.3	0,040412	0,106286	0,380222	-1.39509		1
F35G2.5	F35G2.5	F35G2.5a	0,001205	0,003163	0,380869	-1.39263		1
Y73F8A.22	Y73F8A.22	Y73F8A.22	0,002247	0,005893	0,381341	-1.39085		1
Y37D8A.12	Y37D8A.12	Y37D8A.12a.1	0,085628	0,22438	0,38162	-1.38979		1
R06B9.5	R06B9.5	R06B9.5	3,65333	9,55804	0,382226	-1.3875		1
sri-47	F22E5.4	F22E5.4	0,00169	0,004415	0,38275	-1.38553		1
K02F6.2	K02F6.2	K02F6.2	0,004733	0,012361	0,382862	-1.3851		1
Y60C6A.1	Y60C6A.1	Y60C6A.1	0,002036	0,005318	0,38292	-1.38489		1
Y48G1BM.1	Y48G1BM.1	Y48G1BM.1	0,059464	0,155283	0,382941	-1.38481		1
thn-2	F28D1.5	F28D1.5	1,59743	4,1546	0,384497	-1.37896		1
C52E2.8	C52E2.8	C52E2.8	0,000852	0,002214	0,384682	-1.37826		1
sox-2	K08A8.2	K08A8.2b.1	1,79849	4,67396	0,384789	-1.37786		1
Y39B6A.23	Y39B6A.23	Y39B6A.23	0,000496	0,00129	0,384839	-1.37767		1
Y105C5A.13	Y105C5A.13	Y105C5A.13a	0,105981	0,274885	0,385547	-1.37502		1
gcy-13	F23H12.6	F23H12.6	0,000123	0,00032	0,385552	-1.375		1
T27A3.4	T27A3.4	T27A3.4	0,086473	0,22395	0,386124	-1.37286		1
ztf-6	W06H12.1	W06H12.1.2	1,50378	3,89345	0,386233	-1.37246		1
F34D10.6	F34D10.6	F34D10.6	0,005603	0,014489	0,386711	-1.37067		1
K08D10.7	K08D10.7	K08D10.7	0,006887	0,017808	0,386721	-1.37063		1
F13E6.2	F13E6.2	F13E6.2	0,001604	0,004143	0,387074	-1.36932		1
T02E1.8	T02E1.8	T02E1.8	0,132036	0,340929	0,387283	-1.36854		1
C35D10.12	C35D10.12	C35D10.12	0,00507	0,013073	0,387777	-1.3667		1
2RSSE.2	2RSSE.2	2RSSE.2	0,064799	0,166968	0,388095	-1.36552		1
nhr-273	T12C9.1	T12C9.1	0,003287	0,008464	0,388331	-1.36464		1
Y51H4A.12	Y51H4A.12	Y51H4A.12	0,39498	1,01686	0,388431	-1.36427		1
mec-14	F37C12.12	F37C12.12	0,000989	0,002545	0,388496	-1.36403		1
F59B10.2	F59B10.2	F59B10.2	0,000753	0,001937	0,388589	-1.36368		1
Y24D9B.1	Y24D9B.1	Y24D9B.1	0,013593	0,034966	0,38875	-1.36309		1
Y47H9C.9	Y47H9C.9	Y47H9C.9	0,002615	0,006722	0,388945	-1.36236		1
Y37E11AL.1	Y37E11AL.1	Y37E11AL.1	0,003807	0,009787	0,388965	-1.36229		1
tbx-31	C36C9.2	C36C9.2	0,001305	0,003356	0,388984	-1.36222		1
C04G2.11	C04G2.11	C04G2.11	0,000648	0,001664	0,389138	-1.36165		1
nhr-270	R13D11.8	R13D11.8	0,003407	0,008752	0,389315	-1.36099		1
F32D1.3	F32D1.3	F32D1.3	0,031183	0,080001	0,389785	-1.35925		1
C26B2.8	C26B2.8	C26B2.8	0,004688	0,012023	0,389932	-1.35871		1
cnc-6	Y46E12A.1	Y46E12A.1	0,451111	1,15552	0,390397	-1.35699		1
gei-4	W07B3.2	W07B3.2d.3	4,10645	10,5116	0,390659	-1.35602		1
T19C9.8	T19C9.8	T19C9.8	0,033912	0,086782	0,390778	-1.35558		1
srh-30	ZC404.12	ZC404.12	0,000517	0,001321	0,39108	-1.35446		1
srt-43	F18E2.4	F18E2.4	0,001653	0,004227	0,391148	-1.35421		1
Y73B3A.18	Y73B3A.18	Y73B3A.18a	0,006672	0,017041	0,391559	-1.3527		1
BE0003N10.3	BE0003N10.3	BE0003N10.3	0,075609	0,193032	0,391689	-1.35222		1
T22E5.3	T22E5.3	T22E5.3	0,001327	0,003385	0,391952	-1.35125		1
eft-4	R03G5.1	R03G5.1c.3	4,41204	11,2538	0,392049	-1.35089		1
Y39B6A.8	Y39B6A.8	Y39B6A.8	0,002252	0,005729	0,393104	-1.34702		1
T21E8.4	T21E8.4	T21E8.4	0,000854	0,002169	0,393692	-1.34486		1
W08G11.1	W08G11.1	W08G11.1	0,00062	0,001576	0,393712	-1.34479		1
Y53C10A.10	Y53C10A.10	Y53C10A.10	0,008496	0,021577	0,393761	-1.34461		1
R09E10.2	R09E10.2	R09E10.2	0,003107	0,007887	0,39388	-1.34417		1
F57C7.4	F57C7.4	F57C7.4	0,001051	0,002667	0,393971	-1.34384		1
C34B2.4	C34B2.4	C34B2.4	0,003694	0,009349	0,395081	-1.33978		1
C25F9.2	C25F9.2	C25F9.2	0,0003	0,000758	0,395106	-1.33969		1
C04E12.12	C04E12.12	C04E12.12	0,002335	0,005896	0,396008	-1.3364		1
dod-20	B0554.6	B0554.6	0,000429	0,001084	0,396124	-1.33598		1
F59C6.3	F59C6.3	F59C6.3	0,001454	0,003671	0,396125	-1.33597		1
str-16	Y73C8A.1	Y73C8A.1	0,003439	0,00868	0,39621	-1.33566		1
nhr-25	F11C1.6	F11C1.6b.1	0,187166	0,472307	0,39628	-1.33541		1
F13B9.6	F13B9.6	F13B9.6	0,171195	0,432004	0,396281	-1.3354		1
srt-63	T28A11.15	T28A11.15	0,006767	0,017074	0,396312	-1.33529		1
clec-42	F16H6.1	F16H6.1	0,002737	0,0069	0,396662	-1.33402		1
C44C10.10	C44C10.10	C44C10.10	0,012845	0,032362	0,396932	-1.33304		1
nhr-25	F11C1.6	F11C1.6a.1	0,166654	0,419689	0,397089	-1.33247		1
C07G1.2	C07G1.2	C07G1.2	0,002983	0,007491	0,398166	-1.32856		1
W02D7.9	W02D7.9	W02D7.9	0,00821	0,020574	0,399027	-1.32544		1
rpl-2	B0250.1	B0250.1.2	5,97822	14,9621	0,399558	-1.32352		1
F55A3.6	F55A3.6	F55A3.6	0,004213	0,01054	0,399755	-1.32281		1
F25G6.7	F25G6.7	F25G6.7a	0,000734	0,001835	0,399828	-1.32255		1
C05A9.2	C05A9.2	C05A9.2	0,530398	1,32604	0,399986	-1.32198		1
C33H5.16	C33H5.16	C33H5.16	0,013798	0,034485	0,40011	-1.32153		1
B0273.3	B0273.3	B0273.3	0,106167	0,265216	0,400304	-1.32083		1
B0495.8	B0495.8	B0495.8b	0,911355	2,27575	0,400464	-1.32026		1
C03B8.1	C03B8.1	C03B8.1	0,005815	0,014519	0,400484	-1.32018		1
dac-1	B0412.1	B0412.1a	0,005352	0,013336	0,401281	-1.31732		1
hot-5	K07A12.6	K07A12.6	0,008378	0,020837	0,402091	-1.31441		1
fut-4	K12H6.3	K12H6.3	0,002603	0,006472	0,402149	-1.3142		1
mgl-3	Y4C6A.2	Y4C6A.2b	0,000812	0,002015	0,402795	-1.31188		1
D1007.13	D1007.13	D1007.13a	0,005599	0,013878	0,403418	-1.30965		1
sri-39	F33H12.2	F33H12.2	0,001622	0,00402	0,4035	-1.30936		1
C14A6.5	C14A6.5	C14A6.5	0,000759	0,00188	0,403647	-1.30883		1
srx-41	F59B1.7	F59B1.7	0,000919	0,002275	0,404152	-1.30703		1
C25B8.4	C25B8.4	C25B8.4b	15,5473	38,4567	0,404281	-1.30657		1
T05B4.8	T05B4.8	T05B4.8	0,001485	0,00367	0,404506	-1.30577		1
F54F7.7	F54F7.7	F54F7.7	0,00089	0,002199	0,404832	-1.3046		1
rpl-2	B0250.1	B0250.1.1	5,91894	14,6115	0,405088	-1.30369		1
F41E7.9	F41E7.9	F41E7.9	0,000935	0,002308	0,405207	-1.30327		1
gei-4	W07B3.2	W07B3.2d.2	3,66213	9,03524	0,405316	-1.30288		1
his-62	F55G1.3	F55G1.3	1,72209	4,242	0,405962	-1.30058		1
Y55F3AM.3	Y55F3AM.3	Y55F3AM.3b	1,05151	2,58773	0,406345	-1.29922		1
srsx-10	F26G5.12	F26G5.12	0,001571	0,003866	0,406495	-1.29869		1
C10E2.4	C10E2.4	C10E2.4	0,010284	0,025265	0,40704	-1.29676		1
Y43F4A.4	Y43F4A.4	Y43F4A.4	0,001068	0,002623	0,407294	-1.29586		1
col-99	F29C4.8	F29C4.8	0,078844	0,19329	0,407903	-1.2937		1
F35C5.3	F35C5.3	F35C5.3	0,001474	0,003613	0,40804	-1.29322		1
T06D4.3	T06D4.3	T06D4.3	0,00036	0,000883	0,408195	-1.29267		1
F35C5.1	F35C5.1	F35C5.1	0,04285	0,104963	0,408241	-1.29251		1
F36F2.7	F36F2.7	F36F2.7	0,002348	0,005748	0,40844	-1.2918		1
spp-11	T25D10.3	T25D10.3	0,001046	0,00256	0,408801	-1.29053		1
his-17	K06C4.5	K06C4.5	0,04055	0,099184	0,408831	-1.29042		1
W03G9.3	W03G9.3	W03G9.3	0,150154	0,367203	0,408913	-1.29013		1
twk-2	T12C9.3	T12C9.3	0,010084	0,024619	0,4096	-1.28771		1
gei-4	W07B3.2	W07B3.2d.1	4,2964	10,4686	0,410408	-1.28487		1
math-49	ZK250.7	ZK250.7	0,001647	0,004006	0,41101	-1.28275		1
Y70D2A.1	Y70D2A.1	Y70D2A.1	0,000933	0,002271	0,411023	-1.28271		1
Y24F12A.3	Y24F12A.3	Y24F12A.3	0,404586	0,983955	0,411183	-1.28215		1
F07A11.1	F07A11.1	F07A11.1	0,002235	0,005434	0,411256	-1.28189		1
T04C4.1	T04C4.1	T04C4.1c	1,48824	3,61739	0,411413	-1.28134		1
klp-13	F22F4.3	F22F4.3	0,003181	0,007724	0,411899	-1.27964		1
sri-70	Y61B8B.1	Y61B8B.1	0,002237	0,005427	0,412212	-1.27854		1
Y75B7B.1	Y75B7B.1	Y75B7B.1	0,009952	0,02412	0,412628	-1.27709		1
fer-1	F43G9.6	F43G9.6	0,001668	0,004043	0,41265	-1.27701		1
F42G2.7	F42G2.7	F42G2.7	0,004642	0,011246	0,412744	-1.27668		1
C03F11.1	C03F11.1	C03F11.1	0,00258	0,006251	0,412761	-1.27662		1
W07G1.1	W07G1.1	W07G1.1	0,002934	0,007093	0,413642	-1.27355		1
unc-44	B0350.2	B0350.2g.2	0,875567	2,11662	0,413663	-1.27347		1
T08A9.6	T08A9.6	T08A9.6	0,085622	0,206915	0,413804	-1.27298		1
asm-3	W03G1.7	W03G1.7b	0,273143	0,660046	0,413824	-1.27291		1
Y41G9A.2	Y41G9A.2	Y41G9A.2	0,001121	0,002707	0,414106	-1.27193		1
F01G10.4	F01G10.4	F01G10.4	0,001916	0,004619	0,414826	-1.26942		1
K08D9.2	K08D9.2	K08D9.2	0,000212	0,000512	0,414826	-1.26942		1
T05A7.3	T05A7.3	T05A7.3	0,021257	0,051208	0,415105	-1.26845		1
col-182	R09A8.4	R09A8.4	0,010332	0,024885	0,415168	-1.26823		1
ctl-3	Y54G11A.13	Y54G11A.13	0,861663	2,07179	0,415903	-1.26568		1
R07A4.3	R07A4.3	R07A4.3	0,001852	0,004449	0,416165	-1.26477		1
cfz-2	F27E11.3	F27E11.3a	0,777492	1,86818	0,416176	-1.26473		1
C04G6.2	C04G6.2	C04G6.2	0,003745	0,008992	0,416473	-1.26371		1
T20D4.7	T20D4.7	T20D4.7	0,012723	0,030548	0,416487	-1.26366		1
eft-4	R03G5.1	R03G5.1a.4	4,59345	11,0223	0,416742	-1.26277		1
K07A3.3	K07A3.3	K07A3.3b	0,004009	0,009611	0,417083	-1.26159		1
Y48A6B.6	Y48A6B.6	Y48A6B.6b	0,005791	0,013876	0,417361	-1.26063		1
ceh-45	ZK993.1	ZK993.1	0,00778	0,01864	0,417396	-1.26051		1
R12A1.3	R12A1.3	R12A1.3	0,029677	0,071094	0,417427	-1.2604		1
rig-5	C36F7.4	C36F7.4a.1	0,110644	0,264977	0,417561	-1.25994		1
srh-171	Y60A3A.5	Y60A3A.5	0,001232	0,002947	0,418037	-1.2583		1
rga-4	Y75B7AL.4	Y75B7AL.4b	1,43761	3,43806	0,418146	-1.25792		1
C41H7.5	C41H7.5	C41H7.5	0,186768	0,446039	0,418726	-1.25592		1
nhr-25	F11C1.6	F11C1.6b.3	0,168705	0,402752	0,418881	-1.25539		1
col-167	T10E10.2	T10E10.2.1	0,063821	0,15235	0,418912	-1.25528		1
col-167	T10E10.2	T10E10.2.2	0,063821	0,15235	0,418912	-1.25528		1
col-167	T10E10.2	T10E10.2.3	0,063821	0,15235	0,418912	-1.25528		1
unc-44	B0350.2	B0350.2g.1	0,896457	2,13769	0,419358	-1.25375		1
K02E2.1	K02E2.1	K02E2.1	0,000833	0,001987	0,419391	-1.25363		1
col-33	F36A4.6	F36A4.6	0,005135	0,012241	0,419468	-1.25337		1
C32E8.6	C32E8.6	C32E8.6b	0,001218	0,002901	0,419826	-1.25214		1
C42D4.3	C42D4.3	C42D4.3	0,106941	0,254565	0,420093	-1.25122		1
asm-3	W03G1.7	W03G1.7a	0,263961	0,62817	0,420206	-1.25083		1
pqn-10	C09E7.2	C09E7.2	0,001052	0,002501	0,420644	-1.24933		1
F20B10.3	F20B10.3	F20B10.3	0,043374	0,103054	0,420884	-1.24851		1
Y53F4B.27	Y53F4B.27	Y53F4B.27a.2	0,004615	0,010959	0,421138	-1.24764		1
Y53F4B.27	Y53F4B.27	Y53F4B.27a.1	0,004491	0,010664	0,421139	-1.24763		1
C28H8.5	C28H8.5	C28H8.5a	0,001297	0,003078	0,421385	-1.24679		1
C28H8.5	C28H8.5	C28H8.5b	0,001809	0,004293	0,421385	-1.24679		1
eft-4	R03G5.1	R03G5.1c.4	2,83322	6,72188	0,421492	-1.24642		1
M117.3	M117.3	M117.3	0,009904	0,023446	0,422424	-1.24324		1
cdc-25.2	F16B4.8	F16B4.8	1,86678	4,41722	0,422614	-1.24259		1
W03G11.4	W03G11.4	W03G11.4.1	0,810947	1,91606	0,423237	-1.24046		1
fbxb-87	C44B9.6	C44B9.6	0,002649	0,006254	0,423499	-1.23957		1
T09B4.5	T09B4.5	T09B4.5a.2	6,25345	14,7632	0,423584	-1.23928		1
C15A7.2	C15A7.2	C15A7.2	0,002313	0,005455	0,423976	-1.23795		1
C18B2.6	C18B2.6	C18B2.6	0,001397	0,003293	0,424335	-1.23672		1
ZK849.1	ZK849.1	ZK849.1	0,002697	0,006353	0,42443	-1.2364		1
R08A2.1	R08A2.1	R08A2.1	0,004571	0,010752	0,425147	-1.23397		1
bli-1	C09G5.6	C09G5.6	0,002943	0,006921	0,425249	-1.23362		1
C25B8.4	C25B8.4	C25B8.4a	15,5247	36,4951	0,425391	-1.23314		1
eft-4	R03G5.1	R03G5.1d	4,55888	10,7084	0,425729	-1.23199		1
F44F1.6	F44F1.6	F44F1.6b	0,10065	0,236384	0,42579	-1.23179		1
T26C12.3	T26C12.3	T26C12.3	0,356398	0,836811	0,4259	-1.23141		1
rig-5	C36F7.4	C36F7.4a.2	0,111661	0,262171	0,425909	-1.23138		1
Y53F4B.27	Y53F4B.27	Y53F4B.27b.1	0,005085	0,011921	0,426536	-1.22926		1
Y53F4B.27	Y53F4B.27	Y53F4B.27b.2	0,005093	0,01194	0,426539	-1.22925		1
F28B4.1	F28B4.1	F28B4.1	0,001405	0,003291	0,426877	-1.22811		1
Y39D8B.3	Y39D8B.3	Y39D8B.3	0,001751	0,004101	0,427051	-1.22752		1
C10G11.10	C10G11.10	C10G11.10	0,001304	0,003053	0,427246	-1.22686		1
nhr-94	C12D5.8	C12D5.8b	0,003608	0,008429	0,428026	-1.22423		1
clp-3	Y47H10A.1	Y47H10A.1	0,016069	0,037533	0,428123	-1.2239		1
Y43F8B.2	Y43F8B.2	Y43F8B.2a	1,68574	3,93745	0,42813	-1.22388		1
gcy-19	C17F4.6	C17F4.6	0,052863	0,123369	0,428497	-1.22264		1
col-175	C35B8.1	C35B8.1	0,012066	0,028138	0,428806	-1.2216		1
T19H5.1	T19H5.1	T19H5.1	0,001408	0,003284	0,428817	-1.22157		1
F39H12.2	F39H12.2	F39H12.2	0,00307	0,007159	0,428876	-1.22137		1
Y69H2.10	Y69H2.10	Y69H2.10b	0,007171	0,016718	0,428926	-1.2212		1
str-121	R02C2.5	R02C2.5	0,001137	0,002651	0,428987	-1.22099		1
Y46G5A.24	Y46G5A.24	Y46G5A.24	0,001984	0,004623	0,42922	-1.22021		1
F21A3.7	F21A3.7	F21A3.7	0,018387	0,042773	0,429885	-1.21798		1
K04A8.5	K04A8.5	K04A8.5	0,009406	0,021872	0,43005	-1.21742		1
Y35H6.3	Y35H6.3	Y35H6.3	0,01177	0,027349	0,430357	-1.21639		1
mnk-1	R166.5	R166.5b	1,9526	4,53579	0,430487	-1.21596		1
H23L24.3	H23L24.3	H23L24.3b	0,001675	0,003892	0,430516	-1.21586		1
cyd-1	Y38F1A.5	Y38F1A.5.3	0,982357	2,27946	0,43096	-1.21437		1
Y95B8A.4	Y95B8A.4	Y95B8A.4	0,015942	0,036993	0,430963	-1.21436		1
eft-4	R03G5.1	R03G5.1a.3	4,77045	11,061	0,431286	-1.21328		1
W03G11.4	W03G11.4	W03G11.4.2	0,797979	1,84906	0,431559	-1.21237		1
K02E7.6	K02E7.6	K02E7.6.1	0,062895	0,145428	0,432479	-1.2093		1
Y50E8A.9	Y50E8A.9	Y50E8A.9	0,001631	0,003768	0,432692	-1.20859		1
sox-2	K08A8.2	K08A8.2a.1	1,52038	3,51155	0,432965	-1.20768		1
ZC262.4	ZC262.4	ZC262.4	0,001393	0,003216	0,433152	-1.20705		1
tag-40	R02C2.3	R02C2.3	0,000421	0,000973	0,433153	-1.20705		1
W05B10.3	W05B10.3	W05B10.3	0,002201	0,005081	0,433153	-1.20705		1
Y71A12B.8	Y71A12B.8	Y71A12B.8	0,000312	0,00072	0,433153	-1.20705		1
C08H9.10	C08H9.10	C08H9.10	0,000801	0,00185	0,433154	-1.20705		1
ZC132.6	ZC132.6	ZC132.6	0,010882	0,025123	0,433168	-1.207		1
C36E6.8	C36E6.8	C36E6.8	0,000838	0,001933	0,433408	-1.2062		1
R09D1.12	R09D1.12	R09D1.12	0,004092	0,00944	0,433438	-1.2061		1
C03A7.2	C03A7.2	C03A7.2	0,027352	0,063065	0,433705	-1.20521		1
col-146	T06E4.6	T06E4.6	0,0165	0,038033	0,433835	-1.20478		1
ZK617.2	ZK617.2	ZK617.2	0,00156	0,003594	0,433919	-1.2045		1
rab-14	K09A9.2	K09A9.2.2	0,905171	2,08218	0,434723	-1.20183		1
C02D4.1	C02D4.1	C02D4.1	0,005201	0,011963	0,434768	-1.20168		1
Y47H10A.3	Y47H10A.3	Y47H10A.3	0,021463	0,049306	0,435288	-1.19996		1
ZC132.4	ZC132.4	ZC132.4	0,047217	0,108435	0,435444	-1.19944		1
col-177	F59F3.2	F59F3.2	0,002252	0,005171	0,43547	-1.19935		1
F22F1.2	F22F1.2	F22F1.2	0,003022	0,006937	0,435578	-1.199		1
rig-5	C36F7.4	C36F7.4b	0,120095	0,275547	0,435842	-1.19812		1
M03A1.3	M03A1.3	M03A1.3	0,027767	0,063687	0,435982	-1.19766		1
C13C4.4	C13C4.4	C13C4.4	0,162821	0,373402	0,436047	-1.19744		1
Y76B12C.1	Y76B12C.1	Y76B12C.1	0,002517	0,00577	0,43619	-1.19697		1
R08F11.7	R08F11.7	R08F11.7	0,003466	0,007946	0,436251	-1.19677		1
K02E7.6	K02E7.6	K02E7.6.2	0,062306	0,1426	0,436927	-1.19454		1
F27E11.2	F27E11.2	F27E11.2a.3	0,003591	0,008218	0,436932	-1.19452		1
his-31	F17E9.12	F17E9.12	0,157156	0,359543	0,437099	-1.19397		1
ZC132.5	ZC132.5	ZC132.5	0,013941	0,031874	0,437398	-1.19298		1
W09G12.9	W09G12.9	W09G12.9	0,244488	0,558545	0,437723	-1.19191		1
csp-1	Y48E1B.13	Y48E1B.13b	0,0151	0,034486	0,437852	-1.19148		1
F15A4.8	F15A4.8	F15A4.8b	0,00493	0,011238	0,438645	-1.18887		1
ztf-6	W06H12.1	W06H12.1.1	1,31987	3,00551	0,43915	-1.18721		1
F55A4.10	F55A4.10	F55A4.10	0,045022	0,10244	0,439495	-1.18608		1
exp-1	H35N03.1	H35N03.1	0,000514	0,001168	0,439746	-1.18526		1
D2062.5	D2062.5	D2062.5	0,000888	0,002018	0,439954	-1.18458		1
T09E11.5	T09E11.5	T09E11.5	0,000251	0,000569	0,440138	-1.18397		1
T16A9.3	T16A9.3	T16A9.3	0,004574	0,010392	0,44015	-1.18393		1
H31B20.1	H31B20.1	H31B20.1	0,002261	0,005134	0,440402	-1.18311		1
C41H7.4	C41H7.4	C41H7.4	0,357511	0,810732	0,440973	-1.18124		1
T16A1.2	T16A1.2	T16A1.2	0,001761	0,003992	0,441124	-1.18074		1
sto-1	F08C6.4	F08C6.4	1,46221	3,31392	0,441233	-1.18039		1
unc-42	F58E6.10	F58E6.10	0,041365	0,093695	0,441486	-1.17956		1
tag-310	R10E4.2	R10E4.2b.1	5,35535	12,1261	0,441638	-1.17906		1
his-6	F45F2.13	F45F2.13	0,150952	0,341722	0,441739	-1.17873		1
tag-310	R10E4.2	R10E4.2b.2	5,23192	11,8281	0,44233	-1.17681		1
igcm-1	F39H12.4	F39H12.4	0,241202	0,544945	0,442617	-1.17587		1
gei-4	W07B3.2	W07B3.2f	3,2018	7,22959	0,442874	-1.17503		1
ZK1073.1	ZK1073.1	ZK1073.1.2	1,19429	2,69587	0,443007	-1.1746		1
mab-20	Y71G12B.20	Y71G12B.20b	0,673896	1,52023	0,443286	-1.17369		1
tsp-17	C02F12.1	C02F12.1	0,004352	0,009806	0,443832	-1.17191		1
T27F6.8	T27F6.8	T27F6.8	0,083346	0,187626	0,444215	-1.17067		1
C02C2.5	C02C2.5	C02C2.5	0,006306	0,014195	0,444218	-1.17066		1
Y71G12B.32	Y71G12B.32	Y71G12B.32	0,002789	0,006276	0,444453	-1.1699		1
cyd-1	Y38F1A.5	Y38F1A.5.2	0,985512	2,21638	0,444649	-1.16926		1
gsa-1	R06A10.2	R06A10.2.2	0,328876	0,739541	0,444703	-1.16909		1
T03G11.10	T03G11.10	T03G11.10	0,001404	0,003156	0,444815	-1.16872		1
col-172	F38B6.5	F38B6.5b.2	0,005572	0,012515	0,445191	-1.1675		1
act-4	M03F4.2	M03F4.2b.3	20,5922	46,2017	0,445702	-1.16585		1
act-4	M03F4.2	M03F4.2b.6	20,5991	46,2159	0,445715	-1.16581		1
act-4	M03F4.2	M03F4.2b.2	20,6123	46,2408	0,44576	-1.16566		1
act-4	M03F4.2	M03F4.2b.1	20,6354	46,2739	0,44594	-1.16508		1
act-4	M03F4.2	M03F4.2c	20,4256	45,7943	0,446029	-1.16479		1
acr-21	F27B3.2	F27B3.2	0,001767	0,00396	0,446163	-1.16436		1
act-4	M03F4.2	M03F4.2b.4	20,6499	46,2825	0,446171	-1.16433		1
H36L18.1	H36L18.1	H36L18.1	0,00303	0,006788	0,446329	-1.16382		1
F27E11.2	F27E11.2	F27E11.2b	0,002573	0,005764	0,446367	-1.1637		1
fbxb-80	E04A4.2	E04A4.2	0,004285	0,00959	0,446786	-1.16234		1
T05E8.1	T05E8.1	T05E8.1	0,000488	0,001092	0,446902	-1.16197		1
C16C8.2	C16C8.2	C16C8.2	0,021157	0,047307	0,447225	-1.16093		1
T06D4.4	T06D4.4	T06D4.4	0,001468	0,003281	0,447284	-1.16074		1
gcy-7	F52E1.4	F52E1.4b	0,000291	0,000652	0,447305	-1.16067		1
R02F2.1	R02F2.1	R02F2.1c	5,5269	12,3521	0,447446	-1.16021		1
Y17G7B.21	Y17G7B.21	Y17G7B.21	1,46949	3,28118	0,447854	-1.1589		1
col-166	T07H6.3	T07H6.3a	0,7517	1,67581	0,448559	-1.15663		1
gei-4	W07B3.2	W07B3.2b	3,25431	7,25345	0,448657	-1.15632		1
abu-10	F35A5.3	F35A5.3	0,016359	0,036384	0,449629	-1.15319		1
F12D9.2	F12D9.2	F12D9.2	0,0016	0,003558	0,449696	-1.15298		1
cey-1	F33A8.3	F33A8.3.2	11,36	25,2526	0,449855	-1.15247		1
cat-2	B0432.5	B0432.5b	0,005502	0,01223	0,449886	-1.15237		1
Y116A8A.6	Y116A8A.6	Y116A8A.6	0,00448	0,009948	0,45031	-1.15101		1
T24C4.8	T24C4.8	T24C4.8	0,008758	0,019433	0,450669	-1.14986		1
ces-2	ZK909.4	ZK909.4	0,659267	1,46093	0,451265	-1.14795		1
col-116	F17E9.1	F17E9.1	0,04688	0,103854	0,451399	-1.14752		1
T08D2.1	T08D2.1	T08D2.1	0,031204	0,06911	0,451517	-1.14715		1
W09H1.3	W09H1.3	W09H1.3	0,101946	0,225748	0,451592	-1.14691		1
R03H10.2	R03H10.2	R03H10.2	0,161414	0,35729	0,451773	-1.14633		1
B0284.4	B0284.4	B0284.4	0,000532	0,001177	0,451895	-1.14594		1
F47G4.1	F47G4.1	F47G4.1	0,000716	0,001583	0,452298	-1.14465		1
twk-21	T01B4.1	T01B4.1	0,000282	0,000624	0,452298	-1.14465		1
Y38C1AA.8	Y38C1AA.8	Y38C1AA.8	0,206576	0,456708	0,452315	-1.1446		1
col-166	T07H6.3	T07H6.3b.1	0,484283	1,07063	0,452335	-1.14454		1
col-166	T07H6.3	T07H6.3b.2	0,484283	1,07063	0,452335	-1.14454		1
col-166	T07H6.3	T07H6.3b.3	0,484283	1,07063	0,452335	-1.14454		1
eft-4	R03G5.1	R03G5.1a.2	5,14278	11,3547	0,452921	-1.14267		1
gei-4	W07B3.2	W07B3.2c.2	3,49062	7,69972	0,453344	-1.14132		1
F10F2.3	F10F2.3	F10F2.3	0,007536	0,016621	0,453422	-1.14107		1
Y71G12B.26	Y71G12B.26	Y71G12B.26	0,031663	0,069741	0,454006	-1.13922		1
tag-310	R10E4.2	R10E4.2a.5	6,17255	13,5871	0,454295	-1.1383		1
C36A4.5	C36A4.5	C36A4.5	0,736439	1,61967	0,454685	-1.13706		1
F40G12.10	F40G12.10	F40G12.10	0,008199	0,018031	0,454706	-1.13699		1
tag-310	R10E4.2	R10E4.2a.2	6,22589	13,6881	0,45484	-1.13657		1
F26D2.10	F26D2.10	F26D2.10	0,001944	0,004274	0,45488	-1.13644		1
tag-310	R10E4.2	R10E4.2a.4	6,17989	13,5728	0,455314	-1.13507		1
Y39G8C.2	Y39G8C.2	Y39G8C.2	0,001666	0,00366	0,455367	-1.1349		1
Y37F4.3	Y37F4.3	Y37F4.3	0,003447	0,007563	0,455823	-1.13345		1
tag-310	R10E4.2	R10E4.2a.3	6,0832	13,3244	0,456546	-1.13117		1
Y60A9A.1	Y60A9A.1	Y60A9A.1	0,014308	0,031267	0,457617	-1.12779		1
R11G1.1	R11G1.1	R11G1.1	0,027401	0,059864	0,457723	-1.12745		1
act-4	M03F4.2	M03F4.2b.5	20,9575	45,743	0,458158	-1.12608		1
Y37E3.5	Y37E3.5	Y37E3.5b	0,019116	0,041687	0,458568	-1.12479		1
C10A4.8	C10A4.8	C10A4.8	0,012352	0,026928	0,458696	-1.12439		1
Y73B3B.1	Y73B3B.1	Y73B3B.1	0,000996	0,002171	0,458808	-1.12404		1
C05B5.4	C05B5.4	C05B5.4	0,278873	0,607763	0,458852	-1.1239		1
sulp-3	F41D9.5	F41D9.5	0,001663	0,003615	0,45998	-1.12036		1
B0454.8	B0454.8	B0454.8	0,003036	0,006596	0,460214	-1.11962		1
E01G4.6	E01G4.6	E01G4.6	0,019707	0,042821	0,460225	-1.11959		1
C03C10.2	C03C10.2	C03C10.2	0,003293	0,007154	0,460292	-1.11938		1
C32C4.3	C32C4.3	C32C4.3	0,007273	0,01578	0,460921	-1.11741		1
T09B4.7	T09B4.7	T09B4.7	0,000778	0,001686	0,461189	-1.11657		1
F27C8.3	F27C8.3	F27C8.3	0,000661	0,001433	0,461191	-1.11656		1
T01D3.1	T01D3.1	T01D3.1	0,017815	0,038616	0,461344	-1.11609		1
Y69A2AR.9	Y69A2AR.9	Y69A2AR.9	0,006111	0,013211	0,462559	-1.11229		1
K09C6.1	K09C6.1	K09C6.1	0,000292	0,000632	0,462682	-1.11191		1
Y53F4B.17	Y53F4B.17	Y53F4B.17	0,008182	0,017667	0,463103	-1.11059		1
T06A10.2	T06A10.2	T06A10.2	0,032422	0,069982	0,463287	-1.11002		1
F43D2.3	F43D2.3	F43D2.3	0,016588	0,035769	0,463755	-1.10857		1
F47E1.5	F47E1.5	F47E1.5	0,03096	0,066682	0,464303	-1.10686		1
C06A5.2	C06A5.2	C06A5.2	0,013777	0,02967	0,464328	-1.10678		1
shn-1	C33B4.3	C33B4.3b	0,211883	0,456221	0,464431	-1.10646		1
acr-20	R06A4.10	R06A4.10a	0,011147	0,023997	0,464503	-1.10624		1
Y73B3A.18	Y73B3A.18	Y73B3A.18b	0,011625	0,025005	0,464903	-1.105		1
R03H10.6	R03H10.6	R03H10.6	0,047249	0,101595	0,465071	-1.10448		1
C05A9.3	C05A9.3	C05A9.3	0,007281	0,015654	0,465148	-1.10424		1
K07E8.10	K07E8.10	K07E8.10	0,012077	0,025923	0,465862	-1.10203		1
Y47G6A.32	Y47G6A.32	Y47G6A.32	0,014062	0,030178	0,46597	-1.10169		1
T08D2.8	T08D2.8	T08D2.8	0,038775	0,083212	0,465973	-1.10168		1
rga-4	Y75B7AL.4	Y75B7AL.4a	1,93504	4,1526	0,465983	-1.10165		1
rab-28	Y11D7A.4	Y11D7A.4	0,115909	0,24872	0,466022	-1.10153		1
dlg-1	C25F6.2	C25F6.2b.1	1,29668	2,77763	0,46683	-1.09903		1
col-84	K12D12.3	K12D12.3	0,057464	0,123081	0,466883	-1.09887		1
shn-1	C33B4.3	C33B4.3a	0,208599	0,446755	0,46692	-1.09875		1
R08C7.11	R08C7.11	R08C7.11	0,003806	0,008152	0,466954	-1.09865		1
unc-44	B0350.2	B0350.2e.2	1,02742	2,19966	0,467081	-1.09826		1
M7.7	M7.7	M7.7	0,004236	0,009067	0,467165	-1.098		1
C40H5.2	C40H5.2	C40H5.2	0,018637	0,039834	0,467856	-1.09586		1
lec-1	W09H1.6	W09H1.6b	8,77722	18,7547	0,468001	-1.09542		1
gur-4	K09E4.5	K09E4.5	0,002112	0,004511	0,468083	-1.09516		1
math-42	T16A1.1	T16A1.1a	0,001615	0,00345	0,468123	-1.09504		1
K03H6.1	K03H6.1	K03H6.1	0,002752	0,005879	0,468191	-1.09483		1
F09C8.2	F09C8.2	F09C8.2.2	1,0599	2,26326	0,468307	-1.09447		1
dac-1	B0412.1	B0412.1b	0,006188	0,013211	0,468377	-1.09426		1
asah-1	K11D2.2	K11D2.2	2,55271	5,44483	0,468832	-1.09286		1
shc-1	F54A5.3	F54A5.3c	0,015934	0,033979	0,468938	-1.09253		1
F57A8.1	F57A8.1	F57A8.1.3	0,654034	1,39398	0,469185	-1.09177		1
T22G5.1	T22G5.1	T22G5.1	0,008573	0,018268	0,469276	-1.09149		1
F57A8.1	F57A8.1	F57A8.1.2	0,653113	1,39098	0,469534	-1.0907		1
Y37E3.5	Y37E3.5	Y37E3.5a	0,019459	0,041442	0,469538	-1.09069		1
elt-6	F52C12.5	F52C12.5.2	0,192467	0,409841	0,469614	-1.09045		1
glr-1	C06E1.4	C06E1.4	0,002973	0,006328	0,469851	-1.08972		1
T23C6.5	T23C6.5	T23C6.5	0,026318	0,055993	0,470027	-1.08918		1
pqn-37	F40F4.8	F40F4.8	0,012445	0,026473	0,470085	-1.08901		1
fbxa-137	T27B7.7	T27B7.7	0,003489	0,007421	0,470146	-1.08882		1
C27D6.11	C27D6.11	C27D6.11	0,009606	0,02043	0,470182	-1.08871		1
F34D6.4	F34D6.4	F34D6.4	0,001738	0,003695	0,470311	-1.08831		1
drr-2	T12D8.2	T12D8.2.2	2,00198	4,25307	0,470714	-1.08708		1
igcm-3	T02C5.3	T02C5.3	1,93721	4,11413	0,470867	-1.08661		1
Y47D3B.9	Y47D3B.9	Y47D3B.9	0,761961	1,61815	0,470884	-1.08656		1
C23H4.8	C23H4.8	C23H4.8	0,006695	0,014212	0,471119	-1.08584		1
unc-44	B0350.2	B0350.2c.2	1,04192	2,20914	0,471641	-1.08424		1
K08A2.1	K08A2.1	K08A2.1.2	1,36856	2,90046	0,471842	-1.08362		1
C44H9.8	C44H9.8	C44H9.8	0,011168	0,023666	0,471876	-1.08352		1
Y23H5A.4	Y23H5A.4	Y23H5A.4	0,017262	0,036581	0,471876	-1.08352		1
cyd-1	Y38F1A.5	Y38F1A.5.1	0,925682	1,96148	0,47193	-1.08336		1
tac-1	Y54E2A.3	Y54E2A.3	2,24845	4,76364	0,472003	-1.08313		1
gcy-15	ZC239.7	ZC239.7	0,001555	0,003295	0,472028	-1.08306		1
C08H9.11	C08H9.11	C08H9.11	0,000812	0,001721	0,472171	-1.08262		1
his-2	T10C6.13	T10C6.13	0,233152	0,493737	0,472219	-1.08247		1
F22D3.2	F22D3.2	F22D3.2c	2,19429	4,64567	0,47233	-1.08213		1
tag-305	Y71G12A.3	Y71G12A.3	0,514085	1,08764	0,472661	-1.08112		1
T10B10.5	T10B10.5	T10B10.5	0,003811	0,008063	0,472734	-1.0809		1
C56G7.2	C56G7.2	C56G7.2	0,001204	0,002546	0,472777	-1.08077		1
Y48G1BM.5	Y48G1BM.5	Y48G1BM.5	0,046228	0,09777	0,472826	-1.08062		1
C24H12.10	C24H12.10	C24H12.10	0,004351	0,009194	0,473195	-1.07949		1
K02D10.2	K02D10.2	K02D10.2	0,019892	0,042029	0,473297	-1.07918		1
Y113G7A.12	Y113G7A.12	Y113G7A.12	0,00127	0,00268	0,473819	-1.07759		1
vig-1	F56D12.5	F56D12.5a.2	16,8618	35,586	0,473832	-1.07755		1
C41H7.6	C41H7.6	C41H7.6	1,95521	4,12536	0,473949	-1.0772		1
twk-4	ZK1067.5	ZK1067.5	0,001353	0,002853	0,474234	-1.07633		1
his-1	T10C6.14	T10C6.14	0,154012	0,324662	0,474376	-1.0759		1
ZK507.3	ZK507.3	ZK507.3	0,003848	0,008101	0,47498	-1.07406		1
pod-2	W09B6.1	W09B6.1b	2,08588	4,38685	0,475485	-1.07253		1
C25B8.4	C25B8.4	C25B8.4c	16,6149	34,9303	0,475659	-1.072		1
R11G10.2	R11G10.2	R11G10.2	0,000528	0,001111	0,475735	-1.07177		1
C08E3.6	C08E3.6	C08E3.6	0,021799	0,045705	0,476952	-1.06808		1
C25E10.7	C25E10.7	C25E10.7	0,001206	0,002527	0,477274	-1.06711		1
H11L12.1	H11L12.1	H11L12.1	0,238928	0,50045	0,477426	-1.06665		1
H04D03.1	H04D03.1	H04D03.1	0,469751	0,982987	0,477881	-1.06528		1
F25D7.4	F25D7.4	F25D7.4	1,49895	3,13295	0,478447	-1.06357		1
his-8	F45F2.12	F45F2.12	0,171086	0,357272	0,478868	-1.0623		1
Y48A6C.1	Y48A6C.1	Y48A6C.1	0,08884	0,185517	0,47888	-1.06226		1
ZC334.7	ZC334.7	ZC334.7	0,006601	0,013782	0,478957	-1.06203		1
col-60	F22D6.10	F22D6.10	0,015562	0,032442	0,479685	-1.05984		1
K07A3.3	K07A3.3	K07A3.3a	0,003844	0,008009	0,479945	-1.05906		1
C37H5.13	C37H5.13	C37H5.13b	0,78108	1,62662	0,480186	-1.05833		1
C37H5.13	C37H5.13	C37H5.13c	0,691746	1,43962	0,480506	-1.05737		1
unc-44	B0350.2	B0350.2e.1	1,05313	2,19163	0,480524	-1.05732		1
F35E2.6	F35E2.6	F35E2.6	0,000574	0,001194	0,480843	-1.05636		1
C06B3.2	C06B3.2	C06B3.2	0,000483	0,001003	0,481013	-1.05585		1
Y11D7A.8	Y11D7A.8	Y11D7A.8	0,009769	0,020276	0,481798	-1.0535		1
klp-7	K11D9.1	K11D9.1b.2	2,43572	5,04648	0,482657	-1.05093		1
R13A1.1	R13A1.1	R13A1.1	0,001448	0,002999	0,482826	-1.05042		1
Y95B8A.2	Y95B8A.2	Y95B8A.2	0,010725	0,022204	0,483012	-1.04987		1
nhr-60	F57A10.5	F57A10.5	0,009793	0,020238	0,48387	-1.04731		1
lec-3	ZK892.1	ZK892.1e	0,095951	0,198227	0,484045	-1.04679		1
F10G2.2	F10G2.2	F10G2.2	0,006542	0,013507	0,484322	-1.04596		1
Y38H8A.2	Y38H8A.2	Y38H8A.2b	0,005957	0,012291	0,484693	-1.04486		1
K10C8.2	K10C8.2	K10C8.2	0,001128	0,002326	0,484839	-1.04442		1
lec-1	W09H1.6	W09H1.6a	8,5338	17,5833	0,485336	-1.04294		1
egl-38	C04G2.7	C04G2.7	0,054184	0,111641	0,48534	-1.04293		1
unc-44	B0350.2	B0350.2c.1	1,07006	2,2043	0,485442	-1.04263		1
Y71G12B.11	Y71G12B.11	Y71G12B.11a	0,746014	1,53474	0,486085	-1.04072		1
F39D8.3	F39D8.3	F39D8.3	0,010841	0,022286	0,486427	-1.0397		1
dlg-1	C25F6.2	C25F6.2b.2	1,05705	2,17121	0,486848	-1.03846		1
W04E12.2	W04E12.2	W04E12.2	0,015208	0,03123	0,486974	-1.03808		1
Y43F8B.2	Y43F8B.2	Y43F8B.2b	2,61891	5,37677	0,487079	-1.03777		1
ZK262.3	ZK262.3	ZK262.3	0,003456	0,007093	0,487265	-1.03722		1
gcy-4	ZK970.5	ZK970.5	0,000329	0,000675	0,487296	-1.03713		1
fbxa-136	C18D4.2	C18D4.2.2	0,00094	0,001928	0,487298	-1.03712		1
K06A1.2	K06A1.2	K06A1.2	0,005752	0,011798	0,487578	-1.0363		1
tag-80	Y2C2A.1	Y2C2A.1	0,000785	0,001607	0,488319	-1.0341		1
cyp-29A3	Y38C9B.1	Y38C9B.1	0,006411	0,013122	0,488543	-1.03344		1
F48B9.1	F48B9.1	F48B9.1	0,005801	0,011874	0,48856	-1.03339		1
Y17G7B.6	Y17G7B.6	Y17G7B.6	0,01008	0,020631	0,488568	-1.03337		1
F40H6.6	F40H6.6	F40H6.6	0,042381	0,086737	0,488615	-1.03323		1
D1022.9	D1022.9	D1022.9	0,010104	0,020666	0,488902	-1.03238		1
Y37H9A.2	Y37H9A.2	Y37H9A.2	0,003657	0,007479	0,488958	-1.03222		1
D1044.2	D1044.2	D1044.2b	0,255514	0,522398	0,489117	-1.03175		1
C03H5.6	C03H5.6	C03H5.6	0,007825	0,015994	0,489249	-1.03136		1
Y37E11AR.2	Y37E11AR.2	Y37E11AR.2	1,38197	2,82356	0,489442	-1.03079		1
F57A8.1	F57A8.1	F57A8.1.1	0,671423	1,37139	0,489593	-1.03035		1
F53A9.4	F53A9.4	F53A9.4	0,005648	0,011529	0,489894	-1.02946		1
ZK970.1	ZK970.1	ZK970.1b	0,050744	0,103521	0,490183	-1.02861		1
H19M22.3	H19M22.3	H19M22.3c	0,015184	0,030974	0,490198	-1.02856		1
srx-58	C29F3.6	C29F3.6	0,000755	0,001541	0,490215	-1.02851		1
T28B8.1	T28B8.1	T28B8.1.1	9,47837	19,3015	0,491069	-1.026		1
K01D12.2	K01D12.2	K01D12.2	0,001466	0,002985	0,491213	-1.02558		1
H22D07.1	H22D07.1	H22D07.1	0,007786	0,015843	0,491465	-1.02484		1
K08A2.1	K08A2.1	K08A2.1.1	1,4467	2,93879	0,492277	-1.02246		1
fbxb-10	T08E11.6	T08E11.6	0,157557	0,319826	0,492633	-1.02141		1
T10C6.6	T10C6.6	T10C6.6a.3	1,02458	2,07969	0,49266	-1.02134		1
T10C6.6	T10C6.6	T10C6.6b.5	1,02458	2,07969	0,49266	-1.02134		1
T10C6.6	T10C6.6	T10C6.6b.2	1,02193	2,07398	0,492739	-1.0211		1
fmo-2	K08C7.5	K08C7.5	0,631265	1,28086	0,492845	-1.02079		1
Y113G7B.15	Y113G7B.15	Y113G7B.15	0,004249	0,008622	0,492874	-1.02071		1
C30G4.5	C30G4.5	C30G4.5	0,010457	0,0212	0,493271	-1.01955		1
C05C8.8	C05C8.8	C05C8.8	0,002104	0,004265	0,493277	-1.01953		1
Y48G1BL.6	Y48G1BL.6	Y48G1BL.6	0,187241	0,379307	0,49364	-1.01847		1
bro-1	F56A3.5	F56A3.5	0,012145	0,0246	0,493693	-1.01831		1
T10C6.6	T10C6.6	T10C6.6a.2	1,00324	2,03137	0,493874	-1.01779		1
T10C6.6	T10C6.6	T10C6.6b.4	1,00324	2,03137	0,493874	-1.01779		1
dyf-6	F46F6.4	F46F6.4a	0,012575	0,025461	0,493906	-1.01769		1
nhr-124	C17E7.8	C17E7.8	0,001361	0,002754	0,494067	-1.01722		1
Y40A1A.3	Y40A1A.3	Y40A1A.3	0,086215	0,174233	0,494828	-1.015		1
T10C6.6	T10C6.6	T10C6.6b.3	0,994766	2,0099	0,494933	-1.01469		1
F27E11.2	F27E11.2	F27E11.2a.2	0,003989	0,00806	0,494939	-1.01468		1
T21F2.1	T21F2.1	T21F2.1a	0,002584	0,005212	0,495655	-1.01259		1
T10C6.6	T10C6.6	T10C6.6b.1	1,00806	2,0329	0,495873	-1.01196		1
fbxa-88	F10A3.2	F10A3.2	0,001418	0,00286	0,495905	-1.01186		1
F26F2.1	F26F2.1	F26F2.1	0,002663	0,005368	0,496094	-1.01131		1
srd-1	F33H1.5	F33H1.5	0,000922	0,001858	0,496156	-1.01113		1
Y49F6B.14	Y49F6B.14	Y49F6B.14	0,005412	0,010907	0,496158	-1.01113		1
Y41D4A.1	Y41D4A.1	Y41D4A.1	0,001676	0,003376	0,496324	-1.01065		1
klp-7	K11D9.1	K11D9.1b.1	2,47717	4,98866	0,49656	-1.00996		1
T17A3.9	T17A3.9	T17A3.9	0,013507	0,027192	0,496725	-1.00948		1
T22H9.4	T22H9.4	T22H9.4	0,003324	0,00669	0,496827	-1.00918		1
Y48D7A.1	Y48D7A.1	Y48D7A.1	0,054387	0,109436	0,496977	-1.00875		1
C16B8.4	C16B8.4	C16B8.4	0,33408	0,671789	0,497299	-1.00781		1
VH15N14R.1	VH15N14R.1	VH15N14R.1	0,767963	1,5441	0,497353	-1.00766		1
unc-44	B0350.2	B0350.2f.2	0,38877	0,780963	0,497808	-1.00634		1
F23F12.9	F23F12.9	F23F12.9b	7,77834	15,6192	0,497999	-1.00579		1
F42C5.3	F42C5.3	F42C5.3	0,001796	0,003605	0,498247	-1.00507		1
acr-20	R06A4.10	R06A4.10b	0,012809	0,025701	0,498368	-1.00472		1
dyf-2	ZK520.3	ZK520.3b.3	0,017777	0,035669	0,498398	-1.00463		1
C29E6.4	C29E6.4	C29E6.4	0,000427	0,000856	0,498507	-1.00431		1
ssu-1	Y113G7A.11	Y113G7A.11	0,00118	0,002368	0,498507	-1.00431		1
C30D11.3	C30D11.3	C30D11.3	0,018854	0,03782	0,49853	-1.00425		1
srt-47	Y41E3.12	Y41E3.12	0,008145	0,016336	0,498611	-1.00401		1
T25D1.3	T25D1.3	T25D1.3	0,002428	0,00487	0,49868	-1.00381		1
R03G5.6	R03G5.6	R03G5.6	0,240588	0,482425	0,498705	-1.00374		1
C31G12.4	C31G12.4	C31G12.4	0,001977	0,003964	0,498905	-1.00316		1
K02F6.4	K02F6.4	K02F6.4	0,000213	0,000427	0,499012	-1.00285		1
R02F2.1	R02F2.1	R02F2.1a.3	8,24073	16,5124	0,499063	-1.00271		1
R02F2.1	R02F2.1	R02F2.1d.3	8,24073	16,5124	0,499063	-1.00271		1
ida-1	B0244.2	B0244.2.2	0,605607	1,21277	0,499358	-1.00185		1
ida-1	B0244.2	B0244.2.1	0,605602	1,2124	0,499507	-1.00142		1
T21H8.5	T21H8.5	T21H8.5	0,314555	0,629707	0,499526	-1.00137		1
F26F12.3	F26F12.3	F26F12.3a.1	2,41374	4,82879	0,499864	-1.00039		1
F26F12.3	F26F12.3	F26F12.3a.2	2,41452	4,82762	0,500147	-0.999576		1
F26F12.3	F26F12.3	F26F12.3b	2,41452	4,82762	0,500147	-0.999576		1
cdh-12	Y71D11A.1	Y71D11A.1	0,025285	0,050526	0,500429	-0.998763		1
R06C1.6	R06C1.6	R06C1.6	0,116402	0,232566	0,500512	-0.998523		1
T01H10.1	T01H10.1	T01H10.1	0,001238	0,002472	0,500765	-0.997794		1
lin-46	R186.4	R186.4	0,0037	0,007386	0,500923	-0.997339		1
C24A8.1	C24A8.1	C24A8.1	0,002981	0,005952	0,500928	-0.997325		1
F39E9.12	F39E9.12	F39E9.12	0,00149	0,002972	0,501395	-0.99598		1
tbx-39	Y73F8A.16	Y73F8A.16	0,001508	0,003006	0,501459	-0.995796		1
grl-2	T16G1.8	T16G1.8	0,007085	0,014119	0,501805	-0.994801		1
gpb-1	F13D12.7	F13D12.7.2	4,58135	9,12939	0,501824	-0.994747		1
R02F2.1	R02F2.1	R02F2.1b	8,12416	16,1874	0,501882	-0.99458		1
C27H5.3	C27H5.3	C27H5.3.3	2,74762	5,47309	0,502024	-0.994172		1
nas-30	Y95B8A.1	Y95B8A.1	0,006054	0,012057	0,502078	-0.994017		1
D2063.1	D2063.1	D2063.1	0,005203	0,010361	0,502136	-0.99385		1
C08E3.8	C08E3.8	C08E3.8	0,001714	0,003409	0,502719	-0.992176		1
K08B12.2	K08B12.2	K08B12.2b	0,455748	0,906458	0,502779	-0.992004		1
ain-1	C06G1.4	C06G1.4.2	1,81871	3,61497	0,503105	-0.991069		1
Y75B8A.6	Y75B8A.6	Y75B8A.6	0,225744	0,448558	0,503266	-0.990607		1
K08B12.3	K08B12.3	K08B12.3	0,06675	0,132625	0,503297	-0.990518		1
ZK849.2	ZK849.2	ZK849.2b	0,010626	0,021107	0,503411	-0.990191		1
F56B3.9	F56B3.9	F56B3.9	0,025171	0,049978	0,503646	-0.989518		1
ZC84.6	ZC84.6	ZC84.6	0,003831	0,007606	0,503668	-0.989455		1
T24C4.2	T24C4.2	T24C4.2	1,06058	2,10478	0,503891	-0.988816		1
Y64G10A.7	Y64G10A.7	Y64G10A.7	0,040743	0,080853	0,503915	-0.988748		1
rsp-3	Y111B2A.18	Y111B2A.18.2	9,7374	19,3165	0,504098	-0.988224		1
ZK1240.1	ZK1240.1	ZK1240.1	0,001148	0,002277	0,504183	-0.987981		1
Y113G7A.5	Y113G7A.5	Y113G7A.5	0,004201	0,00833	0,504372	-0.98744		1
C09H10.7	C09H10.7	C09H10.7	1,31425	2,6054	0,504433	-0.987265		1
eft-4	R03G5.1	R03G5.1a.1	5,33912	10,5844	0,504433	-0.987265		1
Y73B3A.1	Y73B3A.1	Y73B3A.1	0,72556	1,4376	0,504702	-0.986496		1
dep-1	F44G4.8	F44G4.8	0,177521	0,351689	0,504767	-0.986311		1
Y62E10A.3	Y62E10A.3	Y62E10A.3	0,001958	0,003878	0,504789	-0.986248		1
T07D10.2	T07D10.2	T07D10.2	0,065602	0,129853	0,5052	-0.985073		1
Y39G10AR.11	Y39G10AR.11	Y39G10AR.11.2	1,20372	2,38207	0,505325	-0.984717		1
Y46G5A.6	Y46G5A.6	Y46G5A.6	0,1066	0,210919	0,505407	-0.984482		1
C38D9.8	C38D9.8	C38D9.8	0,003763	0,007438	0,505909	-0.98305		1
dhs-13	F36H9.3	F36H9.3	1,99241	3,93814	0,505927	-0.982999		1
F58H7.2	F58H7.2	F58H7.2	0,207301	0,409733	0,505942	-0.982956		1
W05F2.2	W05F2.2	W05F2.2	0,046953	0,092711	0,506445	-0.981522		1
snt-5	R12A1.2	R12A1.2.2	0,035175	0,069389	0,506919	-0.980173		1
C25G4.1	C25G4.1	C25G4.1	0,001332	0,002628	0,506995	-0.979957		1
C44F1.2	C44F1.2	C44F1.2	0,001745	0,003439	0,507247	-0.97924		1
sto-3	F52D10.5	F52D10.5	0,003162	0,006231	0,507355	-0.978933		1
K12H6.11	K12H6.11	K12H6.11	0,050631	0,099782	0,507423	-0.978739		1
Y51H7C.9	Y51H7C.9	Y51H7C.9	0,005116	0,01008	0,507489	-0.978552		1
etr-1	T01D1.2	T01D1.2c.1	0,73872	1,45558	0,507509	-0.978495		1
F49C5.4	F49C5.4	F49C5.4	0,002981	0,005872	0,507623	-0.978171		1
Y41C4A.1	Y41C4A.1	Y41C4A.1	0,001426	0,002806	0,508275	-0.976319		1
unc-44	B0350.2	B0350.2d.1	1,18597	2,33239	0,508478	-0.975743		1
grl-14	T03D8.4	T03D8.4	0,01282	0,025187	0,508981	-0.974316		1
ZK849.2	ZK849.2	ZK849.2a	0,011507	0,022603	0,509083	-0.974027		1
clec-27	Y102A5B.1	Y102A5B.1	0,005826	0,011439	0,509331	-0.973325		1
unc-44	B0350.2	B0350.2f.1	0,384018	0,753382	0,509725	-0.972209		1
Y43F4A.1	Y43F4A.1	Y43F4A.1a	0,076969	0,15097	0,509832	-0.971906		1
grl-9	ZC487.4	ZC487.4	0,006121	0,012004	0,509894	-0.971731		1
nlp-21	Y47D3B.2	Y47D3B.2a	0,293802	0,575878	0,510181	-0.970919		1
hhat-2	Y57G11C.17	Y57G11C.17	0,040136	0,078648	0,510323	-0.970517		1
Y32G9A.12	Y32G9A.12	Y32G9A.12	0,002397	0,004695	0,510542	-0.969898		1
twk-39	C24H11.8	C24H11.8b	0,008455	0,016558	0,510628	-0.969655		1
F22H10.4	F22H10.4	F22H10.4	0,002562	0,005015	0,510843	-0.969048		1
twk-39	C24H11.8	C24H11.8a	0,008828	0,017266	0,511323	-0.967693		1
tag-303	C52B11.2	C52B11.2	0,363336	0,710403	0,511451	-0.967332		1
eft-4	R03G5.1	R03G5.1c.1	5,41175	10,5794	0,511537	-0.967089		1
eft-4	R03G5.1	R03G5.1c.2	5,41175	10,5794	0,511537	-0.967089		1
pab-2	F18H3.3	F18H3.3a.4	2,66237	5,20425	0,511576	-0.96698		1
klp-7	K11D9.1	K11D9.1a	2,50727	4,90101	0,511582	-0.966963		1
C23F12.3	C23F12.3	C23F12.3	0,006222	0,012157	0,511787	-0.966385		1
ZK154.6	ZK154.6	ZK154.6b	0,130191	0,254246	0,512067	-0.965596		1
osm-5	Y41G9A.1	Y41G9A.1	0,006228	0,01215	0,512628	-0.964016		1
tag-168	Y39A3CL.2	Y39A3CL.2	0,060458	0,117935	0,512642	-0.963976		1
F19G12.3	F19G12.3	F19G12.3	0,012341	0,024069	0,512749	-0.963675		1
R09D1.6	R09D1.6	R09D1.6	0,002754	0,00537	0,512786	-0.963571		1
hdl-1	ZK829.2	ZK829.2	0,003947	0,007696	0,512875	-0.963321		1
Y39G10AR.11	Y39G10AR.11	Y39G10AR.11.1	1,20543	2,34958	0,513041	-0.962854		1
F55F8.8	F55F8.8	F55F8.8	0,004147	0,008083	0,513047	-0.962837		1
gei-4	W07B3.2	W07B3.2a.1	3,11861	6,07527	0,513329	-0.962044		1
Y39G10AR.18	Y39G10AR.18	Y39G10AR.18b	1,43809	2,80091	0,513437	-0.961741		1
W09B6.5	W09B6.5	W09B6.5	0,138305	0,269337	0,513502	-0.961558		1
C36B7.5	C36B7.5	C36B7.5b	0,007544	0,014689	0,51363	-0.961199		1
mig-15	ZC504.4	ZC504.4d	0,444193	0,864483	0,513825	-0.960651		1
T10E10.4	T10E10.4	T10E10.4	0,024134	0,046959	0,513936	-0.960339		1
K01G5.3	K01G5.3	K01G5.3	0,111086	0,216131	0,513975	-0.96023		1
sox-1	C32E12.5	C32E12.5.2	1,02629	1,99631	0,514094	-0.959896		1
col-49	K09H9.3	K09H9.3	0,006652	0,012929	0,514522	-0.958695		1
Y47D3A.31	Y47D3A.31	Y47D3A.31	0,098643	0,191691	0,514592	-0.958499		1
F36H9.8	F36H9.8	F36H9.8	0,017941	0,034857	0,514713	-0.95816		1
Y110A2AM.1	Y110A2AM.1	Y110A2AM.1	0,659231	1,28077	0,514715	-0.958154		1
unc-44	B0350.2	B0350.2a.2	1,0384	2,01649	0,514954	-0.957485		1
dlg-1	C25F6.2	C25F6.2a.1	1,2751	2,4752	0,51515	-0.956936		1
egr-1	T27C4.4	T27C4.4c	2,34104	4,54303	0,515304	-0.956504		1
K02E7.5	K02E7.5	K02E7.5	0,014944	0,028995	0,515401	-0.956233		1
F36D3.4	F36D3.4	F36D3.4	0,009019	0,017489	0,515667	-0.955488		1
alg-2	T07D3.7	T07D3.7b	1,90952	3,70108	0,515936	-0.954736		1
T09B4.5	T09B4.5	T09B4.5b	5,90924	11,4488	0,516145	-0.954152		1
Y55F3C.7	Y55F3C.7	Y55F3C.7a	0,131846	0,25544	0,516153	-0.954129		1
K08D12.2	K08D12.2	K08D12.2	0,046646	0,090327	0,51641	-0.953411		1
Y111B2A.9	Y111B2A.9	Y111B2A.9b	0,419001	0,81091	0,516705	-0.952587		1
Y55F3C.7	Y55F3C.7	Y55F3C.7b	0,130462	0,252354	0,51698	-0.95182		1
F56B3.6	F56B3.6	F56B3.6	0,064881	0,125452	0,517174	-0.951278		1
Y5H2A.4	Y5H2A.4	Y5H2A.4	0,005031	0,009724	0,517398	-0.950654		1
gei-4	W07B3.2	W07B3.2c.1	3,80101	7,34527	0,517477	-0.950433		1
R02F2.1	R02F2.1	R02F2.1d.1	8,6738	16,7599	0,517533	-0.950277		1
F46B6.8	F46B6.8	F46B6.8	0,7487	1,44596	0,517787	-0.949569		1
Y57G11C.20	Y57G11C.20	Y57G11C.20	0,000885	0,00171	0,517885	-0.949296		1
F23C8.1	F23C8.1	F23C8.1	0,003265	0,006302	0,518082	-0.948748		1
Y106G6G.1	Y106G6G.1	Y106G6G.1	0,014823	0,028611	0,518093	-0.948717		1
sea-2	K10G6.3	K10G6.3	1,06823	2,06178	0,518111	-0.948667		1
gei-4	W07B3.2	W07B3.2a.2	3,14452	6,06656	0,518337	-0.948038		1
H01G02.3	H01G02.3	H01G02.3b	0,026002	0,050159	0,518386	-0.947901		1
Y39A1A.7	Y39A1A.7	Y39A1A.7	1,97341	3,80649	0,518433	-0.947771		1
K09E4.1	K09E4.1	K09E4.1	0,04462	0,086066	0,518436	-0.947762		1
R02F2.1	R02F2.1	R02F2.1d.2	8,69833	16,7762	0,518492	-0.947606		1
klp-16	C41G7.2	C41G7.2.1	1,25317	2,41692	0,518499	-0.947587		1
klp-16	C41G7.2	C41G7.2.2	1,16735	2,25065	0,518672	-0.947106		1
Y69A2AR.14	Y69A2AR.14	Y69A2AR.14	0,001978	0,003808	0,519398	-0.945088		1
F56A8.3	F56A8.3	F56A8.3b.1	2,78051	5,3524	0,519488	-0.944838		1
Y55F3AM.14	Y55F3AM.14	Y55F3AM.14	0,008043	0,015476	0,519692	-0.944271		1
M01G12.7	M01G12.7	M01G12.7	0,000672	0,001292	0,519783	-0.944019		1
cpt-3	Y48G9A.10	Y48G9A.10	0,01104	0,021236	0,519888	-0.943727		1
Y54G2A.36	Y54G2A.36	Y54G2A.36	0,630857	1,21307	0,52005	-0.943278		1
Y18D10A.4	Y18D10A.4	Y18D10A.4	0,001662	0,003195	0,520061	-0.943247		1
srv-2	C14A4.15	C14A4.15	0,002777	0,005338	0,520152	-0.942995		1
K07D4.6	K07D4.6	K07D4.6	0,004921	0,009458	0,520306	-0.942568		1
F36H5.9	F36H5.9	F36H5.9	0,015572	0,029923	0,520396	-0.942318		1
W06F12.3	W06F12.3	W06F12.3	0,009354	0,017967	0,520642	-0.941636		1
Y53F4B.19	Y53F4B.19	Y53F4B.19	0,006777	0,013003	0,521178	-0.940152		1
cnt-2	Y39A1A.15	Y39A1A.15b	0,945814	1,81464	0,521213	-0.940055		1
rsp-3	Y111B2A.18	Y111B2A.18.3	9,37824	17,9918	0,521251	-0.93995		1
ZK1251.3	ZK1251.3	ZK1251.3	0,003835	0,007349	0,521777	-0.938495		1
W05G11.6	W05G11.6	W05G11.6d.2	1,72956	3,31452	0,521813	-0.938395		1
W05G11.6	W05G11.6	W05G11.6d.3	1,73058	3,31543	0,521978	-0.937939		1
F54E7.6	F54E7.6	F54E7.6	0,001167	0,002236	0,521979	-0.937936		1
tag-310	R10E4.2	R10E4.2c	7,68051	14,7109	0,522097	-0.93761		1
K08D10.5	K08D10.5	K08D10.5	0,002302	0,004407	0,522396	-0.936784		1
ZK470.2	ZK470.2	ZK470.2b.2	0,588062	1,12529	0,522587	-0.936257		1
Y71G12B.22	Y71G12B.22	Y71G12B.22	0,010856	0,020771	0,522669	-0.936031		1
C47E12.6	C47E12.6	C47E12.6b	0,001866	0,003568	0,522917	-0.935346		1
C46H3.2	C46H3.2	C46H3.2a	0,563214	1,07674	0,523073	-0.934916		1
T02E9.3	T02E9.3	T02E9.3	0,007429	0,014202	0,523089	-0.934872		1
C08E3.13	C08E3.13	C08E3.13	0,395449	0,755229	0,523615	-0.933422		1
T16G12.3	T16G12.3	T16G12.3	0,148983	0,284488	0,523688	-0.933221		1
C46H3.2	C46H3.2	C46H3.2b.1	0,529936	1,01181	0,523751	-0.933047		1
unc-44	B0350.2	B0350.2b.2	1,17198	2,23757	0,523774	-0.932984		1
unc-44	B0350.2	B0350.2d.2	1,17198	2,23757	0,523774	-0.932984		1
Y38H8A.1	Y38H8A.1	Y38H8A.1	0,074835	0,142863	0,523822	-0.932851		1
nhr-172	C54F6.9	C54F6.9	0,002578	0,00492	0,523979	-0.932419		1
ZK899.3	ZK899.3	ZK899.3	0,003884	0,007411	0,524034	-0.932268		1
fat-6	VZK822L.1	VZK822L.1.1	6,35504	12,1265	0,524062	-0.932191		1
F15E6.1	F15E6.1	F15E6.1	0,788225	1,50391	0,524117	-0.932039		1
C06B8.7	C06B8.7	C06B8.7	0,16546	0,315629	0,524223	-0.931747		1
F46H5.7	F46H5.7	F46H5.7c.2	0,277023	0,528372	0,524295	-0.931549		1
F26F12.3	F26F12.3	F26F12.3c.2	2,32687	4,43782	0,524327	-0.931461		1
H37A05.4	H37A05.4	H37A05.4	0,216971	0,413805	0,524332	-0.931447		1
dop-1	F15A8.5	F15A8.5a	0,008035	0,015317	0,524599	-0.930713		1
mig-15	ZC504.4	ZC504.4b	0,442656	0,84369	0,524667	-0.930526		1
W02A11.3	W02A11.3	W02A11.3.2	1,17064	2,231	0,524715	-0.930394		1
Y71G12B.11	Y71G12B.11	Y71G12B.11b	0,790408	1,50589	0,524878	-0.929946		1
C27H2.5	C27H2.5	C27H2.5	0,040963	0,078002	0,525144	-0.929215		1
C47E12.6	C47E12.6	C47E12.6a	0,001593	0,003034	0,525169	-0.929146		1
D1044.2	D1044.2	D1044.2a	0,197776	0,375845	0,526217	-0.92627		1
C15C6.3	C15C6.3	C15C6.3	1,11151	2,11211	0,526256	-0.926163		1
efn-4	F56A11.3	F56A11.3	0,391149	0,742913	0,526507	-0.925475		1
hlh-30	W02C12.3	W02C12.3h.6	1,16059	2,20292	0,526842	-0.924558		1
M04C3.2	M04C3.2	M04C3.2	0,001324	0,002512	0,527106	-0.923835		1
Y43C5B.2	Y43C5B.2	Y43C5B.2	0,004643	0,008804	0,527341	-0.923192		1
Y50D7A.5	Y50D7A.5	Y50D7A.5	0,124076	0,235258	0,527404	-0.92302		1
nhr-6	C48D5.1	C48D5.1.2	0,033641	0,063778	0,527474	-0.922828		1
T23H2.4	T23H2.4	T23H2.4	0,003901	0,007396	0,527504	-0.922746		1
C46H3.2	C46H3.2	C46H3.2b.2	0,54344	1,03003	0,527596	-0.922494		1
cnt-2	Y39A1A.15	Y39A1A.15a	0,762912	1,44536	0,527835	-0.921841		1
C18G1.6	C18G1.6	C18G1.6	0,002114	0,004005	0,527892	-0.921685		1
H08J11.2	H08J11.2	H08J11.2	0,500319	0,947553	0,528012	-0.921357		1
cnt-2	Y39A1A.15	Y39A1A.15c	0,979461	1,85448	0,528159	-0.920956		1
unc-51	Y60A3A.1	Y60A3A.1.2	0,941221	1,78172	0,528265	-0.920666		1
Y39B6A.27	Y39B6A.27	Y39B6A.27	0,012982	0,024566	0,528442	-0.920183		1
unc-44	B0350.2	B0350.2d.3	1,22261	2,31351	0,528465	-0.92012		1
unc-44	B0350.2	B0350.2a.1	1,06342	2,01174	0,528607	-0.919733		1
W05G11.6	W05G11.6	W05G11.6b.3	1,678	3,17382	0,5287	-0.919479		1
C37H5.6	C37H5.6	C37H5.6a	3,64487	6,89227	0,528834	-0.919113		1
K03H6.2	K03H6.2	K03H6.2	0,336872	0,636816	0,528994	-0.918677		1
clec-82	Y54G2A.8	Y54G2A.8a	0,072395	0,136833	0,529074	-0.918459		1
R119.5	R119.5	R119.5	0,211347	0,399449	0,529096	-0.918399		1
Y46B2A.3	Y46B2A.3	Y46B2A.3	0,001438	0,002718	0,529304	-0.917832		1
C36B7.5	C36B7.5	C36B7.5a	0,00775	0,014636	0,529546	-0.917172		1
ZK470.2	ZK470.2	ZK470.2b.3	0,983798	1,85659	0,529895	-0.916222		1
B0280.7	B0280.7	B0280.7	0,002395	0,004518	0,530106	-0.915647		1
T09B4.5	T09B4.5	T09B4.5a.1	6,16249	11,6222	0,530234	-0.915299		1
egr-1	T27C4.4	T27C4.4d	2,29061	4,31915	0,530338	-0.915016		1
F11E6.8	F11E6.8	F11E6.8	0,039606	0,074671	0,530399	-0.91485		1
W05G11.6	W05G11.6	W05G11.6a.1	1,75001	3,29918	0,530438	-0.914744		1
W05G11.6	W05G11.6	W05G11.6b.1	1,75001	3,29918	0,530438	-0.914744		1
elt-6	F52C12.5	F52C12.5.1	0,210167	0,396128	0,530553	-0.914431		1
W05G11.6	W05G11.6	W05G11.6a.2	1,75091	3,3	0,530579	-0.914361		1
unc-44	B0350.2	B0350.2b.1	1,21557	2,28958	0,530914	-0.91345		1
lev-11	Y105E8B.1	Y105E8B.1b.7	6,95073	13,0891	0,531032	-0.913129		1
lev-11	Y105E8B.1	Y105E8B.1b.1	6,93199	13,0516	0,531122	-0.912885		1
mab-20	Y71G12B.20	Y71G12B.20a	0,895662	1,68578	0,531304	-0.912391		1
C18H2.4	C18H2.4	C18H2.4	0,000317	0,000596	0,531378	-0.91219		1
F21A3.8	F21A3.8	F21A3.8	0,046895	0,088231	0,531505	-0.911845		1
C39E9.6	C39E9.6	C39E9.6	0,038631	0,07268	0,53152	-0.911804		1
M162.5	M162.5	M162.5.2	0,007274	0,013683	0,531578	-0.911647		1
M162.5	M162.5	M162.5.1	0,007259	0,013656	0,531581	-0.911639		1
eif-3.B	Y54E2A.11	Y54E2A.11b.2	2,36433	4,4433	0,532111	-0.910201		1
M88.3	M88.3	M88.3	0,027071	0,050856	0,532301	-0.909686		1
hlh-30	W02C12.3	W02C12.3e.2	1,05314	1,97846	0,532303	-0.90968		1
D1044.2	D1044.2	D1044.2c	0,194935	0,365949	0,532684	-0.908648		1
T28D9.12	T28D9.12	T28D9.12	0,003774	0,007082	0,532848	-0.908204		1
sip-1	F43D9.4	F43D9.4.2	138,691	260,207	0,533003	-0.907784		1
hlh-30	W02C12.3	W02C12.3d.3	1,03435	1,94037	0,533068	-0.907609		1
hlh-30	W02C12.3	W02C12.3h.3	1,03435	1,94037	0,533068	-0.907609		1
Y53F4B.9	Y53F4B.9	Y53F4B.9	0,933401	1,75092	0,533092	-0.907544		1
R04E5.9	R04E5.9	R04E5.9	0,275856	0,517363	0,533196	-0.907262		1
Y51H4A.22	Y51H4A.22	Y51H4A.22	0,001801	0,003378	0,533287	-0.907016		1
fbxb-56	Y63D3A.10	Y63D3A.10	0,004909	0,009205	0,533307	-0.906962		1
T24F1.3	T24F1.3	T24F1.3b.3	0,354528	0,664624	0,533426	-0.90664		1
Y46H3C.5	Y46H3C.5	Y46H3C.5	3,41754	6,40187	0,533835	-0.905534		1
W02B9.2	W02B9.2	W02B9.2	0,034072	0,063813	0,533929	-0.90528		1
puf-6	F18A11.1	F18A11.1.2	0,968948	1,8132	0,534386	-0.904046		1
F26G1.6	F26G1.6	F26G1.6	0,00862	0,01613	0,534419	-0.903957		1
F58F9.8	F58F9.8	F58F9.8	0,002498	0,004673	0,534612	-0.903436		1
K07E3.4	K07E3.4	K07E3.4b	1,54312	2,8861	0,534673	-0.903271		1
ZC196.2	ZC196.2	ZC196.2	0,003221	0,006025	0,534687	-0.903233		1
W05G11.6	W05G11.6	W05G11.6d.1	1,61282	3,01512	0,534911	-0.902629		1
W05G11.6	W05G11.6	W05G11.6b.2	1,70234	3,18067	0,535214	-0.901812		1
icp-1	Y39G10AR.13	Y39G10AR.13.2	2,94998	5,51167	0,535224	-0.901785		1
rol-8	ZK1290.3	ZK1290.3b	0,008871	0,016572	0,535286	-0.901618		1
F28B3.4	F28B3.4	F28B3.4	1,96364	3,66725	0,535453	-0.901168		1
cyp-33D3	Y17D7A.4	Y17D7A.4	0,00091	0,0017	0,535461	-0.901147		1
K02G10.1	K02G10.1	K02G10.1	0,291866	0,545015	0,535519	-0.90099		1
inx-4	F26D11.10	F26D11.10	0,00286	0,00534	0,535577	-0.900834		1
W03F9.4	W03F9.4	W03F9.4	0,106604	0,199025	0,535631	-0.900689		1
K11D2.4	K11D2.4	K11D2.4b	0,981324	1,83146	0,535815	-0.900193		1
ZK945.1	ZK945.1	ZK945.1	0,658549	1,22867	0,535985	-0.899735		1
ocr-3	T10B10.7	T10B10.7	0,001279	0,002385	0,536128	-0.899351		1
ric-8	Y69A2AR.2	Y69A2AR.2b	0,588114	1,0968	0,536209	-0.899133		1
T23B3.4	T23B3.4	T23B3.4	0,001038	0,001934	0,536445	-0.898498		1
K07E3.4	K07E3.4	K07E3.4a.1	1,54365	2,8766	0,536623	-0.898019		1
fat-6	VZK822L.1	VZK822L.1.2	6,7239	12,5286	0,536684	-0.897855		1
col-97	ZK1010.7	ZK1010.7	0,148168	0,275895	0,537045	-0.896885		1
acs-2	F28F8.2	F28F8.2.2	3,98046	7,41106	0,537097	-0.896745		1
F15A4.9	F15A4.9	F15A4.9	0,011801	0,02197	0,537114	-0.8967		1
nhr-123	M02H5.7	M02H5.7	0,003333	0,006204	0,537172	-0.896544		1
K07E3.4	K07E3.4	K07E3.4a.2	1,53451	2,85521	0,537442	-0.895819		1
F19G12.4	F19G12.4	F19G12.4	0,011556	0,021498	0,537529	-0.895586		1
hlh-30	W02C12.3	W02C12.3h.1	0,972821	1,80959	0,537592	-0.895416		1
snt-5	R12A1.2	R12A1.2.1	0,033164	0,061668	0,537771	-0.894936		1
pod-2	W09B6.1	W09B6.1a.2	2,36743	4,40188	0,537822	-0.894799		1
F16H6.7	F16H6.7	F16H6.7	0,005626	0,010455	0,538127	-0.893981		1
egr-1	T27C4.4	T27C4.4a	2,06448	3,83507	0,538316	-0.893475		1
col-162	Y2H9A.3	Y2H9A.3	0,005769	0,010715	0,53838	-0.893303		1
nuo-5	Y45G12B.1	Y45G12B.1c.2	1,65176	3,06802	0,53838	-0.893303		1
nuo-5	Y45G12B.1	Y45G12B.1c.1	1,65136	3,06688	0,538449	-0.893118		1
F29G9.1	F29G9.1	F29G9.1	0,458918	0,852166	0,538531	-0.892899		1
K05F6.10	K05F6.10	K05F6.10	0,003829	0,007107	0,538853	-0.892036		1
unc-18	F27D9.1	F27D9.1b	0,823448	1,52789	0,538945	-0.89179		1
Y37E11AR.3	Y37E11AR.3	Y37E11AR.3c	0,169136	0,313773	0,539039	-0.891538		1
F55A4.4	F55A4.4	F55A4.4	0,007877	0,014611	0,539096	-0.891386		1
gst-20	Y48E1B.10	Y48E1B.10	0,25727	0,47721	0,539113	-0.89134		1
lev-11	Y105E8B.1	Y105E8B.1b.3	8,21728	15,239	0,539227	-0.891035		1
hlh-30	W02C12.3	W02C12.3f	0,990394	1,83662	0,539248	-0.890979		1
dys-1	F15D3.1	F15D3.1a	0,228084	0,422875	0,539365	-0.890666		1
nhr-6	C48D5.1	C48D5.1.1	0,034185	0,063373	0,539422	-0.890514		1
C37H5.6	C37H5.6	C37H5.6b.3	3,53671	6,5539	0,539634	-0.889947		1
gpb-1	F13D12.7	F13D12.7.3	3,72987	6,91154	0,539658	-0.889883		1
C06C3.3	C06C3.3	C06C3.3	0,001098	0,002034	0,539841	-0.889394		1
ZK6.8	ZK6.8	ZK6.8	0,104456	0,193336	0,540282	-0.888215		1
W10G11.2	W10G11.2	W10G11.2	0,026665	0,049341	0,540433	-0.887812		1
W02A11.3	W02A11.3	W02A11.3.1	1,14752	2,12317	0,540475	-0.8877		1
srt-13	ZC142.1	ZC142.1	0,002721	0,005033	0,540613	-0.887332		1
pod-2	W09B6.1	W09B6.1a.1	2,362	4,36865	0,54067	-0.88718		1
W03H9.1	W03H9.1	W03H9.1	0,002609	0,004825	0,540798	-0.886838		1
Y37E11AR.3	Y37E11AR.3	Y37E11AR.3a	0,170993	0,316062	0,541011	-0.88627		1
Y58A7A.2	Y58A7A.2	Y58A7A.2	0,01272	0,02351	0,541036	-0.886204		1
C08E3.10	C08E3.10	C08E3.10a	0,006501	0,012016	0,541055	-0.886153		1
Y37H9A.3	Y37H9A.3	Y37H9A.3	0,376866	0,696395	0,541167	-0.885854		1
lst-3	Y37A1B.1	Y37A1B.1b.2	3,22272	5,95347	0,541318	-0.885452		1
ugt-32	F47C10.6	F47C10.6	0,000725	0,001338	0,541441	-0.885124		1
Y69H2.3	Y69H2.3	Y69H2.3c	0,463614	0,856104	0,541539	-0.884863		1
tpxl-1	Y39G10AR.12	Y39G10AR.12b.2	5,1459	9,50208	0,541555	-0.88482		1
W08E3.2	W08E3.2	W08E3.2	1,11758	2,06322	0,541668	-0.884519		1
sip-1	F43D9.4	F43D9.4.1	140,283	258,981	0,541673	-0.884506		1
col-156	F57B7.3	F57B7.3	0,00131	0,002418	0,541758	-0.88428		1
col-10	B0222.8	B0222.8	0,562363	1,03788	0,541838	-0.884067		1
C01G12.7	C01G12.7	C01G12.7	0,007135	0,013166	0,541949	-0.883771		1
icp-1	Y39G10AR.13	Y39G10AR.13.1	2,87311	5,29773	0,542329	-0.88276		1
casy-1	B0034.3	B0034.3b	0,488052	0,899796	0,542403	-0.882563		1
phat-5	T05B4.11	T05B4.11	0,083546	0,154002	0,542501	-0.882302		1
VY10G11R.1	VY10G11R.1	VY10G11R.1	0,001192	0,002197	0,542556	-0.882156		1
T01D1.1	T01D1.1	T01D1.1	0,008937	0,016472	0,542583	-0.882084		1
odr-2	T01C4.2	T01C4.2a	0,075106	0,13841	0,542633	-0.881951		1
hlh-30	W02C12.3	W02C12.3a.2	0,949944	1,75017	0,542772	-0.881582		1
hlh-30	W02C12.3	W02C12.3h.5	0,949944	1,75017	0,542772	-0.881582		1
odr-2	T01C4.2	T01C4.2b	0,088956	0,163886	0,542793	-0.881526		1
hlh-30	W02C12.3	W02C12.3a.1	0,948294	1,74699	0,542816	-0.881465		1
hlh-30	W02C12.3	W02C12.3h.2	0,948294	1,74699	0,542816	-0.881465		1
H22K11.3	H22K11.3	H22K11.3	0,001673	0,003082	0,542824	-0.881444		1
mak-2	C44C8.6	C44C8.6b.1	0,666554	1,2279	0,542841	-0.881398		1
mak-2	C44C8.6	C44C8.6b.2	0,667456	1,22931	0,542952	-0.881103		1
ZK177.3	ZK177.3	ZK177.3	0,006446	0,011872	0,542953	-0.881101		1
ZK177.9	ZK177.9	ZK177.9	0,017074	0,031446	0,542979	-0.881032		1
K12C11.7	K12C11.7	K12C11.7	0,054382	0,100085	0,543353	-0.880038		1
lev-11	Y105E8B.1	Y105E8B.1b.6	10,114	18,6124	0,543401	-0.879911		1
rsr-2	Y57A10A.19	Y57A10A.19	1,64303	3,0231	0,543492	-0.879669		1
sip-1	F43D9.4	F43D9.4.3	139,364	256,414	0,543512	-0.879616		1
F38C2.4	F38C2.4	F38C2.4	0,002235	0,004111	0,543801	-0.878849		1
T20H12.1	T20H12.1	T20H12.1	0,051768	0,095152	0,54405	-0.878189		1
M153.3	M153.3	M153.3	0,001669	0,003067	0,544259	-0.877635		1
lst-3	Y37A1B.1	Y37A1B.1b.1	3,19577	5,87085	0,544345	-0.877407		1
H27M09.5	H27M09.5	H27M09.5	0,003366	0,006182	0,544477	-0.877057		1
F41G3.2	F41G3.2	F41G3.2	0,002196	0,004031	0,544756	-0.876318		1
H35N09.2	H35N09.2	H35N09.2	0,070267	0,128967	0,544842	-0.87609		1
clec-82	Y54G2A.8	Y54G2A.8b	0,073762	0,135376	0,544868	-0.876021		1
M01H9.3	M01H9.3	M01H9.3a.2	3,59938	6,60541	0,544914	-0.8759		1
M01H9.3	M01H9.3	M01H9.3c	3,59938	6,60541	0,544914	-0.8759		1
F40H6.2	F40H6.2	F40H6.2	0,000392	0,000719	0,545233	-0.875055		1
Y69H2.3	Y69H2.3	Y69H2.3a.1	1,0889	1,9962	0,545486	-0.874386		1
Y69H2.3	Y69H2.3	Y69H2.3a.2	1,08865	1,99552	0,545547	-0.874225		1
ceh-2	C27A12.5	C27A12.5.2	0,007644	0,01401	0,545579	-0.87414		1
sptf-1	F45H11.1	F45H11.1a	0,151637	0,277918	0,545618	-0.874037		1
puf-7	B0273.2	B0273.2.2	1,87621	3,43633	0,545992	-0.873048		1
acs-2	F28F8.2	F28F8.2.1	3,69776	6,76979	0,546215	-0.872459		1
lev-11	Y105E8B.1	Y105E8B.1d	8,84119	16,1792	0,546454	-0.871828		1
H28G03.1	H28G03.1	H28G03.1b	1,36743	2,50176	0,546587	-0.871477		1
fbxa-80	Y82E9BL.14	Y82E9BL.14	0,026219	0,047962	0,546665	-0.871271		1
Y69H2.3	Y69H2.3	Y69H2.3b	0,436506	0,798464	0,546682	-0.871226		1
tam-1	F26G5.9	F26G5.9	4,07248	7,44818	0,546775	-0.870981		1
paf-2	C52B9.7	C52B9.7b	0,107304	0,196244	0,546789	-0.870944		1
Y37A1A.4	Y37A1A.4	Y37A1A.4	0,015374	0,02811	0,546922	-0.870593		1
W02H5.8	W02H5.8	W02H5.8	0,108007	0,197434	0,547054	-0.870245		1
C06E2.1	C06E2.1	C06E2.1	0,00712	0,01301	0,547274	-0.869665		1
unc-51	Y60A3A.1	Y60A3A.1.1	0,937023	1,71182	0,547384	-0.869375		1
mig-15	ZC504.4	ZC504.4a	0,429503	0,784427	0,547537	-0.868972		1
T24F1.3	T24F1.3	T24F1.3a	0,374197	0,682908	0,547946	-0.867894		1
mgl-3	Y4C6A.2	Y4C6A.2c	0,001861	0,003395	0,54808	-0.867542		1
Y71G12B.25	Y71G12B.25	Y71G12B.25	0,205017	0,374032	0,548127	-0.867418		1
ubxn-3	F48A11.5	F48A11.5b	3,53705	6,45124	0,548274	-0.867031		1
ubxn-3	F48A11.5	F48A11.5a	3,47978	6,34416	0,548501	-0.866434		1
Y39H10A.6	Y39H10A.6	Y39H10A.6	0,303769	0,553774	0,548543	-0.866323		1
spe-8	F53G12.6	F53G12.6	0,003015	0,005496	0,548632	-0.866089		1
H28G03.1	H28G03.1	H28G03.1a.1	1,33286	2,42925	0,548671	-0.865987		1
F27E11.2	F27E11.2	F27E11.2a.1	0,004206	0,007665	0,548743	-0.865797		1
Y37E11AR.3	Y37E11AR.3	Y37E11AR.3b	0,166123	0,302722	0,548764	-0.865742		1
mig-15	ZC504.4	ZC504.4c	0,423749	0,772172	0,548775	-0.865713		1
H28G03.1	H28G03.1	H28G03.1a.2	1,33487	2,43206	0,548864	-0.865479		1
Y69H2.3	Y69H2.3	Y69H2.3d.2	1,19384	2,1733	0,549321	-0.864279		1
adt-1	C02B4.1	C02B4.1	0,008668	0,015779	0,549338	-0.864234		1
W05H7.4	W05H7.4	W05H7.4a	0,977686	1,77925	0,549493	-0.863827		1
ZK970.1	ZK970.1	ZK970.1a.2	0,0498	0,090624	0,549522	-0.863751		1
C29E4.10	C29E4.10	C29E4.10	0,004693	0,008539	0,549545	-0.86369		1
Y119D3B.14	Y119D3B.14	Y119D3B.14	0,304636	0,554273	0,549614	-0.863509		1
T10C6.6	T10C6.6	T10C6.6a.1	1,13394	2,06311	0,549627	-0.863475		1
srab-23	Y40B10A.3	Y40B10A.3	0,00051	0,000927	0,549771	-0.863097		1
tag-350	T12D8.1	T12D8.1	1,05891	1,92599	0,5498	-0.863021		1
H28G03.1	H28G03.1	H28G03.1c.2	1,32619	2,41183	0,549869	-0.86284		1
T07A9.9	T07A9.9	T07A9.9c.3	3,72005	6,76438	0,549947	-0.862636		1
tab-1	F31E8.3	F31E8.3	0,547158	0,994725	0,55006	-0.862339		1
egl-18	F55A8.1	F55A8.1.1	2,04876	3,72443	0,550087	-0.862268		1
K05C4.3	K05C4.3	K05C4.3	0,010513	0,019109	0,550141	-0.862127		1
F59B10.4	F59B10.4	F59B10.4a	0,038055	0,069171	0,550154	-0.862093		1
egl-18	F55A8.1	F55A8.1.3	2,06219	3,74754	0,550278	-0.861767		1
Y41E3.10	Y41E3.10	Y41E3.10.2	5,48666	9,96991	0,550322	-0.861652		1
ZK596.3	ZK596.3	ZK596.3	0,008847	0,016076	0,550356	-0.861563		1
ref-2	C47C12.3	C47C12.3a.2	0,465312	0,845432	0,550384	-0.86149		1
egl-18	F55A8.1	F55A8.1.2	2,05861	3,73969	0,550476	-0.861248		1
R04E5.8	R04E5.8	R04E5.8b	1,1067	2,0104	0,550487	-0.86122		1
K12H6.6	K12H6.6	K12H6.6a	1,87707	3,40772	0,550829	-0.860324		1
T24F1.3	T24F1.3	T24F1.3b.1	0,350858	0,636806	0,550965	-0.859967		1
F56F4.3	F56F4.3	F56F4.3	0,001436	0,002605	0,551067	-0.8597		1
Y48G1BL.4	Y48G1BL.4	Y48G1BL.4	0,430848	0,781779	0,551112	-0.859583		1
W09G10.3	W09G10.3	W09G10.3	0,022725	0,041228	0,551193	-0.859371		1
cwp-5	F48C11.2	F48C11.2	0,002121	0,003848	0,551263	-0.859187		1
Y46B2A.1	Y46B2A.1	Y46B2A.1	0,814874	1,47734	0,551582	-0.858353		1
Y48C3A.9	Y48C3A.9	Y48C3A.9	0,902565	1,63595	0,551707	-0.858026		1
srh-71	T10D4.5	T10D4.5	0,033398	0,060532	0,551745	-0.857926		1
ZC15.7	ZC15.7	ZC15.7	0,011063	0,020047	0,551841	-0.857675		1
C14F11.2	C14F11.2	C14F11.2	0,278749	0,504994	0,551985	-0.857299		1
ZK970.1	ZK970.1	ZK970.1a.1	0,050035	0,090632	0,552074	-0.857066		1
Y50D7A.1	Y50D7A.1	Y50D7A.1	0,29757	0,538934	0,552146	-0.856878		1
tag-127	T08H4.1	T08H4.1	0,163677	0,296289	0,552423	-0.856155		1
Y48E1A.1	Y48E1A.1	Y48E1A.1b	0,376957	0,682278	0,552498	-0.855959		1
F16B4.3	F16B4.3	F16B4.3	0,000701	0,001269	0,552553	-0.855815		1
C45G7.4	C45G7.4	C45G7.4	0,038255	0,069231	0,552577	-0.855753		1
spd-1	Y34D9A.4	Y34D9A.4	1,85818	3,36166	0,552757	-0.855283		1
W03B1.8	W03B1.8	W03B1.8	0,003623	0,006554	0,552759	-0.855277		1
Y51B9A.3	Y51B9A.3	Y51B9A.3	0,003498	0,006327	0,552956	-0.854763		1
fbxa-61	Y119D3B.8	Y119D3B.8	0,006746	0,012198	0,55304	-0.854544		1
cav-1	T13F2.8	T13F2.8.2	18,0349	32,6102	0,553045	-0.854531		1
dgn-1	T21B6.1	T21B6.1.1	1,49074	2,69546	0,553056	-0.854503		1
alh-7	F45H10.1	F45H10.1.2	0,633534	1,14519	0,553213	-0.854093		1
alh-7	F45H10.1	F45H10.1.1	0,633614	1,14527	0,553244	-0.854012		1
K12H6.6	K12H6.6	K12H6.6b	1,53321	2,77061	0,553384	-0.853647		1
pat-4	C29F9.7	C29F9.7.1	0,416247	0,752055	0,553479	-0.8534		1
fbxa-73	T20H9.4	T20H9.4	0,001942	0,003505	0,553939	-0.852201		1
xrn-1	Y39G8C.1	Y39G8C.1	0,767741	1,38563	0,554074	-0.851849		1
T08G11.3	T08G11.3	T08G11.3	0,001404	0,002531	0,554467	-0.850826		1
hlh-30	W02C12.3	W02C12.3c	0,967641	1,74425	0,55476	-0.850064		1
hlh-30	W02C12.3	W02C12.3d.2	0,967641	1,74425	0,55476	-0.850064		1
hlh-30	W02C12.3	W02C12.3h.4	0,967641	1,74425	0,55476	-0.850064		1
srx-96	T01D3.4	T01D3.4	0,000493	0,000888	0,554768	-0.850044		1
R07H5.9	R07H5.9	R07H5.9	0,00791	0,014257	0,554857	-0.849812		1
K11D2.4	K11D2.4	K11D2.4a	1,14188	2,0579	0,554876	-0.849763		1
C04G2.2	C04G2.2	C04G2.2	0,010538	0,018992	0,554884	-0.849742		1
C02B10.6	C02B10.6	C02B10.6	0,023641	0,042603	0,554912	-0.849669		1
C03E10.3	C03E10.3	C03E10.3	0,005463	0,009842	0,555056	-0.849295		1
C03A7.1	C03A7.1	C03A7.1	0,025303	0,045583	0,55511	-0.849154		1
F54A3.1	F54A3.1	F54A3.1	0,343486	0,618712	0,555163	-0.849017		1
hlh-30	W02C12.3	W02C12.3b	0,978412	1,76207	0,555263	-0.848757		1
hlh-30	W02C12.3	W02C12.3e.1	0,978412	1,76207	0,555263	-0.848757		1
abu-2	F19G12.7	F19G12.7	0,000793	0,001428	0,555468	-0.848224		1
E01G4.5	E01G4.5	E01G4.5	1,64493	2,95979	0,555759	-0.847469		1
Y46G5A.4	Y46G5A.4	Y46G5A.4	2,66582	4,7958	0,555866	-0.847191		1
F57H12.5	F57H12.5	F57H12.5	0,003541	0,006368	0,556058	-0.846693		1
F23B2.10	F23B2.10	F23B2.10	0,001266	0,002277	0,556211	-0.846296		1
gst-24	F37B1.1	F37B1.1	0,0958	0,172232	0,556224	-0.846262		1
ccb-2	W10C8.1	W10C8.1	0,002436	0,004379	0,556266	-0.846153		1
F42D1.2	F42D1.2	F42D1.2.2	0,721981	1,2973	0,556526	-0.845479		1
C16D6.1	C16D6.1	C16D6.1	0,081518	0,146427	0,556715	-0.844989		1
abu-11	T01D1.6	T01D1.6	0,065393	0,11745	0,556776	-0.844831		1
Y75B8A.10	Y75B8A.10	Y75B8A.10	0,02128	0,03822	0,556776	-0.844831		1
sdf-9	Y44A6D.4	Y44A6D.4	0,000354	0,000635	0,556911	-0.844481		1
Y23H5B.7	Y23H5B.7	Y23H5B.7a	0,002976	0,005344	0,55693	-0.844432		1
eya-1	C49A1.4	C49A1.4b	0,76179	1,36762	0,557019	-0.844202		1
F29C4.7	F29C4.7	F29C4.7b.2	1,31332	2,35666	0,55728	-0.843526		1
2RSSE.1	2RSSE.1	2RSSE.1	0,603067	1,0821	0,557312	-0.843443		1
Y69A2AR.7	Y69A2AR.7	Y69A2AR.7b.3	0,708839	1,27188	0,557316	-0.843433		1
Y69A2AR.7	Y69A2AR.7	Y69A2AR.7c	0,708839	1,27188	0,557316	-0.843433		1
F28H7.4	F28H7.4	F28H7.4	0,004438	0,007963	0,557319	-0.843425		1
Y62E10A.19	Y62E10A.19	Y62E10A.19	0,019327	0,034665	0,55754	-0.842853		1
T05A8.5	T05A8.5	T05A8.5	0,004124	0,007397	0,557593	-0.842716		1
Y39E4B.6	Y39E4B.6	Y39E4B.6	0,546213	0,979519	0,557634	-0.84261		1
F58D5.5	F58D5.5	F58D5.5	5,55319	9,95535	0,55781	-0.842154		1
ZK180.5	ZK180.5	ZK180.5c	0,431905	0,774117	0,557932	-0.841839		1
F49H12.3	F49H12.3	F49H12.3	0,022069	0,039545	0,558077	-0.841464		1
W02B3.6	W02B3.6	W02B3.6	0,002599	0,004657	0,558103	-0.841397		1
Y51H1A.4	Y51H1A.4	Y51H1A.4.2	0,952617	1,70659	0,558199	-0.841149		1
T07D10.1	T07D10.1	T07D10.1	0,032679	0,058539	0,558246	-0.841027		1
ceh-10	W03A3.1	W03A3.1	0,018992	0,034019	0,55826	-0.840991		1
cht-1	C04F6.3	C04F6.3.2	6,8037	12,186	0,558321	-0.840833		1
Y110A2AR.3	Y110A2AR.3	Y110A2AR.3a.2	0,837006	1,49902	0,558369	-0.840709		1
Y116A8B.1	Y116A8B.1	Y116A8B.1	0,099161	0,177584	0,558388	-0.84066		1
F21A10.1	F21A10.1	F21A10.1	0,003997	0,007156	0,55858	-0.840164		1
ZK1073.1	ZK1073.1	ZK1073.1.1	1,26093	2,25639	0,558826	-0.839529		1
rpl-13	C32E8.2	C32E8.2b.2	43,1338	77,1861	0,558829	-0.839521		1
F22G12.4	F22G12.4	F22G12.4	0,576234	1,03072	0,55906	-0.838925		1
cnt-2	Y39A1A.15	Y39A1A.15d	0,780833	1,39609	0,5593	-0.838306		1
rpl-13	C32E8.2	C32E8.2b.1	48,8514	87,3202	0,559451	-0.837916		1
Y7A9D.1	Y7A9D.1	Y7A9D.1	1,85649	3,31821	0,559485	-0.837829		1
Y105C5B.12	Y105C5B.12	Y105C5B.12a	0,083495	0,149185	0,559672	-0.837347		1
his-67	T23D8.5	T23D8.5	1,08083	1,93065	0,559827	-0.836947		1
col-155	F55C10.3	F55C10.3	0,265243	0,473587	0,560072	-0.836316		1
Y57G11C.23	Y57G11C.23	Y57G11C.23	0,003197	0,005707	0,560133	-0.836159		1
R08E5.3	R08E5.3	R08E5.3.1	0,041329	0,073783	0,560144	-0.83613		1
eif-3.I	Y74C10AR.1	Y74C10AR.1	2,53509	4,52545	0,560185	-0.836025		1
pat-4	C29F9.7	C29F9.7.2	0,4176	0,745311	0,560303	-0.835721		1
Y82E9BR.16	Y82E9BR.16	Y82E9BR.16b	0,826404	1,47491	0,560308	-0.835708		1
vig-1	F56D12.5	F56D12.5a.1	20,5497	36,6695	0,560403	-0.835463		1
dur-1	F25H8.5	F25H8.5d	0,07519	0,134164	0,560436	-0.835378		1
R13H7.2	R13H7.2	R13H7.2a	0,002942	0,00525	0,560468	-0.835296		1
T24F1.3	T24F1.3	T24F1.3b.2	0,347516	0,61995	0,560555	-0.835072		1
C54G4.2	C54G4.2	C54G4.2	0,003986	0,00711	0,560556	-0.83507		1
pcn-1	W03D2.4	W03D2.4.2	18,05	32,1956	0,560636	-0.834864		1
F13E9.11	F13E9.11	F13E9.11	0,631494	1,1258	0,560929	-0.83411		1
dpy-18	Y47D3B.10	Y47D3B.10.2	0,833614	1,48557	0,561141	-0.833565		1
F38A5.2	F38A5.2	F38A5.2b.1	1,38045	2,45942	0,561291	-0.833179		1
Y48E1A.1	Y48E1A.1	Y48E1A.1a	0,386414	0,688423	0,561303	-0.833148		1
K02D7.5	K02D7.5	K02D7.5	0,098126	0,174814	0,561316	-0.833115		1
alg-2	T07D3.7	T07D3.7a	1,95513	3,4829	0,561351	-0.833025		1
K05G3.2	K05G3.2	K05G3.2	0,009884	0,017606	0,561403	-0.832891		1
bath-13	F40B1.1	F40B1.1	0,004716	0,008398	0,561518	-0.832596		1
dpy-18	Y47D3B.10	Y47D3B.10.1	0,829513	1,47643	0,561837	-0.831776		1
abu-8	C03A7.14	C03A7.14	0,049934	0,08887	0,561874	-0.831681		1
alh-6	F56D12.1	F56D12.1d.2	0,57776	1,02816	0,561936	-0.831522		1
F56D6.9	F56D6.9	F56D6.9	0,37759	0,671848	0,562017	-0.831314		1
F39E9.2	F39E9.2	F39E9.2	0,176866	0,314684	0,562043	-0.831248		1
C30G7.2	C30G7.2	C30G7.2	0,078211	0,139052	0,562456	-0.830188		1
phy-3	T20B3.7	T20B3.7	0,01753	0,031158	0,562601	-0.829816		1
tig-3	Y46E12BL.1	Y46E12BL.1	0,01062	0,018872	0,562734	-0.829475		1
mec-3	F01D4.6	F01D4.6a	0,014823	0,026335	0,56288	-0.829101		1
F40G9.5	F40G9.5	F40G9.5	0,303517	0,539219	0,562883	-0.829093		1
eya-1	C49A1.4	C49A1.4a	0,700111	1,24377	0,562894	-0.829065		1
W02B3.4	W02B3.4	W02B3.4	0,014064	0,024985	0,56291	-0.829024		1
dpy-18	Y47D3B.10	Y47D3B.10.3	0,825507	1,46603	0,56309	-0.828563		1
F35D2.2	F35D2.2	F35D2.2	0,001895	0,003365	0,563303	-0.828017		1
T26H5.8	T26H5.8	T26H5.8	0,018766	0,033299	0,563562	-0.827354		1
C09E8.2	C09E8.2	C09E8.2a	0,003904	0,006927	0,563655	-0.827116		1
F44G3.2	F44G3.2	F44G3.2	0,001793	0,00318	0,563801	-0.826742		1
Y51F10.3	Y51F10.3	Y51F10.3	1,33108	2,36018	0,563974	-0.826299		1
F32B4.4	F32B4.4	F32B4.4a	0,78545	1,39256	0,564033	-0.826149		1
F21D5.9	F21D5.9	F21D5.9	0,115405	0,204535	0,564231	-0.825642		1
Y69H2.3	Y69H2.3	Y69H2.3d.1	1,15499	2,04688	0,564269	-0.825545		1
Y6E2A.9	Y6E2A.9	Y6E2A.9b	0,009769	0,017308	0,564428	-0.825139		1
F32B4.4	F32B4.4	F32B4.4b.2	0,814152	1,44211	0,564556	-0.824811		1
Y47H9C.12	Y47H9C.12	Y47H9C.12	0,014996	0,026561	0,564604	-0.824689		1
Y108G3AL.7	Y108G3AL.7	Y108G3AL.7	1,25449	2,22126	0,564765	-0.824277		1
chk-1	Y39H10A.7	Y39H10A.7b.2	1,32002	2,33695	0,564847	-0.824068		1
ssq-1	K07F5.11	K07F5.11	0,104266	0,184553	0,564965	-0.823767		1
col-109	Y38C1BA.3	Y38C1BA.3	0,091918	0,162563	0,56543	-0.82258		1
W05B2.2	W05B2.2	W05B2.2	0,001941	0,003432	0,565493	-0.822419		1
F48C1.4	F48C1.4	F48C1.4	0,975825	1,72333	0,566244	-0.820504		1
sdn-1	F57C7.3	F57C7.3b	2,74678	4,8507	0,566265	-0.820451		1
lev-11	Y105E8B.1	Y105E8B.1b.5	9,22008	16,2815	0,566292	-0.820382		1
C11H1.8	C11H1.8	C11H1.8	0,846362	1,49411	0,566466	-0.819939		1
B0393.4	B0393.4	B0393.4	0,003042	0,00537	0,566468	-0.819934		1
dpy-18	Y47D3B.10	Y47D3B.10.4	0,806302	1,42301	0,566617	-0.819554		1
W03G1.5	W03G1.5	W03G1.5	0,031181	0,055023	0,566688	-0.819373		1
Y17G7B.17	Y17G7B.17	Y17G7B.17	1,3254	2,33824	0,566837	-0.818994		1
F32A7.5	F32A7.5	F32A7.5c	0,419859	0,740513	0,566984	-0.81862		1
F59H6.3	F59H6.3	F59H6.3	0,30605	0,539638	0,567139	-0.818226		1
clec-52	B0218.8	B0218.8	0,128041	0,225759	0,567158	-0.818177		1
F32A7.5	F32A7.5	F32A7.5a	0,422198	0,744101	0,567393	-0.81758		1
F56A8.3	F56A8.3	F56A8.3b.2	2,63114	4,63694	0,56743	-0.817486		1
fbxb-111	F08D12.11	F08D12.11	0,104501	0,184101	0,567629	-0.81698		1
Y66D12A.18	Y66D12A.18	Y66D12A.18	0,244344	0,430299	0,567847	-0.816426		1
C36E8.2	C36E8.2	C36E8.2	0,026138	0,046023	0,567928	-0.81622		1
try-2	C07G1.1	C07G1.1	0,001618	0,00285	0,567938	-0.816195		1
Y65B4A.6	Y65B4A.6	Y65B4A.6	3,13973	5,5273	0,56804	-0.815936		1
mgl-3	Y4C6A.2	Y4C6A.2a	0,001815	0,003194	0,568246	-0.815412		1
T01D3.3	T01D3.3	T01D3.3b	0,046044	0,081022	0,568291	-0.815298		1
K11G9.5	K11G9.5	K11G9.5	0,063173	0,111155	0,568334	-0.815189		1
sop-2	C50E10.4	C50E10.4	0,581894	1,02377	0,568384	-0.815062		1
odr-2	T01C4.2	T01C4.2c	0,084011	0,147744	0,568625	-0.814451		1
F54H5.3	F54H5.3	F54H5.3	0,001965	0,003455	0,568767	-0.81409		1
W05G11.6	W05G11.6	W05G11.6c	1,72541	3,03324	0,568834	-0.81392		1
tpxl-1	Y39G10AR.12	Y39G10AR.12b.1	4,50044	7,91078	0,5689	-0.813753		1
bath-35	W02A11.8	W02A11.8	0,020815	0,036585	0,568944	-0.813641		1
F32B4.4	F32B4.4	F32B4.4b.1	0,799706	1,40495	0,569206	-0.812977		1
ubc-3	Y71G12B.15	Y71G12B.15.2	4,36394	7,66224	0,569538	-0.812136		1
shc-2	T27F7.2	T27F7.2c	0,284476	0,499426	0,569606	-0.811964		1
T18D3.6	T18D3.6	T18D3.6	0,102229	0,179465	0,569632	-0.811898		1
afd-1	W03F11.6	W03F11.6a	0,9817	1,72312	0,569722	-0.81167		1
K08C7.4	K08C7.4	K08C7.4	0,014273	0,025045	0,569884	-0.81126		1
klp-3	T09A5.2	T09A5.2c	0,030305	0,053165	0,570009	-0.810943		1
his-24	M163.3	M163.3	25,2338	44,2658	0,570052	-0.810835		1
T14B1.2	T14B1.2	T14B1.2	0,007874	0,013813	0,570075	-0.810776		1
Y70G10A.2	Y70G10A.2	Y70G10A.2	0,00057	0,001001	0,570125	-0.81065		1
Y54G2A.40	Y54G2A.40	Y54G2A.40	0,007467	0,013091	0,570393	-0.809972		1
Y69A2AR.18	Y69A2AR.18	Y69A2AR.18c.2	8,40709	14,7361	0,57051	-0.809676		1
lag-2	Y73C8B.4	Y73C8B.4	0,199032	0,348815	0,570595	-0.809461		1
F21A10.4	F21A10.4	F21A10.4	0,002081	0,003648	0,570616	-0.809408		1
Y71F9B.9	Y71F9B.9	Y71F9B.9.2	0,079586	0,139463	0,570657	-0.809304		1
VW02B12L.2	VW02B12L.2	VW02B12L.2	0,04528	0,079339	0,570713	-0.809163		1
lin-1	C37F5.1	C37F5.1.1	0,376374	0,659419	0,570766	-0.809029		1
C05D12.2	C05D12.2	C05D12.2	0,035159	0,061575	0,571	-0.808437		1
mgl-3	Y4C6A.2	Y4C6A.2d	0,001833	0,00321	0,571011	-0.80841		1
skr-11	F13A7.9	F13A7.9	0,079628	0,139356	0,571401	-0.807425		1
ZK813.6	ZK813.6	ZK813.6	0,004772	0,00835	0,571462	-0.807271		1
C18C4.6	C18C4.6	C18C4.6	0,017636	0,030848	0,571704	-0.80666		1
Y111B2A.12	Y111B2A.12	Y111B2A.12	0,924884	1,61776	0,571707	-0.806652		1
T23B5.3	T23B5.3	T23B5.3c.2	1,56831	2,7424	0,571875	-0.806228		1
fkh-8	F40H3.4	F40H3.4	0,014757	0,025789	0,572228	-0.805338		1
cab-1	C23H4.1	C23H4.1.5	1,82328	3,1855	0,572369	-0.804983		1
cht-1	C04F6.3	C04F6.3.1	6,88865	12,0339	0,572437	-0.804811		1
F38A5.2	F38A5.2	F38A5.2b.2	1,40946	2,46219	0,572442	-0.804799		1
Y104H12D.3	Y104H12D.3	Y104H12D.3	0,547048	0,955546	0,572498	-0.804657		1
ZK470.2	ZK470.2	ZK470.2a	1,05345	1,84	0,572527	-0.804584		1
F12F6.2	F12F6.2	F12F6.2	0,89244	1,55747	0,573006	-0.803378		1
tbb-4	B0272.1	B0272.1	0,08642	0,150772	0,573181	-0.802937		1
shc-1	F54A5.3	F54A5.3a	0,293909	0,512758	0,573192	-0.80291		1
rps-16	T01C3.6	T01C3.6.1	28,7518	50,1559	0,573249	-0.802766		1
lev-11	Y105E8B.1	Y105E8B.1e.3	4,85051	8,45964	0,573371	-0.802459		1
B0047.2	B0047.2	B0047.2	0,010406	0,018147	0,573441	-0.802283		1
F01F1.12	F01F1.12	F01F1.12b.2	22,514	39,2556	0,573523	-0.802077		1
col-48	Y54E10BL.2	Y54E10BL.2	0,155989	0,271943	0,573609	-0.80186		1
R01B10.2	R01B10.2	R01B10.2	0,121291	0,211383	0,573797	-0.801388		1
unc-60	C38C3.5	C38C3.5b	6,25775	10,9022	0,57399	-0.800902		1
eif-3.B	Y54E2A.11	Y54E2A.11a.2	2,41451	4,20575	0,574097	-0.800634		1
F40G12.4	F40G12.4	F40G12.4	0,002507	0,004367	0,574125	-0.800563		1
F22D3.2	F22D3.2	F22D3.2b	1,18728	2,06732	0,574309	-0.800101		1
C37H5.13	C37H5.13	C37H5.13a	0,651004	1,13341	0,574376	-0.799933		1
C02B10.5	C02B10.5	C02B10.5.2	1,43032	2,48939	0,574566	-0.799455		1
R08E5.3	R08E5.3	R08E5.3.2	0,04745	0,082582	0,574582	-0.799415		1
kin-9	F08F1.1	F08F1.1b	0,004884	0,0085	0,574612	-0.79934		1
C33A11.1	C33A11.1	C33A11.1.3	0,341174	0,593712	0,574646	-0.799255		1
F32A7.5	F32A7.5	F32A7.5b	0,384269	0,668656	0,574689	-0.799147		1
F54D11.4	F54D11.4	F54D11.4	2,22256	3,86714	0,57473	-0.799044		1
cah-6	T28F2.3	T28F2.3	0,046263	0,080474	0,574884	-0.798657		1
dpy-23	R160.1	R160.1b.2	1,09781	1,90916	0,575023	-0.798308		1
B0564.4	B0564.4	B0564.4	0,063601	0,110604	0,575033	-0.798283		1
ZK484.1	ZK484.1	ZK484.1.4	7,26961	12,6415	0,575059	-0.798218		1
F43C1.1	F43C1.1	F43C1.1	0,028344	0,049285	0,575113	-0.798083		1
Y39G10AR.18	Y39G10AR.18	Y39G10AR.18a	1,24605	2,16525	0,575476	-0.797172		1
C09G1.4	C09G1.4	C09G1.4	0,063649	0,110576	0,575612	-0.796831		1
col-39	C09G5.4	C09G5.4	0,050997	0,088574	0,575762	-0.796456		1
H16O14.2	H16O14.2	H16O14.2	0,142386	0,247267	0,575839	-0.796263		1
C16C8.10	C16C8.10	C16C8.10	0,002373	0,00412	0,575995	-0.795872		1
clec-44	R07C3.12	R07C3.12	0,00403	0,006992	0,576418	-0.794813		1
feh-1	Y54F10AM.2	Y54F10AM.2a	0,056971	0,098833	0,576436	-0.794768		1
sptf-1	F45H11.1	F45H11.1b	0,141316	0,245147	0,576454	-0.794723		1
Y57G11C.14	Y57G11C.14	Y57G11C.14	0,036644	0,063563	0,576498	-0.794612		1
W08E12.6	W08E12.6	W08E12.6	0,038825	0,067338	0,576564	-0.794447		1
F43C11.2	F43C11.2	F43C11.2	0,013732	0,023807	0,576782	-0.793902		1
gsa-1	R06A10.2	R06A10.2.1	0,383711	0,665251	0,576791	-0.793879		1
Y49E10.17	Y49E10.17	Y49E10.17	0,009581	0,016606	0,576968	-0.793437		1
T28D6.5	T28D6.5	T28D6.5a	0,133705	0,231707	0,577043	-0.793249		1
F54D11.3	F54D11.3	F54D11.3	0,119415	0,206857	0,577283	-0.792649		1
tyra-2	F01E11.5	F01E11.5b	0,006127	0,010608	0,577594	-0.791872		1
tyra-2	F01E11.5	F01E11.5a	0,006177	0,010695	0,577596	-0.791867		1
Y54G2A.5	Y54G2A.5	Y54G2A.5b	0,05369	0,092947	0,577641	-0.791755		1
vit-3	F59D8.1	F59D8.1	11,8966	20,595	0,577645	-0.791745		1
4R79.2	4R79.2	4R79.2	0,002583	0,004471	0,577719	-0.79156		1
dgk-1	C09E10.2	C09E10.2b	0,055738	0,096477	0,577736	-0.791518		1
ntl-3	Y56A3A.1	Y56A3A.1b.2	3,16267	5,47361	0,577803	-0.79135		1
E01H11.4	E01H11.4	E01H11.4	0,060112	0,104011	0,577941	-0.791006		1
vab-19	T22D2.1	T22D2.1	0,140797	0,243603	0,577977	-0.790916		1
vab-2	Y37E11AR.6	Y37E11AR.6	0,429263	0,742665	0,578004	-0.790849		1
F41G4.7	F41G4.7	F41G4.7	0,004039	0,006988	0,578041	-0.790756		1
T07A9.9	T07A9.9	T07A9.9c.2	3,64955	6,31349	0,578056	-0.790719		1
puf-7	B0273.2	B0273.2.1	1,66286	2,87657	0,57807	-0.790684		1
W05H7.4	W05H7.4	W05H7.4b	0,939741	1,62549	0,578128	-0.790539		1
C07A12.7	C07A12.7	C07A12.7b	0,582025	1,00666	0,578174	-0.790424		1
C07A12.7	C07A12.7	C07A12.7c.1	0,582025	1,00666	0,578174	-0.790424		1
nspc-15	F42F12.8	F42F12.8	0,196766	0,34022	0,578349	-0.789988		1
tfg-1	Y63D3A.5	Y63D3A.5.2	3,34067	5,77528	0,578443	-0.789753		1
pop-1	W10C8.2	W10C8.2	2,20404	3,80987	0,578508	-0.789591		1
hlh-11	F58A4.7	F58A4.7d	0,371754	0,642545	0,578565	-0.789449		1
W08A12.3	W08A12.3	W08A12.3	0,190644	0,329455	0,578665	-0.7892		1
C03B8.2	C03B8.2	C03B8.2	0,047677	0,08238	0,578736	-0.789023		1
crs-2	Y23H5A.1	Y23H5A.1b	0,066579	0,115034	0,578776	-0.788923		1
mec-8	F46A9.6	F46A9.6.2	1,17689	2,03312	0,578859	-0.788716		1
T07A9.9	T07A9.9	T07A9.9c.5	3,6483	6,30186	0,578924	-0.788554		1
R02F11.2	R02F11.2	R02F11.2	0,002729	0,004712	0,579101	-0.788113		1
F07E5.9	F07E5.9	F07E5.9	0,003593	0,006203	0,579156	-0.787976		1
Y37E11AL.5	Y37E11AL.5	Y37E11AL.5	0,023508	0,040578	0,579323	-0.78756		1
dop-1	F15A8.5	F15A8.5c	0,00697	0,012031	0,579376	-0.787428		1
Y113G7B.17	Y113G7B.17	Y113G7B.17.2	10,8987	18,8106	0,579391	-0.787391		1
ssq-3	ZC477.1	ZC477.1	0,002257	0,003896	0,579428	-0.787299		1
C46C2.6	C46C2.6	C46C2.6b	0,004496	0,007758	0,579561	-0.786968		1
rgs-7	F56B6.2	F56B6.2b	0,659158	1,13671	0,579882	-0.786169		1
Y71D11A.3	Y71D11A.3	Y71D11A.3b	0,015373	0,02651	0,579895	-0.786136		1
sma-9	T05A10.1	T05A10.1k.2	0,855871	1,4757	0,579976	-0.785935		1
dpy-21	Y59A8B.1	Y59A8B.1a	1,25393	2,16172	0,580061	-0.785723		1
Y41G9A.4	Y41G9A.4	Y41G9A.4a	0,014812	0,025534	0,580078	-0.785681		1
shc-1	F54A5.3	F54A5.3d	0,235661	0,406252	0,580086	-0.785661		1
C25G4.7	C25G4.7	C25G4.7	0,002938	0,005064	0,580317	-0.785087		1
dlg-1	C25F6.2	C25F6.2a.2	1,2424	2,14087	0,580325	-0.785067		1
Y48B6A.1	Y48B6A.1	Y48B6A.1.1	1,29787	2,23608	0,580422	-0.784826		1
Y41D4A.8	Y41D4A.8	Y41D4A.8	0,119892	0,206514	0,580551	-0.784505		1
taf-2	Y37E11B.4	Y37E11B.4	0,425124	0,73226	0,580564	-0.784473		1
F28F9.3	F28F9.3	F28F9.3	0,040978	0,070576	0,580623	-0.784326		1
T07A9.9	T07A9.9	T07A9.9c.1	3,64556	6,27853	0,580639	-0.784287		1
T07A9.9	T07A9.9	T07A9.9c.4	3,64484	6,27271	0,581063	-0.783234		1
F09C8.2	F09C8.2	F09C8.2.1	1,03284	1,77689	0,581263	-0.782737		1
afd-1	W03F11.6	W03F11.6d	0,910019	1,56548	0,581303	-0.782638		1
M02G9.1	M02G9.1	M02G9.1	0,0315	0,054172	0,581485	-0.782186		1
klp-10	C33H5.4	C33H5.4b	0,168029	0,288965	0,581486	-0.782184		1
F39E9.1	F39E9.1	F39E9.1	0,009589	0,016487	0,581598	-0.781906		1
cav-1	T13F2.8	T13F2.8.1	17,3112	29,7635	0,581625	-0.781839		1
ZK180.5	ZK180.5	ZK180.5b.2	0,363823	0,625502	0,58165	-0.781777		1
C02B10.5	C02B10.5	C02B10.5.3	1,45691	2,50465	0,581682	-0.781697		1
nurf-1	F26H11.2	F26H11.2b	2,20603	3,79247	0,581687	-0.781685		1
C27H5.3	C27H5.3	C27H5.3.2	3,24231	5,57328	0,58176	-0.781504		1
Y82E9BR.14	Y82E9BR.14	Y82E9BR.14a.2	1,02422	1,76034	0,581831	-0.781328		1
F38E11.6	F38E11.6	F38E11.6a	0,004417	0,007591	0,581851	-0.781278		1
F38E11.6	F38E11.6	F38E11.6b	0,004375	0,007519	0,581851	-0.781278		1
T21E3.1	T21E3.1	T21E3.1	1,31519	2,26029	0,581868	-0.781236		1
afd-1	W03F11.6	W03F11.6b	1,08855	1,87078	0,58187	-0.781231		1
F08D12.12	F08D12.12	F08D12.12.1	0,005025	0,008636	0,581902	-0.781152		1
W05H7.4	W05H7.4	W05H7.4e	0,928584	1,59571	0,581925	-0.781095		1
W09H1.1	W09H1.1	W09H1.1b	0,012238	0,021028	0,58199	-0.780934		1
K12G11.6	K12G11.6	K12G11.6	0,046216	0,07941	0,581995	-0.780921		1
gna-1	B0024.12	B0024.12	0,081232	0,139562	0,582052	-0.78078		1
ZK180.5	ZK180.5	ZK180.5b.1	0,36391	0,625211	0,582059	-0.780763		1
sodh-1	K12G11.3	K12G11.3.2	20,7689	35,675	0,58217	-0.780488		1
Y73B3B.3	Y73B3B.3	Y73B3B.3	0,010566	0,018148	0,582201	-0.780411		1
E01G6.1	E01G6.1	E01G6.1	0,009271	0,01592	0,582346	-0.780052		1
sodh-1	K12G11.3	K12G11.3.4	21,0319	36,1154	0,582353	-0.780034		1
Y73F8A.33	Y73F8A.33	Y73F8A.33	0,01126	0,019334	0,582396	-0.779928		1
H28O16.1	H28O16.1	H28O16.1d.7	31,6518	54,3343	0,582538	-0.779576		1
C50C3.2	C50C3.2	C50C3.2	0,000692	0,001188	0,582632	-0.779343		1
ced-10	C09G12.8	C09G12.8a	1,81646	3,11689	0,58278	-0.778977		1
gei-7	C05E4.9	C05E4.9b.1	13,8229	23,7062	0,583092	-0.778205		1
mrg-1	Y37D8A.9	Y37D8A.9.2	4,22211	7,23871	0,583268	-0.777769		1
nhr-119	K12H6.1	K12H6.1	0,073997	0,126791	0,583614	-0.776914		1
Y105C5B.12	Y105C5B.12	Y105C5B.12b	0,080174	0,137374	0,58362	-0.776899		1
ceh-43	C28A5.4	C28A5.4	2,86415	4,90719	0,583664	-0.77679		1
skr-21	K08H2.1	K08H2.1	0,860543	1,4743	0,583696	-0.776711		1
Y41E3.10	Y41E3.10	Y41E3.10.1	5,63489	9,65194	0,583809	-0.776432		1
Y110A2AR.3	Y110A2AR.3	Y110A2AR.3b	0,611472	1,04708	0,583978	-0.776014		1
fkh-7	F26D12.1	F26D12.1b	0,847855	1,4517	0,584043	-0.775854		1
mcm-7	F32D1.10	F32D1.10.2	9,39612	16,0785	0,58439	-0.774997		1
F13E9.13	F13E9.13	F13E9.13	0,015112	0,025856	0,584466	-0.774809		1
Y48B6A.1	Y48B6A.1	Y48B6A.1.2	1,30592	2,23409	0,584542	-0.774621		1
nurf-1	F26H11.2	F26H11.2f	1,3744	2,35048	0,584732	-0.774153		1
Y71G12A.4	Y71G12A.4	Y71G12A.4	0,035617	0,060908	0,584768	-0.774064		1
F37C4.5	F37C4.5	F37C4.5a.2	4,20563	7,19181	0,58478	-0.774034		1
dyf-2	ZK520.3	ZK520.3b.2	0,018302	0,031291	0,584886	-0.773773		1
unc-73	F55C7.7	F55C7.7c	0,399886	0,683584	0,584984	-0.773531		1
afd-1	W03F11.6	W03F11.6c	1,00654	1,72024	0,585116	-0.773205		1
ben-1	C54C6.2	C54C6.2	0,335557	0,573473	0,585131	-0.773168		1
H28O16.1	H28O16.1	H28O16.1d.6	30,5663	52,2312	0,585212	-0.772969		1
H28O16.1	H28O16.1	H28O16.1d.3	30,5158	52,134	0,585334	-0.772668		1
F37C4.5	F37C4.5	F37C4.5a.3	4,27914	7,3093	0,585438	-0.772412		1
gei-7	C05E4.9	C05E4.9b.2	13,962	23,8469	0,585485	-0.772296		1
dgk-1	C09E10.2	C09E10.2a	0,055875	0,09543	0,585502	-0.772254		1
C45G7.3	C45G7.3	C45G7.3	0,472885	0,807643	0,585512	-0.772229		1
C09F9.2	C09F9.2	C09F9.2	0,209274	0,357381	0,585577	-0.772069		1
F37C4.5	F37C4.5	F37C4.5a.1	4,27744	7,30464	0,585578	-0.772067		1
cnc-11	R09B5.13	R09B5.13	0,085401	0,14583	0,585617	-0.771971		1
cey-4	Y39A1C.3	Y39A1C.3.2	17,6333	30,1097	0,585635	-0.771926		1
C29F4.3	C29F4.3	C29F4.3	0,000427	0,000729	0,585686	-0.771801		1
H28O16.1	H28O16.1	H28O16.1d.1	30,3879	51,8839	0,58569	-0.771791		1
ZK180.5	ZK180.5	ZK180.5a	0,335817	0,573298	0,585763	-0.771611		1
H28O16.1	H28O16.1	H28O16.1d.2	30,356	51,8218	0,585777	-0.771577		1
H28O16.1	H28O16.1	H28O16.1d.5	30,356	51,8218	0,585777	-0.771577		1
cdc-37	W08F4.8	W08F4.8b.2	3,04364	5,19553	0,585819	-0.771473		1
dgn-1	T21B6.1	T21B6.1.2	1,47749	2,52164	0,585924	-0.771215		1
gei-7	C05E4.9	C05E4.9a.2	14,4046	24,5816	0,585991	-0.77105		1
klp-15	M01E11.6	M01E11.6	2,76461	4,71663	0,586141	-0.77068		1
F56E10.3	F56E10.3	F56E10.3	0,01045	0,017826	0,586236	-0.770447		1
H28O16.1	H28O16.1	H28O16.1d.4	30,1435	51,4154	0,586274	-0.770353		1
Y48G9A.3	Y48G9A.3	Y48G9A.3	0,395093	0,673782	0,586381	-0.77009		1
Y22D7AL.6	Y22D7AL.6	Y22D7AL.6	0,034812	0,059366	0,586391	-0.770065		1
T10B5.5	T10B5.5	T10B5.5b.1	3,2155	5,48329	0,586418	-0.769999		1
gei-7	C05E4.9	C05E4.9a.3	14,2931	24,365	0,586624	-0.769492		1
ram-2	F38A3.2	F38A3.2	0,278268	0,474017	0,587042	-0.768464		1
H28O16.1	H28O16.1	H28O16.1a	29,4252	50,1233	0,587056	-0.76843		1
gei-7	C05E4.9	C05E4.9a.1	13,873	23,6246	0,587227	-0.76801		1
tpxl-1	Y39G10AR.12	Y39G10AR.12a	4,39783	7,48852	0,587276	-0.767889		1
C18H9.2	C18H9.2	C18H9.2	0,496794	0,845726	0,587417	-0.767543		1
ZK813.5	ZK813.5	ZK813.5	0,001596	0,002716	0,587607	-0.767077		1
acn-1	C42D8.5	C42D8.5b.3	0,120597	0,205067	0,588086	-0.765901		1
lin-1	C37F5.1	C37F5.1.2	0,339258	0,576825	0,588147	-0.765751		1
C36E6.1	C36E6.1	C36E6.1a	0,843442	1,43377	0,588269	-0.765452		1
K02F6.9	K02F6.9	K02F6.9	0,031594	0,053704	0,588292	-0.765396		1
spp-8	C28C12.5	C28C12.5	3,10961	5,28394	0,588502	-0.764881		1
epac-1	T20G5.5	T20G5.5	0,001661	0,002823	0,588537	-0.764795		1
mac-1	Y48C3A.7	Y48C3A.7	0,507961	0,863083	0,588542	-0.764783		1
ZK856.4	ZK856.4	ZK856.4	0,015029	0,025533	0,588596	-0.76465		1
F47G4.4	F47G4.4	F47G4.4.2	0,290444	0,493422	0,588632	-0.764562		1
nhr-1	R09G11.2	R09G11.2d	0,254384	0,43215	0,588647	-0.764525		1
ocr-2	T09A12.3	T09A12.3	0,001603	0,002722	0,588836	-0.764062		1
F49E11.10	F49E11.10	F49E11.10	7,73839	13,1418	0,588838	-0.764057		1
T10B5.5	T10B5.5	T10B5.5a	3,64605	6,19132	0,588897	-0.763913		1
W08F4.3	W08F4.3	W08F4.3.2	3,46175	5,87768	0,588965	-0.763746		1
C27H5.3	C27H5.3	C27H5.3.1	3,52718	5,98679	0,58916	-0.763269		1
Y46G5A.26	Y46G5A.26	Y46G5A.26a	0,002349	0,003985	0,589368	-0.762759		1
elks-1	F42A6.9	F42A6.9	0,507526	0,861076	0,589409	-0.762659		1
F01F1.12	F01F1.12	F01F1.12b.1	20,8948	35,4503	0,589411	-0.762654		1
tag-192	T04D1.4	T04D1.4	1,24814	2,11637	0,589755	-0.761812		1
egr-1	T27C4.4	T27C4.4b	2,51901	4,27123	0,589762	-0.761795		1
F29C4.7	F29C4.7	F29C4.7c	1,1243	1,90509	0,590156	-0.760832		1
lsy-2	F49H12.1	F49H12.1b.2	0,830086	1,40588	0,590439	-0.76014		1
T07C4.10	T07C4.10	T07C4.10	0,558626	0,945855	0,590604	-0.759737		1
Y51H1A.4	Y51H1A.4	Y51H1A.4.1	0,848865	1,43719	0,590642	-0.759644		1
rsr-1	F28D9.1	F28D9.1	1,24795	2,1127	0,59069	-0.759527		1
T08B6.4	T08B6.4	T08B6.4	0,019921	0,033723	0,590724	-0.759444		1
snt-6	C08G5.4	C08G5.4	0,030213	0,051139	0,590807	-0.759241		1
nex-1	ZC155.1	ZC155.1.3	6,21826	10,5245	0,590837	-0.759168		1
dgk-1	C09E10.2	C09E10.2e	0,05488	0,092867	0,590949	-0.758894		1
tag-253	C37C3.8	C37C3.8a.4	0,656807	1,11102	0,591175	-0.758343		1
nurf-1	F26H11.2	F26H11.2a	2,27495	3,84751	0,591279	-0.758089		1
nurf-1	F26H11.2	F26H11.2c	1,96746	3,32699	0,591363	-0.757884		1
feh-1	Y54F10AM.2	Y54F10AM.2c.2	0,057196	0,096715	0,591383	-0.757835		1
mlt-10	C09E8.3	C09E8.3.2	0,187318	0,316722	0,591427	-0.757728		1
arf-1.2	B0336.2	B0336.2.2	7,63933	12,9162	0,591453	-0.757665		1
lov-1	ZK945.9	ZK945.9	0,000293	0,000495	0,591595	-0.757318		1
F41E6.8	F41E6.8	F41E6.8	0,0013	0,002196	0,591802	-0.756814		1
rpl-4	B0041.4	B0041.4.3	40,4239	68,2922	0,591926	-0.756511		1
F33E2.3	F33E2.3	F33E2.3	0,003632	0,006136	0,591962	-0.756424		1
epn-1	T04C10.2	T04C10.2a	3,13021	5,28757	0,591994	-0.756346		1
nhr-18	F44C8.3	F44C8.3	0,035657	0,060232	0,592001	-0.756328		1
F52G3.3	F52G3.3	F52G3.3	0,003159	0,005335	0,592127	-0.756021		1
T28D6.4	T28D6.4	T28D6.4.2	0,031481	0,053155	0,592248	-0.755727		1
str-113	Y39H10B.1	Y39H10B.1	0,000983	0,00166	0,592263	-0.75569		1
Y37E11AR.4	Y37E11AR.4	Y37E11AR.4	0,102115	0,172378	0,59239	-0.755381		1
srv-15	Y105C5B.6	Y105C5B.6b	0,002728	0,004604	0,592515	-0.755076		1
C18H7.4	C18H7.4	C18H7.4	0,008048	0,013579	0,592687	-0.754658		1
T19C3.6	T19C3.6	T19C3.6	0,004403	0,007427	0,592764	-0.75447		1
F56A8.3	F56A8.3	F56A8.3a.2	2,29831	3,87711	0,592789	-0.754409		1
rsp-1	W02B12.3	W02B12.3b.2	2,52612	4,26022	0,592955	-0.754005		1
Y71D11A.3	Y71D11A.3	Y71D11A.3a	0,022352	0,037692	0,593006	-0.753881		1
C08C3.4	C08C3.4	C08C3.4b	1,93875	3,26898	0,593075	-0.753714		1
F01F1.12	F01F1.12	F01F1.12a.2	19,532	32,9324	0,593094	-0.753667		1
nhr-213	T06C12.13	T06C12.13	0,004871	0,00821	0,593238	-0.753317		1
R144.2	R144.2	R144.2b	1,61066	2,71472	0,593306	-0.753152		1
D2096.11	D2096.11	D2096.11	0,145634	0,245429	0,593385	-0.75296		1
rsp-1	W02B12.3	W02B12.3b.1	2,53051	4,26417	0,593436	-0.752836		1
C17H11.6	C17H11.6	C17H11.6a	0,320429	0,539858	0,593543	-0.752576		1
sodh-1	K12G11.3	K12G11.3.3	20,8793	35,1708	0,593654	-0.752306		1
Y76B12C.9	Y76B12C.9	Y76B12C.9	0,017863	0,030078	0,593883	-0.751749		1
mec-9	C50H2.3	C50H2.3	0,002073	0,00349	0,5939	-0.751708		1
F01F1.12	F01F1.12	F01F1.12a.3	19,5604	32,9267	0,594059	-0.751322		1
xrn-2	Y48B6A.3	Y48B6A.3	1,23215	2,07351	0,594234	-0.750897		1
C17H11.6	C17H11.6	C17H11.6c.2	0,323013	0,543472	0,594351	-0.750613		1
sup-9	F34D6.3	F34D6.3	0,01479	0,024884	0,594359	-0.750593		1
T01D3.3	T01D3.3	T01D3.3a	0,051567	0,086759	0,594373	-0.75056		1
hrp-1	F42A6.7	F42A6.7b.2	14,1514	23,8022	0,594542	-0.750149		1
F01F1.12	F01F1.12	F01F1.12a.1	19,571	32,9156	0,594581	-0.750055		1
C17H11.6	C17H11.6	C17H11.6c.3	0,323079	0,543357	0,594598	-0.750013		1
lsy-2	F49H12.1	F49H12.1b.1	0,835255	1,4046	0,594657	-0.74987		1
kpc-1	F11A6.1	F11A6.1a	0,338481	0,569136	0,594728	-0.749698		1
F53B3.2	F53B3.2	F53B3.2.2	0,00073	0,001228	0,594753	-0.749637		1
F53B3.2	F53B3.2	F53B3.2.1	0,000721	0,001212	0,594754	-0.749635		1
Y54E10BL.1	Y54E10BL.1	Y54E10BL.1	0,00808	0,013582	0,594864	-0.749368		1
F45D11.10	F45D11.10	F45D11.10	0,172492	0,289924	0,594956	-0.749145		1
F53E10.5	F53E10.5	F53E10.5	0,014571	0,024489	0,595009	-0.749017		1
cyb-3	T06E6.2	T06E6.2a.2	26,9969	45,3668	0,595081	-0.748842		1
nhr-178	F16B4.9	F16B4.9	0,003863	0,006492	0,595083	-0.748837		1
unc-73	F55C7.7	F55C7.7e	0,565412	0,950139	0,595083	-0.748837		1
rsp-1	W02B12.3	W02B12.3a	4,22073	7,09263	0,595087	-0.748827		1
F42H10.9	F42H10.9	F42H10.9	1,10388	1,85494	0,595103	-0.748789		1
Y39G10AR.7	Y39G10AR.7	Y39G10AR.7	1,14917	1,93073	0,5952	-0.748554		1
F07F6.1	F07F6.1	F07F6.1	0,012667	0,021282	0,595207	-0.748537		1
Y71F9B.9	Y71F9B.9	Y71F9B.9.1	0,074619	0,125351	0,595277	-0.748367		1
F47G4.4	F47G4.4	F47G4.4.1	0,295737	0,496747	0,595347	-0.748197		1
aqp-8	K02G10.7	K02G10.7b	0,338249	0,568101	0,595403	-0.748062		1
Y54E2A.1	Y54E2A.1	Y54E2A.1	0,010368	0,017411	0,59546	-0.747923		1
npr-3	C10C6.2	C10C6.2	0,002408	0,004042	0,595839	-0.747006		1
hrp-1	F42A6.7	F42A6.7a.3	16,8987	28,3521	0,59603	-0.746543		1
hrp-1	F42A6.7	F42A6.7c	16,8987	28,3521	0,59603	-0.746543		1
sca-1	K11D9.2	K11D9.2b.2	11,1994	18,7839	0,596223	-0.746076		1
F49F1.8	F49F1.8	F49F1.8	0,006227	0,010443	0,596316	-0.745851		1
mlt-10	C09E8.3	C09E8.3.1	0,187299	0,314084	0,596334	-0.745808		1
K02F2.2	K02F2.2	K02F2.2.2	20,2418	33,9372	0,596449	-0.745529		1
tag-310	R10E4.2	R10E4.2a.1	5,74096	9,62384	0,596535	-0.745321		1
W07B8.4	W07B8.4	W07B8.4	0,064473	0,108041	0,596746	-0.744811		1
M110.8	M110.8	M110.8	0,003349	0,00561	0,59694	-0.744342		1
cdc-37	W08F4.8	W08F4.8a	2,89186	4,84442	0,596947	-0.744325		1
T03F1.6	T03F1.6	T03F1.6b	0,369666	0,619215	0,596991	-0.744219		1
rsp-5	T28D9.2	T28D9.2d	3,22033	5,39401	0,59702	-0.744149		1
K11H12.10	K11H12.10	K11H12.10	0,002784	0,004663	0,597021	-0.744146		1
gln-3	Y105C5B.28	Y105C5B.28b	2,95506	4,9495	0,597042	-0.744096		1
hrp-1	F42A6.7	F42A6.7b.4	16,8172	28,1638	0,597121	-0.743905		1
hrp-1	F42A6.7	F42A6.7d	16,8172	28,1638	0,597121	-0.743905		1
R166.1	R166.1	R166.1	0,117607	0,196922	0,597226	-0.743651		1
C08G9.2	C08G9.2	C08G9.2	0,005063	0,008478	0,597247	-0.7436		1
pqn-34	F35B3.5	F35B3.5b	0,448024	0,750091	0,597293	-0.743489		1
hmg-11	T05A7.4	T05A7.4.2	6,11761	10,2422	0,597295	-0.743484		1
eif-3.B	Y54E2A.11	Y54E2A.11b.1	2,53468	4,24332	0,597334	-0.74339		1
T28D6.4	T28D6.4	T28D6.4.1	0,030773	0,051513	0,597394	-0.743245		1
grl-31	T24A6.19	T24A6.19	0,003051	0,005107	0,597483	-0.74303		1
Y48A6B.6	Y48A6B.6	Y48A6B.6a	0,006599	0,011044	0,597521	-0.742939		1
Y69A2AR.32	Y69A2AR.32	Y69A2AR.32b.2	0,57894	0,968679	0,597659	-0.742606		1
F19B6.4	F19B6.4	F19B6.4	0,007164	0,011983	0,597851	-0.742142		1
htz-1	R08C7.3	R08C7.3.3	29,3938	49,1488	0,598057	-0.741645		1
col-56	T08B2.2	T08B2.2	0,001611	0,002693	0,598083	-0.741582		1
Y82E9BR.17	Y82E9BR.17	Y82E9BR.17a	0,549404	0,91858	0,598101	-0.741539		1
T07D4.1	T07D4.1	T07D4.1	0,01128	0,018859	0,598121	-0.741491		1
F26B1.2	F26B1.2	F26B1.2b	4,78404	7,9975	0,598192	-0.741319		1
his-4	T10C6.11	T10C6.11	0,182791	0,305567	0,598203	-0.741293		1
tag-253	C37C3.8	C37C3.8a.3	0,593943	0,992864	0,598212	-0.741271		1
tag-253	C37C3.8	C37C3.8b	0,593943	0,992864	0,598212	-0.741271		1
ssl-1	Y111B2A.22	Y111B2A.22	1,37483	2,2979	0,598298	-0.741064		1
K07E8.5	K07E8.5	K07E8.5	0,009468	0,015823	0,598405	-0.740806		1
T03F1.6	T03F1.6	T03F1.6a	0,381709	0,637877	0,598405	-0.740806		1
srz-56	C39B5.1	C39B5.1	0,001026	0,001715	0,59847	-0.740649		1
F21C3.6	F21C3.6	F21C3.6	0,007042	0,011766	0,598536	-0.74049		1
F56F3.4	F56F3.4	F56F3.4	0,063739	0,106491	0,598539	-0.740483		1
F57A8.4	F57A8.4	F57A8.4	0,003112	0,005198	0,598711	-0.740068		1
dop-1	F15A8.5	F15A8.5b	0,006431	0,010741	0,59878	-0.739902		1
Y41E3.18	Y41E3.18	Y41E3.18	0,002452	0,004095	0,598782	-0.739897		1
Y22D7AL.7	Y22D7AL.7	Y22D7AL.7	0,407187	0,679913	0,598881	-0.739659		1
fbxb-39	M01D1.7	M01D1.7	0,00559	0,009334	0,598895	-0.739625		1
C36B7.8	C36B7.8	C36B7.8	0,007829	0,013067	0,599129	-0.739061		1
uvt-7	ZK563.1	ZK563.1	0,010836	0,018086	0,599147	-0.739018		1
srh-250	C49D10.3	C49D10.3	0,00232	0,003872	0,599194	-0.738905		1
K03A11.5	K03A11.5	K03A11.5	0,054528	0,090998	0,599219	-0.738845		1
F53C3.4	F53C3.4	F53C3.4	0,013824	0,023067	0,599279	-0.7387		1
nex-1	ZC155.1	ZC155.1.2	6,54855	10,9246	0,599432	-0.738332		1
F53F10.2	F53F10.2	F53F10.2b.2	2,83856	4,73517	0,599463	-0.738257		1
B0280.2	B0280.2	B0280.2	0,00398	0,006637	0,599572	-0.737995		1
kel-8	W02G9.2	W02G9.2.3	0,143804	0,239733	0,599851	-0.737324		1
hlh-16	DY3.3	DY3.3	0,036573	0,060955	0,599992	-0.736985		1
Y53F4B.25	Y53F4B.25	Y53F4B.25	0,007876	0,013127	0,600006	-0.736951		1
sca-1	K11D9.2	K11D9.2b.1	10,3067	17,1771	0,600026	-0.736903		1
VF13D12L.1	VF13D12L.1	VF13D12L.1.2	2,54559	4,24169	0,600136	-0.736639		1
M4.1	M4.1	M4.1	0,78922	1,31483	0,600245	-0.736377		1
daf-28	Y116F11B.1	Y116F11B.1	0,053703	0,089457	0,600322	-0.736192		1
hmg-1.2	F47D12.4	F47D12.4c	1,99586	3,3237	0,600493	-0.735781		1
C37H5.6	C37H5.6	C37H5.6b.2	4,32349	7,19831	0,600626	-0.735461		1
tag-148	H13N06.5	H13N06.5	2,31309	3,85109	0,600633	-0.735444		1
H17B01.4	H17B01.4	H17B01.4b.1	1,07174	1,78378	0,600825	-0.734983		1
H17B01.4	H17B01.4	H17B01.4b.2	1,07248	1,78485	0,60088	-0.734851		1
Y73B6A.1	Y73B6A.1	Y73B6A.1	0,004344	0,007229	0,600906	-0.734789		1
B0198.3	B0198.3	B0198.3	0,029858	0,049679	0,601025	-0.734503		1
npp-13	Y37E3.15	Y37E3.15b	1,6254	2,70345	0,601232	-0.734006		1
ptr-15	T07H8.6	T07H8.6	0,008205	0,013645	0,60131	-0.733819		1
F37C4.5	F37C4.5	F37C4.5b	5,21686	8,67174	0,601593	-0.73314		1
C01B7.1	C01B7.1	C01B7.1b	0,392071	0,651561	0,601741	-0.732785		1
C25F9.4	C25F9.4	C25F9.4	0,00306	0,005085	0,601747	-0.732771		1
B0391.5	B0391.5	B0391.5	0,100684	0,167269	0,601929	-0.732335		1
F11D5.1	F11D5.1	F11D5.1b	0,192401	0,319593	0,602019	-0.732119		1
C05C9.2	C05C9.2	C05C9.2	0,002673	0,004439	0,602078	-0.731978		1
F56A8.3	F56A8.3	F56A8.3a.1	2,25857	3,75099	0,602126	-0.731863		1
C47E8.6	C47E8.6	C47E8.6	0,001405	0,002333	0,602289	-0.731472		1
din-1	F07A11.6	F07A11.6a	0,837679	1,38959	0,602825	-0.730189		1
T21H3.1	T21H3.1	T21H3.1a	18,1201	30,0505	0,602988	-0.729799		1
F58H7.1	F58H7.1	F58H7.1	0,003937	0,006527	0,603162	-0.729383		1
K04F10.2	K04F10.2	K04F10.2	0,002312	0,003832	0,603232	-0.729215		1
tag-279	F18E9.5	F18E9.5a	0,241843	0,400907	0,60324	-0.729196		1
kel-1	C47D12.7	C47D12.7	0,038531	0,063856	0,603402	-0.728809		1
sys-1	T23D8.9	T23D8.9b	0,88584	1,46795	0,603454	-0.728684		1
T19H12.2	T19H12.2	T19H12.2.1	12,4716	20,6584	0,603706	-0.728082		1
eif-3.B	Y54E2A.11	Y54E2A.11a.1	2,50904	4,15578	0,603747	-0.727984		1
ZK6.7	ZK6.7	ZK6.7b	6,21073	10,2868	0,603757	-0.72796		1
pph-4.1	Y75B8A.30	Y75B8A.30	0,8734	1,44641	0,60384	-0.727762		1
T27F6.4	T27F6.4	T27F6.4	3,78718	6,27052	0,603966	-0.727461		1
F10D2.10	F10D2.10	F10D2.10	0,044365	0,073454	0,603989	-0.727406		1
col-14	C46A5.3	C46A5.3b	0,100525	0,166435	0,60399	-0.727403		1
csc-1	Y48E1B.12	Y48E1B.12	2,09158	3,4627	0,604032	-0.727303		1
sma-9	T05A10.1	T05A10.1b	0,807075	1,33563	0,604265	-0.726747		1
T19H12.2	T19H12.2	T19H12.2.2	12,52	20,7168	0,60434	-0.726568		1
C24H12.9	C24H12.9	C24H12.9	0,012693	0,020994	0,604608	-0.725928		1
F16G10.15	F16G10.15	F16G10.15	0,003096	0,005121	0,60466	-0.725804		1
rpl-4	B0041.4	B0041.4.1	41,1867	68,1099	0,604709	-0.725687		1
ngn-1	Y69A2AR.29	Y69A2AR.29	0,496708	0,821194	0,604861	-0.725324		1
[truncated: 25,323 more rows]
