# Supplementary material for: A Comprehensive Analysis of Gene Expression Changes Provoked by Bacterial and Fungal Infection in C. elegans
Source: PLoS One. 2011 May 13;6(5):e19055. doi: 10.1371/journal.pone.0019055 (PMC3094335; doi:10.1371/journal.pone.0019055)
Supplement: Table S11 — Gene categories regulated by bacterial infection. Shared gene categories up- (A) or down-regulated (B) upon bacterial infection (RNA-seq). (XLS) [file pone.0019055.s015.xls]

## Sheet: TableS11A
Gene categories shared by the genes up-regulated upon bacterial infection (RNA-seq)
	S. marcescens		E. faecalis		P. luminescens
Gene Category	Number of genes	Probability	Number of genes	Probability	Number of genes	Probability
Db24 up Tiling Array -- Engelmann -- This study	1004	0	607	5.39164e-19	734	6.50721e-59
DC12 down RNA-seq -- Engelmann -- This study	721	6.21268e-155	841	5.23557e-136	812	3.72365e-128
up dpy-10 -- Rohlfing -- 2010	604	4.66361e-132	514	8.57502e-35	583	3.85361e-64
PL up Tiling Array -- Engelmann -- This study	885	3.65538e-106	926	2.21884e-42	1366	3.20658e-255
Regulated DOWN_>2fold,Dauer/[Dauer+12hrs] -- McElwee -- 2004	414	2.23616e-102	266	2.1614e-08	412	9.63983e-61
up dpy-9 -- Rohlfing -- 2010	512	8.3066e-99	493	1.50998e-41	576	8.73782e-81
Regulated DOWN_>2fold,daf2 mutant,-IGF1 -- McElwee -- 2004	161	6.25094e-75	59	0.0313591	112	8.32809e-22
up osm-8 -- Rohlfing -- 2010	281	2.26215e-60	252	8.4452e-22	272	3.21322e-31
Harpo up RNA-seq -- Engelmann -- This study	501	1.56648e-59	436	1.86171e-08	488	2.01233e-20
>=2 down after 8 h infection with S. aureus -- Irazoqui -- 2010	113	2.94151e-52	54	0.000113565	66	2.21992e-09
>=2 down wt vs GacA PA14 at 4 hours -- Troemel -- 2006	57	1.23284e-33	27	0.000236863	21	0.019572
Lipid Metabolism -- Kim -- 2001	99	2.19242e-21	75	0.000177744	94	7.1828e-11
Cadmium up -- Cui -- 2007	78	7.6269e-18	53	0.00910985	75	8.91214e-10
EF up Tiling Array -- Engelmann -- This study	649	5.51321e-16	1067	5.39471e-69	885	2.01493e-25
down in fer-1 -- Krajacic -- 2009	67	2.76223e-13	72	2.90876e-09	99	3.77558e-24
Osmotically up-regulated gene 1h" -- Rohlfing -- 2010"	38	2.67135e-09	37	2.63403e-05	40	6.88401e-07
Proteases -- Kim -- 2001	34	1.14582e-07	29	0.0058409	29	0.00389908
Infection-Upregulated Efaecalis -- Wong -- 2007	117	1.17107e-06	140	0.000122553	120	0.0270842
Cytochrome P450 -- Menzel -- 2001	24	2.18577e-06	27	1.79652e-05	25	9.8197e-05
Osmotically up-regulated gene 15min" -- Rohlfing -- 2010"	37	4.42781e-06	53	2.58267e-09	31	0.0481852
Cytochrome P450 -- Kim -- 2001	14	8.27506e-05	23	1.41383e-09	19	1.42987e-06
gene down regulated in TF zip-2 RNAi on OP50 -- Estes -- 2010	43	0.000649083	108	4.43998e-30	85	1.64085e-16
Regulated UP_CytP450,betaNapthoflavone -- Menzel -- 2001	5	0.010005	8	0.000156061	8	0.000127171
Regulated UP_CytP450,xenobiotics -- Reichert -- 2005	4	0.0249647	6	0.00244757	6	0.00210747
>=2 up after PCB52 treatment -- Menzel -- 2007	156	0.0437077	221	0.00449625	220	0.00146935
UP >= 2 PA14 8 h -- Troemel -- 2006	111	1.4044e-41	65	8.18381e-06
Up >=2 PA14 4 h -- Troemel -- 2006	71	2.50468e-34	42	1.09862e-06
>=2 down wt vs GacA PA14 at 8 hours -- Troemel -- 2006	86	5.33907e-32	41	0.0226501
Cadmium down -- Cui -- 2007	30	5.32006e-16	23	8.05136e-07
Osmotically up-regulated gene 1Generation" -- Rohlfing -- 2010"	41	5.94011e-11	36	7.88942e-05
down >= 2 Infection Yersinia pestis -- Bolz -- 2010	15	1.7666e-08	16	1.55555e-07
Infection-Down PathogenShared -- Wong -- 2007	5	0.000142561	4	0.0087321
Regulated DOWN_various genes,xenobiotics -- Reichert -- 2005	13	0.000463013	12	0.0215589
Up by S, aureus AND M, nematophilum NOT P, aeruginosa -- Irazoqui -- 2010	4	0.0249647	6	0.00244757
Regulated DOWN_>2fold,P<0,005,Day4/Day3,Aging -- Lund -- 2002	52	0.0414497	86	2.16281e-05
Down >=2 PA14 4 h -- Troemel -- 2006	150	1.89264e-56			155	6.09898e-44
Intestine-enriched_mRNA-tag -- Pauli -- 2006	215	5.38393e-56			133	1.09433e-05
Infection_PAeru UP -- Shapira -- 2006	108	5.19864e-51			90	1.12188e-24
down skn-1 mutant, normal culture condition -- Oliveira -- 2009	118	1.99251e-47			68	3.77185e-07
Down >=2 PA14 8 h -- Troemel -- 2006	125	2.66989e-44			148	3.6407e-48
UP>=2 by SEK-1 -- Troemel -- 2006	69	1.4046e-40			40	7.60704e-09
up by dbl-1 (>=2 FC or p<=0,001) -- Roberts -- 2010	109	1.17368e-30			74	8.40728e-06
Osmotically up-regulated gene "6h", -- Rohlfing -- 2010	48	1.15942e-25			19	0.0322891
>=2 up wt vs GacA PA14 at 4 hours -- Troemel -- 2006	81	9.03469e-25			98	9.77579e-28
up >= 2 Infection Yersinia pestis -- Bolz -- 2010	54	1.40201e-24			37	2.18802e-07
Regulated UP_Cadmium -- Huffman -- 2004	122	8.49332e-20			146	1.34919e-19
lin35_Upregulated -- Kirienko -- 2007	125	2.92359e-19			139	1.05696e-14
Regulated DOWN_daf2 mutant&RNAi,Class2,-IGF1 -- Murphy -- 2003	77	1.1765e-18			65	5.90008e-07
down skn-1 mutant, up by sodium arsenite -- Oliveira -- 2009	51	1.65098e-17			35	0.000152349
up osm-11 -- Rohlfing -- 2010	92	3.44209e-17			64	0.0174789
UP>=2 by PMK-1 -- Troemel -- 2006	42	7.15729e-17			34	1.85563e-07
>=2 up wt vs GacA PA14 at 8 hours -- Troemel -- 2006	61	6.8457e-16			93	5.09662e-31
Regulated UP>3fold _PMK-1,daf2/daf2pmk1 -- Troemel -- 2006	25	1.82005e-15			21	1.12107e-08
up by SEK-1 and PMK-1 -- Troemel -- 2006	14	1.40153e-11			12	3.12611e-07
Regulated UP_Bt toxin,Cry5B -- Huffman -- 2004	90	2.77657e-11			121	1.0012e-15
Mixed stage[Dauer exclusive]_SAGE tag -- Jones -- 2001	107	2.15389e-10			103	0.00141186
Up by M, nematophilum AND P, aeruginosa NOT S, aureus -- Irazoqui -- 2010	12	7.2825e-10			12	2.15794e-08
UP >=3 by DKF-2 -- Ren -- 2009	29	8.31625e-08			26	0.00057714
Cell structural,muscle -- Kim -- 2001	73	2.47025e-07			93	2.89676e-08
Infection-Upregulated Pluminescens -- Wong -- 2007	122	2.56868e-07			158	1.86186e-08
Infection_Mnematophilum UP -- O'Rourke -- 2006	22	2.3869e-06			24	2.38895e-05
Regulated UP_in dys1 mutants -- Towers -- 2006	16	7.64063e-06			15	0.000954859
Regulated UP_collagen,xenobiotics -- Reichert -- 2005	11	2.78224e-05			15	1.83074e-07
>=2 up after 8 h infection with S, aureus -- Irazoqui -- 2010	42	6.88536e-05			50	0.00022211
>=2 up oxidative stress -- Park -- 2009	16	0.000758278			16	0.0141101
Cell adhesion- -- Kim -- 2001	11	0.0054588			21	7.62689e-08
Target_LET60[Heatshock_activated] -- Romagnolo -- 2002	96	0.02005			127	0.0100513
up-regulated by Bacillus thuringiensis PFT Cry5B and S, aureus -- Irazoqui -- 2010	6	0.0213778			10	0.000278521
Negative regulation TGFb -- Mochii -- 1999	2	0.04072			3	0.00427035
upregulated by tert-butyl hydrogen peroxide (SKN-1-independent) -- Oliveira -- 2009	36	0.0408638			52	0.00299304
down >=2 daf-16(m26) -- Budovskaya -- 2008	40	0.0439971			51	0.0491796
Male -- Kim -- 2001			403	3.10012e-30	300	4.35742e-07
Harpo down RNA-seq -- Engelmann -- This study			450	1.86965e-27	425	4.56144e-23
over-expressed genes in rrf-3(pk1426) and eri-1(mg366) mutants vs, N2 -- Asikainen -- 2007			39	4.10905e-13	29	9.19276e-07
Protein kinase -- Kim -- 2001			87	8.35755e-06	75	0.00171897
Protein phosphatase -- Kim -- 2001			33	3.05488e-05	27	0.00310555
DC12 up RNA-seq -- Engelmann -- This study			290	0.0087189	274	0.0381197
down skn-1 mutant, up by tert-butyl hydrogen peroxide -- Oliveira -- 2009			18	0.0149729	21	0.000814871

## Sheet: TableS11B
Gene categories shared by the genes down-regulated upon bacterial infection (RNA-seq)
	S. marcescens		E. faecalis		P. luminescens
Gene Category	Number of genes	Probability	Number of genes	Probability	Number of genes	Probability
DC12 up RNA-seq -- Engelmann -- This study	298	9.68515e-80	223	3.74596e-72	234	3.04055e-72
Db24 down Tiling Array -- Engelmann -- This study	291	3.08963e-67	133	4.21913e-16	144	4.25724e-17
Harpo up RNA-seq -- Engelmann -- This study	229	2.98607e-20	225	2.00977e-49	250	8.01419e-57
>=2 up after 8 h infection with S. aureus -- Irazoqui -- 2010	49	1.8317e-18	14	0.0169824	25	5.18744e-07
down >1,75 fold in B. megaterium vs. E. coli -- Coolon -- 2009	17	9.53211e-15	11	2.27805e-09	13	1.64578e-11
>=2 up daf-2 (D6) -- Halaschek-Wiener -- 2005	14	3.0126e-10	7	0.00010106	8	2.06218e-05
Regulated UP_>2fold,daf2 mutant,+IGF1 -- McElwee -- 2004	47	2.64956e-09	27	5.79148e-05	40	1.81622e-10
Regulated UP_daf2 mutant&RNAi,Class1,+IGF1 -- Murphy -- 2003	37	7.39374e-08	17	0.0101174	30	6.44779e-08
down >=2 daf-16(m26) -- Budovskaya -- 2008	38	1.98446e-07	20	0.00217105	35	6.83087e-10
PL down Tiling Array -- Engelmann -- This study	43	6.11274e-07	41	1.45069e-11	74	2.4462e-34
Peptide, potentially antimicrobial -- Pujol -- 2008	13	5.09241e-06	19	9.21013e-15	9	0.000199658
down >1,75 fold in B. megaterium versus Pseudomonas sp -- Coolon -- 2009	6	1.80829e-05	4	0.000618706	5	5.22892e-05
down >1,75 fold in M. luteus vs E. coli -- Coolon -- 2009	4	6.57218e-05	2	0.0141679	3	0.000727532
down >1,75 fold in Pseudomonas sp vs E. coli -- Coolon -- 2009	10	0.000254618	7	0.00149032	6	0.0105294
up osm-11 -- Rohlfing -- 2010	35	0.000262371	22	0.00472165	22	0.0122853
EF down Tiling Array -- Engelmann -- This study	28	0.000666716	42	1.8295e-16	30	1.14474e-07
down >1,75 fold in M. luteus versus Pseudomonas sp -- Coolon -- 2009	3	0.00206684	2	0.0141679	2	0.0167152
Osmotically down-regulated gene 15min" -- Rohlfing -- 2010"	7	0.00271185	5	0.00762041	6	0.00208288
up osm-7 -- Rohlfing -- 2010	22	0.00481208	13	0.0483539	16	0.0110396
Up by L. chromiireducens and S. aureus -- Irazoqui -- 2010	3	0.0065933	3	0.00186267	2	0.0331609
Cadmium up -- Cui -- 2007	24	0.00808237	15	0.0401607	22	0.000409533
Osmotically down-regulated gene 1Generation" -- Rohlfing -- 2010"	5	0.0160454	4	0.0153483	6	0.000525035
Up by E. faecalis and S. aureus -- Irazoqui -- 2010	7	1.29272e-05	3	0.0191625
Infection-Up Dconio 24 h (oligo,statistical) -- Pujol -- 2008	4	0.00632986	5	9.01713e-05
Up by S. aureus AND P. aeruginosa NOT M. nematophilum -- Irazoqui -- 2010	6	0.0136747	4	0.0388789
up >1,75 fold in M. luteus versus Pseudomonas sp -- Coolon -- 2009	9	0.023919	7	0.0181524
Male -- Kim -- 2001	132	7.44751e-07			87	0.000457391
Infection_Mnematophilum UP -- O'Rourke -- 2006	16	8.03162e-07			8	0.00518528
Regulated UP_>2fold,Dauer/[Dauer+12hrs] -- McElwee -- 2004	94	1.5541e-06			54	0.0173515
Regulated DOWN_EtOH,Class4,Late -- Kwon -- 2004	16	1.33546e-05			12	9.68811e-05
Infection_PAeru DOWN -- Shapira -- 2006	9	0.000115761			10	7.22257e-07
Osmotically down-regulated gene "6h", -- Rohlfing -- 2010	13	0.00105252			10	0.00210373
upregulated by tert-butyl hydrogen peroxide (SKN-1-independent) -- Oliveira -- 2009	24	0.00445862			18	0.00676181
Regulated DOWN_various genes,xenobiotics -- Reichert -- 2005	7	0.00854872			6	0.00582372
down >=2 in age-1 -- Budovskaya -- 2008	10	0.0087889			7	0.0275176
Histone -- Kim -- 2001			17	1.26005e-15	8	7.21752e-05
Age-Regulated Genes -- Budovskaya -- 2008			72	5.04742e-06	66	0.00171748
Regulated DOWN_in dys1 mutants -- Towers -- 2006			11	1.55653e-05	10	0.000179419
Infection-Downregulated Smarcescens -- Wong -- 2007			40	0.00120079	36	0.0343491
Osmotically down-regulated gene 1h" -- Rohlfing -- 2010"			3	0.0315117	5	0.000755423
down osm-7 -- Rohlfing -- 2010			4	0.0317706	5	0.00947153
