# Supplementary material for: A Comprehensive Analysis of Gene Expression Changes Provoked by Bacterial and Fungal Infection in C. elegans
Source: PLoS One. 2011 May 13;6(5):e19055. doi: 10.1371/journal.pone.0019055 (PMC3094335; doi:10.1371/journal.pone.0019055)
Supplement: Table S12 — Genes regulated by bacterial and/or fungal infection. Lists of genes up- (A) or down-regulated (B) by infection with fungal and bacterial pathogens (RNA-seq). Genes up-regulated by infection with two fungal and three bacterial pathogens (RNA-seq) (C), with Harposporium sp. and D. coniospora (RNA-seq) (D), with Harposporium sp. and three bacterial pathogens (RNA-seq) (E). Genes down-regulated by infection with Harposporium sp. and D. coniospora (RNA-seq) (F), with Harposporium sp. and three bacteria (RNA-seq) (G). Gene lists are based on WS210. (XLS) [file pone.0019055.s016.xls]

## Sheet: TableS12A
Genes up-regulated by infection with fungal and bacterial pathogens (RNA-seq)
Pathogen	D. coniospora only	Harposporium only	Three bacteria only	D. coniospora + Harposporium	Harposporium + three bacteria	D. coniospora + three bacteria	Two fungi + three bacteria
Number of genes	1146	1607	494	333	120	43	11
	6R55.2	4R79.1	AH10.1	B0034.7	B0495.4	B0205.4	C39B5.3
	AH9.4	AC3.10	AH10.3	B0213.2	C04G6.1	C01F1.5	C50F7.5
	B0035.18	AC7.3	AH6.10	B0213.6	C06B3.3	C07E3.5	F10B5.3
	B0035.8	AH10.2	B0024.1	B0228.5	C06E1.7	C09H5.2	F25A2.1
	B0041.1	AH6.3	B0024.15	B0303.8	C07A9.8	C17B7.8	F26D2.3
	B0205.2	B0024.6	B0213.12	B0334.1	C09B8.4	C17H1.6	F59E11.2
	B0207.10	B0034.1	B0222.4	B0348.2	C09D1.2	C17H1.9	R04D3.1
	B0207.3	B0034.4	B0222.7	B0391.9	C09G12.1	C18B2.2	R102.1
	B0212.6	B0035.16	B0252.5	B0496.6	C10H11.3	C23H5.7	Y32B12A.3
	B0213.11	B0035.4	B0304.3	B0513.9	C12C8.2	C25E10.4	Y39E4B.4
	B0213.15	B0047.1	B0344.2	B0563.9	C12D8.18	C28C12.4	Y94H6A.2
	B0213.16	B0047.4	B0393.4	C01G12.9	C15A11.3	C28H8.5
	B0213.17	B0205.12	B0393.5	C01G5.7	C15H11.13	C29F3.2
	B0213.3	B0205.13	B0395.2	C02F5.11	C17C3.12	C30G4.2
	B0213.4	B0205.14	B0412.1	C03G5.8	C18B10.6	C32H11.1
	B0213.5	B0207.11	B0454.8	C03G6.8	C18D11.7	D2024.4
	B0238.15	B0207.7	B0507.7	C04G6.5	C18E9.5	F10F2.3
	B0238.6	B0222.10	BE10.2	C05B5.1	C30H6.1	F11C7.6
	B0250.2	B0240.1	C01B10.6	C05B5.5	C30H6.2	F11E6.10
	B0284.1	B0244.4	C01H6.1	C06E2.9	C33D3.3	F33D11.3
	B0284.2	B0244.7	C02B8.5	C06E7.6	C34E10.9	F39D8.2
	B0284.3	B0252.1	C02D4.1	C08E3.5	C36B7.7	F41E6.14
	B0285.3	B0252.8	C02D5.1	C08G5.7	C38C6.3	F44C4.3
	B0286.2	B0281.4	C02G6.1	C09G12.17	C39H7.9	F45F2.6
	B0310.3	B0286.6	C03B1.2	C09H5.5	C41G7.6	F46A9.3
	B0379.6	B0304.5	C04G2.9	C10G8.2	C42D4.2	F47F6.3
	B0412.4	B0304.9	C05D11.6	C16C4.13	C43G2.5	F52D10.5
	B0414.1	B0365.5	C05D12.3	C16C8.8	C43H6.6	F52F10.2
	B0416.2	B0379.2	C05E11.7	C16D9.9	C44B7.8	F54D10.4
	B0454.4	B0395.1	C06B3.8	C17C3.4	C44C10.3	K02C4.2
	B0495.6	B0399.2	C06E1.3	C17E7.12	C46E1.3	K06B9.2
	B0507.6	B0414.2	C06E2.1	C17F3.1	C54A12.2	W01A8.7
	B0507.8	B0416.7	C06G1.1	C17H1.4	C56E6.5	Y102A5B.2
	B0513.3	B0457.6	C07A9.4	C17H1.5	D1007.1	Y39B6A.23
	B0564.3	B0462.4	C07G1.1	C18A11.1	D1014.5	Y55F3AM.2
	C01B10.7	B0464.3	C08H9.1	C18A3.7	F07H5.9	Y57A10A.24
	C01G10.18	B0478.3	C09E7.10	C18C4.7	F09C12.2	Y67A10A.11
	C01G12.11	B0496.7	C09E8.2	C18G1.1	F09G8.8	Y87G2A.15
	C01G12.5	B0511.4	C10C5.5	C23G10.11	F11C1.3	ZK507.4
	C01G12.6	B0513.4	C13C12.2	C24D10.7	F11D11.3	ZK617.2
	C02B4.4	B0554.4	C15H11.2	C25E10.13	F15A2.5	ZK757.3
	C02B8.1	B0563.8	C16C4.5	C25E10.9	F15H10.8	ZK899.4
	C02E7.13	C01A2.6	C16C8.2	C25F9.12	F19C7.6	ZK938.3
	C02E7.7	C01B10.10	C16D9.2	C25H3.15	F22B5.5
	C02F4.4	C01B10.4	C17E7.8	C26F1.1	F22E10.1
	C03G6.12	C01B10.5	C17H12.12	C26F1.9	F23B2.12
	C04E6.13	C01B12.5	C17H12.5	C27B7.9	F23F12.4
	C04E6.8	C01B12.8	C18B2.1	C31E10.3	F28B4.3
	C04F12.6	C01F6.9	C18D4.2	C33A12.4	F32B6.5
	C04F5.6	C01G10.15	C18E9.8	C33F10.9	F35F10.4
	C04G2.4	C01G10.17	C24B5.3	C33G8.3	F37B1.8
	C04H4.1	C01G10.6	C24G6.7	C34F11.2	F37B4.7
	C05B5.8	C01G6.7	C25A8.5	C35A5.6	F38A1.9
	C05B5.9	C01H6.3	C25D7.4	C35D10.17	F46F11.3
	C05E4.14	C02B10.2	C26B2.3	C35D10.3	F48C1.7
	C05E7.3	C02C2.4	C26F1.6	C36B7.3	F52D2.8
	C05E7.4	C02D5.3	C27A7.2	C37H5.10	F52F10.4
	C06A12.4	C02F5.10	C27D8.1	C38C6.4	F54H5.2
	C06B3.13	C02F5.14	C29F3.1	C39B10.6	F55G1.12
	C06B8.8	C02F5.2	C30F12.1	C40C9.3	F57F4.1
	C06C6.3	C02F5.5	C30G12.1	C44B12.3	F57F4.4
	C06C6.5	C02F5.8	C30G12.3	C44B12.9	H25K10.1
	C06C6.6	C02G6.3	C30H6.5	C45G9.15	H37A05.2
	C06C6.8	C02H6.2	C31A11.1	C46A5.2	H43E16.1
	C06E4.3	C03B1.5	C32B5.8	C47E12.9	K02A2.5
	C06E4.6	C03B1.6	C32E12.3	C47E8.11	K05F1.9
	C06E4.8	C03G5.2	C33A12.6	C48B4.3	K06A4.5
	C06G3.11	C03G6.19	C33B4.2	C48E7.10	K06C4.17
	C06G3.3	C03G6.5	C33G3.3	C49C8.2	K08D8.4
	C06H5.2	C03H5.5	C33H5.2	C50F2.9	K08H10.6
	C07D10.3	C04C3.1	C34B7.3	C51E3.10	K09B3.1
	C07D8.2	C04E6.12	C35A11.4	C53C7.3	K09D9.2
	C07D8.5	C04E6.4	C35A5.5	C54D10.8	M02H5.4
	C07G3.10	C04F1.1	C35C5.2	C54F6.11	M110.9
	C08A9.9	C04F5.3	C36A4.2	C54F6.6	R02E4.1
	C08D8.1	C04F5.7	C36C9.4	D1086.2	R05C11.1
	C08E3.10	C04G2.5	C36H8.1	D2024.10	R05F9.12
	C08E3.13	C04H5.8	C37C3.10	D2030.11	R08A2.5
	C08E3.6	C05A9.1	C39D10.6	D2030.12	R105.1
	C08E3.9	C05B5.3	C40A11.8	D2096.9	R13A1.5
	C08F8.9	C05C12.4	C41G6.14	E02H9.4	T02D1.5
	C08H9.11	C05C12.6	C42D8.5	F01G10.3	T04B2.3
	C08H9.7	C05D9.9	C44B11.1	F07C3.9	T05F1.9
	C09B8.8	C05E4.12	C45G9.10	F07C6.2	T08D2.2
	C09B9.6	C05E4.13	C45G9.6	F08B6.1	T16G1.5
	C09G9.8	C06A1.2	C45H4.2	F09C6.11	T16G1.6
	C09H10.2	C06A12.5	C46E1.2	F09C6.12	T19D12.9
	C09H10.5	C06A6.7	C47A4.2	F09C6.13	W05B2.7
	C10G8.3	C06A8.6	C47E12.6	F09C6.14	W09G12.10
	C10G8.7	C06A8.8	C48E7.8	F10C1.8	Y102A5B.3
	C11D2.2	C06B3.7	C49A9.1	F10E9.12	Y17G7B.14
	C12D5.11	C06C6.7	C49C3.4	F11A5.12	Y22F5A.5
	C12D8.16	C06E1.5	C49C8.1	F12A10.9	Y26D4A.4
	C13D9.1	C06E1.6	C49F5.8	F13A7.13	Y37F4.1
	C13F10.2	C06E4.2	C50C3.5	F13B9.2	Y38E10A.5
	C14A11.2	C06E7.1	C50F4.10	F13E9.15	Y39B6A.1
	C14B9.10	C06G3.8	C53B4.7	F13G3.10	Y39D8A.1
	C15A11.7	C06G4.4	C54C8.4	F13H10.1	Y40D12A.2
	C15A7.2	C06G8.1	C54F6.12	F13H10.6	Y44A6B.3
	C15B12.3	C07A9.13	C55B7.12	F14F9.8	Y45F10D.14
	C15C8.6	C07D10.6	C55C3.6	F15E6.4	Y46C8AL.2
	C15H9.1	C07E3.10	C56C10.4	F16B4.4	Y47H9C.1
	C15H9.2	C07G1.6	D1044.3	F16B4.5	Y50D4B.4
	C16B8.2	C07G3.2	E02C12.6	F18E9.6	Y53C10A.3
	C16C4.12	C07G3.3	E03G2.4	F19B10.8	Y54F10BM.11
	C16H3.1	C07H6.9	E03H12.5	F19H6.5	Y67A10A.8
	C17A2.1	C08B6.10	EGAP2.3	F20D12.6	Y75B8A.3
	C17A2.8	C08C3.3	F01D5.6	F21E9.3	ZC155.2
	C17B7.10	C08D8.2	F01G10.10	F21H7.12	ZC443.6
	C17C3.9	C08E3.3	F01G10.4	F22B7.4	ZC477.7
	C17E7.1	C08E8.11	F01G10.6	F22D6.8	ZC504.2
	C17G10.6	C08E8.4	F02A9.1	F22F7.4	ZC581.6
	C17H12.11	C08F11.1	F02C12.4	F23B2.13	ZK1248.5
	C18D11.6	C08F11.11	F02E11.1	F23D12.7	ZK228.4
	C18H7.1	C08H9.13	F02E9.3	F23F1.10	ZK418.7
	C23H3.7	C09B8.3	F07A11.1	F23F1.2	ZK622.2
	C23H5.11	C09D4.5	F07E5.1	F25B3.2	ZK643.1
	C24B5.5	C09E7.3	F07F6.5	F25B4.8	ZK673.9
	C24B9.9	C09F12.1	F07F6.9	F25H5.8	ZK822.5
	C24G7.1	C09G12.5	F07G6.6	F26A1.10	ZK896.1
	C24G7.2	C09G4.4	F08G5.7	F26E4.2
	C24H11.4	C09G5.5	F09A5.2	F26F12.5
	C24H11.5	C09G9.5	F09B12.1	F27E5.5
	C24H12.11	C10C5.2	F09E5.10	F28D1.11
	C24H12.8	C10C5.3	F09F3.9	F28F5.4
	C24H12.9	C10C6.3	F09G2.6	F30A10.11
	C25A1.2	C10E2.5	F10A3.1	F32D1.2
	C25B8.7	C10G8.4	F10A3.2	F32H5.6
	C25B8.8	C10H11.6	F10C2.7	F32H5.7
	C25D7.15	C11D2.3	F10D11.5	F33D11.8
	C25E10.11	C11E4.3	F10D11.6	F33G12.7
	C25F9.8	C11G10.1	F10D2.2	F35H10.5
	C25G4.1	C11H1.4	F11D11.11	F36A4.5
	C25G6.1	C12D5.2	F11D5.7	F36A4.8
	C25G6.4	C12D8.5	F11G11.9	F36H12.4
	C25H3.16	C12D8.9	F13A7.9	F37A4.6
	C26F1.2	C13C4.1	F13B12.4	F37B1.3
	C27A2.8	C13C4.7	F13D12.9	F37C4.7
	C27A7.8	C14A4.9	F13H8.5	F38B6.3
	C27C7.5	C14A6.8	F15E11.4	F40B5.1
	C27F2.6	C14C11.5	F16H6.1	F40G9.10
	C28C12.13	C14F11.7	F17A2.3	F40H3.3
	C28F5.1	C14H10.4	F17B5.6	F41E7.8
	C28G1.2	C15B12.5	F17C8.7	F42A9.9
	C28H8.8	C15C8.2	F17E9.5	F42F12.10
	C29A12.6	C15C8.3	F18A1.1	F43C11.12
	C29E4.14	C15C8.7	F18F11.4	F44E5.1
	C29E4.9	C15F1.8	F19C7.4	F44E7.3
	C29F3.3	C15H7.3	F21F3.2	F45H11.5
	C29F3.5	C15H7.4	F21H7.14	F46F11.4
	C29F5.4	C15H9.11	F22F4.1	F47C10.2
	C29G2.1	C16A11.8	F23C8.1	F47C12.6
	C29G2.2	C16C4.7	F23H12.4	F48E3.9
	C29G2.4	C16C8.17	F25D1.3	F48F5.3
	C29G2.6	C16C8.5	F25D1.5	F49F1.5
	C30A5.5	C16C8.7	F25E5.2	F49H12.7
	C30E1.3	C16C8.9	F25F2.1	F52H2.3
	C30F12.3	C16D2.1	F25H8.6	F53A9.1
	C30F2.1	C16D9.4	F25H9.3	F53A9.2
	C30G7.4	C17C3.1	F26A1.9	F53A9.6
	C31B8.4	C17C3.11	F26A3.5	F53B6.9
	C31G12.4	C17C3.15	F26B1.4	F53C11.9
	C31H5.4	C17C3.18	F27B3.2	F53F1.6
	C32A9.1	C17C3.19	F28A12.1	F53F4.15
	C32B5.6	C17E4.4	F28G4.2	F54B8.4
	C32B5.7	C17F4.12	F28G4.4	F54C9.3
	C32B5.9	C17F4.2	F29C12.1	F55C12.7
	C32E8.4	C17G10.7	F31F4.11	F56C3.9
	C32E8.6	C17H11.5	F31F7.2	F56C4.4
	C32H11.3	C17H12.10	F32B4.8	F56C9.5
	C33E10.10	C17H12.4	F32B6.10	F56D6.12
	C33E10.8	C17H12.6	F32B6.4	F56D6.15
	C33H5.13	C17H12.8	F32D8.2	F57C2.4
	C34B2.1	C18A11.2	F32E10.7	F57E7.1
	C34C6.7	C18A3.10	F33D11.4	F58B3.3
	C34D4.1	C18D4.4	F33D4.6	F58E10.2
	C34D4.11	C18E3.4	F35C5.7	F59F3.6
	C34D4.15	C18E9.4	F35D11.7	H06I04.7
	C34F11.4	C18E9.9	F35E8.11	H12I13.5
	C34F11.6	C18G1.2	F35F10.7	H12I13.6
	C34G6.2	C18H7.11	F36D3.4	H23N18.2
	C35C5.9	C18H9.5	F36D4.1	H32K16.2
	C35E7.11	C18H9.6	F37B12.1	H32K21.1
	C36A4.10	C23G10.5	F38H4.4	K01D12.7
	C36B1.6	C23G10.6	F39G3.2	K01G5.8
	C36C5.12	C23H4.4	F40D4.12	K02A11.4
	C36C5.6	C23H5.8	F40F9.3	K02E11.6
	C37A5.2	C24A3.2	F41B5.7	K02E2.7
	C37A5.8	C24D10.2	F41C3.11	K03A1.4
	C37H5.9	C24D10.5	F41D9.2	K04C2.5
	C38C3.8	C24F3.3	F41H10.7	K04F1.9
	C38C5.1	C24G7.4	F42A9.7	K05F1.7
	C38C6.6	C24H10.4	F42E11.3	K06A4.7
	C38H2.3	C25D7.5	F42G2.4	K07C11.5
	C39B5.9	C25E10.1	F43H9.2	K07E12.2
	C39E6.6	C25F9.10	F44C8.7	K07F5.5
	C40H1.2	C25H3.10	F44E2.4	K08B4.7
	C41D7.2	C26B2.2	F44E5.2	K08D12.5
	C42D4.3	C26B2.7	F44E7.7	K08E7.4
	C42D8.9	C26B9.7	F44F4.6	K09C8.2
	C43D7.4	C26C6.4	F44G3.10	K09E10.1
	C44B9.6	C26C6.6	F45E1.5	K09H11.6
	C44H4.8	C26F1.3	F45E4.6	K10C2.5
	C44H9.7	C27C7.3	F46A8.5	K10D2.4
	C45B2.2	C27D6.12	F46B3.1	K12C11.6
	C45B2.3	C27H5.2	F46B3.5	K12H4.6
	C45B2.8	C27H5.4	F46B6.9	M01D1.1
	C45G3.4	C27H5.5	F46C8.6	M02H5.9
	C45G7.2	C27H5.7	F46C8.8	M04D8.3
	C45G7.3	C28C12.1	F47B8.11	M117.6
	C45G9.13	C28C12.8	F47C10.6	M151.6
	C45G9.4	C28D4.1	F48A11.2	R04A9.1
	C45H4.10	C28D4.7	F48B9.5	R04B5.1
	C45H4.11	C28G1.1	F49F1.6	R04B5.11
	C46F9.2	C29E4.12	F52B11.3	R04B5.6
	C47A4.5	C29F5.7	F52D1.3	R05F9.13
	C47E8.2	C29F9.3	F53B1.4	R07B7.15
	C47E8.6	C29F9.4	F53B3.6	R07E4.3
	C47F8.6	C29F9.6	F53C3.1	R08A2.7
	C48D5.3	C30B5.5	F53F1.5	R09B3.2
	C49A9.7	C30B5.7	F54A5.3	R09H3.3
	C49G7.11	C30F12.6	F54B11.2	R10E11.7
	C50B8.4	C30G12.2	F54B11.9	R12C12.10
	C50D2.1	C30H6.10	F54D1.1	R13A1.10
	C50D2.4	C31A11.5	F54F11.2	R13A5.6
	C50F4.6	C31A11.7	F54F3.3	R173.4
	C50F7.9	C31C9.3	F55A11.5	T01B6.1
	C50H2.7	C31C9.7	F55C5.9	T01D1.8
	C52A11.3	C31G12.1	F55D12.4	T01G6.1
	C52B9.10	C31H5.6	F55F3.4	T02D1.7
	C52B9.11	C31H5.7	F55G11.9	T02G5.1
	C52B9.3	C32D5.4	F56A12.2	T04C12.8
	C52E4.1	C32D5.6	F56D2.8	T04D3.8
	C53C11.1	C32E8.1	F56D3.1	T04H1.3
	C53D5.3	C33A12.12	F56D6.14	T05C1.2
	C54C6.5	C33A12.13	F56D6.2	T05G5.11
	C54C6.7	C33A12.15	F57B7.2	T06G6.8
	C54C8.9	C33A12.19	F57B9.9	T07C4.5
	C54D10.14	C33A12.2	F57F5.2	T08A9.12
	C54D10.2	C33C12.10	F57G12.2	T09A12.2
	C54D2.6	C33C12.8	F58A4.11	T09B4.6
	C54E10.2	C33D12.1	F58B4.1	T09D3.4
	C54F6.5	C33F10.1	F58B4.2	T10B10.9
	C54F6.8	C33G8.11	F59A3.8	T10B9.5
	C54G6.3	C33G8.12	F59A6.4	T10E9.8
	C54G7.1	C33G8.2	F59C6.8	T14E8.4
	C54H2.4	C33H5.8	F59D12.3	T15H9.5
	C55A6.8	C34B2.3	F59E12.4	T17A3.12
	D1005.6	C34B7.1	F59F5.5	T19C3.9
	D1007.13	C34C12.9	H02F09.2	T19C4.7
	D1007.19	C34F6.3	H03E18.1	T21E3.2
	D1022.5	C34F6.6	H04M03.1	T22C8.5
	D1054.7	C34H4.1	H04M03.4	T23B7.1
	D1065.4	C34H4.2	H19J13.1	T23F2.3
	D1079.1	C34H4.3	H23L24.4	T24D5.4
	D2005.3	C35A5.11	H25K10.4	T24F1.7
	D2062.4	C35A5.2	H42K12.3	T26H5.4
	D2085.2	C35A5.3	K01A2.11	T26H5.9
	DY3.3	C35B1.8	K02A4.1	T27B7.2
	E03A3.4	C35C5.5	K02D3.2	T27E4.7
	E03H4.10	C35E7.9	K02E10.4	T28A11.2
	E04F6.8	C36B1.13	K02F6.1	VK10D6R.1
	EGAP2.2	C36B1.14	K03B8.2	W01B11.1
	F01D4.8	C36C5.5	K03H1.13	W01C8.1
	F01D5.7	C37E2.2	K03H6.1	W02D3.6
	F01E11.3	C38C10.1	K03H9.2	W02D3.7
	F02C12.2	C38D4.8	K04E7.1	W03G9.7
	F02D10.1	C39B10.5	K04H4.6	W04H10.1
	F02D10.4	C39B5.4	K06A1.2	W05E10.5
	F07A5.4	C39E9.9	K06C4.9	W08F4.7
	F07B10.7	C40A11.7	K07C5.7	Y105E8B.6
	F07B7.12	C40C9.1	K07C6.3	Y111B2A.2
	F07D3.3	C40H1.5	K07C6.4	Y116A8C.29
	F07E5.9	C40H1.8	K07E8.5	Y17G9B.2
	F07G11.9	C41C4.3	K07H8.5	Y18D10A.2
	F08B12.4	C41G7.7	K08B12.1	Y19D2B.2
	F08C6.5	C41H7.7	K08C9.4	Y24D9A.5
	F08D12.11	C42C1.14	K08E7.5	Y38E10A.25
	F08F1.6	C42C1.3	K08F8.5	Y39B6A.5
	F08F8.1	C42C1.7	K09B11.10	Y39G10AR.16
	F08G12.11	C43D7.9	K09C6.7	Y41D4B.15
	F08G2.5	C43F9.4	K09E10.2	Y41D4B.5
	F08G2.6	C43F9.5	K09F5.2	Y43D4A.6
	F08H9.3	C43H6.8	K09F6.5	Y43F8A.1
	F08H9.9	C43H6.9	K10C2.1	Y43F8C.9
	F09B9.1	C44B11.4	K10C8.2	Y44A6B.1
	F09C12.6	C44B11.6	K10D11.3	Y45F10B.3
	F09C6.2	C44B7.4	K10D11.6	Y46H3D.1
	F09C6.3	C44B7.9	K10G4.13	Y49A3A.4
	F09E5.14	C44C1.6	K10G6.2	Y49E10.22
	F09E8.1	C44C10.11	K11E4.1	Y4C6B.4
	F09E8.5	C44H9.6	K11G9.3	Y52B11B.1
	F09F7.6	C45B11.3	M01E10.2	Y53F4A.2
	F09F7.8	C45B11.6	M03B6.3	Y53H1A.4
	F10C1.3	C45B2.1	M03E7.4	Y54G2A.47
	F10D11.4	C45E5.1	M03F4.6	Y55B1AL.2
	F10D2.8	C45E5.2	M03F8.1	Y57A10C.10
	F10D7.3	C45E5.4	M04C3.2	Y57E12AR.1
	F10D7.4	C45G9.12	M142.2	Y57G11C.46
	F10E9.10	C45G9.7	M151.2	Y57G11C.52
	F10G2.3	C46A5.8	M163.11	Y5F2A.2
	F11C1.4	C46C2.6	M195.1	Y64G10A.10
	F11C7.7	C46F9.1	M28.9	Y69A2AR.27
	F11D11.8	C46G7.1	R01H2.5	Y71G12B.14
	F11E6.11	C46H11.6	R02D1.1	Y73B3A.11
	F11E6.6	C47A10.6	R03H4.6	Y75B12B.3
	F11G11.8	C47D2.1	R04B3.1	Y76B12C.8
	F12A10.7	C48B4.1	R04B3.3	Y92C3B.1
	F12B6.3	C48B4.13	R04B5.3	Y97E10B.7
	F12E12.11	C48B4.2	R05D8.7	ZC15.5
	F12E12.6	C48C5.1	R05F9.5	ZC190.10
	F13A2.5	C49A9.4	R07A4.4	ZC204.1
	F13D12.3	C49A9.8	R07B1.5	ZC239.13
	F14D12.5	C49C3.11	R07E3.6	ZC239.14
	F14D2.17	C49C3.9	R08B4.1	ZC239.16
	F14D2.5	C49C8.5	R08D7.7	ZC412.6
	F14D7.3	C49F5.3	R08E3.1	ZC443.5
	F14E5.6	C49F5.4	R09B5.7	ZC513.12
	F14F8.6	C49F5.7	R09D1.2	ZK1055.2
	F14H12.7	C49G7.10	R09H10.5	ZK1098.11
	F14H12.8	C49G7.12	R10E9.3	ZK1251.2
	F14H3.12	C49G7.5	R10H1.5	ZK1307.2
	F15A4.8	C49G7.6	R11A5.7	ZK1307.3
	F15B9.1	C49G7.8	R11E3.1	ZK250.2
	F15B9.2	C49H3.3	R13A5.4	ZK353.5
	F15D3.2	C50C3.9	R13H4.3	ZK546.3
	F15D3.3	C50E10.1	R148.7	ZK593.9
	F15D3.8	C50F2.1	R193.2	ZK616.2
	F15E6.10	C50F4.3	R57.2	ZK666.2
	F15E6.3	C50F4.4	T02B11.4	ZK84.5
	F15E6.8	C50F4.9	T02E9.2	ZK849.6
	F16B3.2	C51E3.2	T02G5.6	ZK892.6
	F16B4.7	C52A11.2	T03G6.1	ZK945.8
	F16C3.2	C52B9.6	T04B2.7
	F16H6.9	C52E4.7	T04H1.8
	F17E9.11	C52G5.3	T06A4.3
	F17E9.12	C53B4.8	T06D8.10
	F18A12.3	C53D5.2	T06E4.7
	F18E2.4	C53D6.6	T07A5.3
	F18E2.6	C54C6.1	T07A9.1
	F18G5.6	C54C8.11	T07F10.4
	F19D8.1	C54C8.7	T07G12.3
	F19D8.2	C54D1.2	T08B1.1
	F20D1.10	C54D10.1	T08B6.2
	F21A9.1	C54D10.5	T08D2.1
	F21C10.11	C54D2.2	T09A12.1
	F21D5.9	C54E10.6	T09B4.7
	F21D9.8	C54G4.5	T09F5.10
	F21F8.2	C54G4.6	T10B5.10
	F21H7.9	C54H2.1	T10E9.4
	F22B3.1	C55A6.12	T12A7.9
	F22B3.2	C55B7.2	T12B3.1
	F22B7.7	C55B7.4	T13A10.10
	F22B8.1	C55B7.9	T13C2.2
	F22E5.4	C56A3.7	T13C5.7
	F22E5.7	C56E6.6	T13H5.2
	F22G12.7	D1005.4	T14B1.2
	F23A7.1	D1007.18	T14B4.5
	F23B2.3	D1007.4	T14B4.6
	F25H2.3	D1022.8	T14B4.7
	F26A3.6	D1025.4	T15B7.16
	F26C11.4	D1025.6	T16A9.5
	F26D10.11	D1025.7	T16G1.2
	F26D10.12	D1025.8	T16G1.8
	F26D11.12	D1025.9	T16G12.1
	F26D11.13	D1054.8	T16G12.7
	F26D11.4	D1065.3	T16H12.6
	F26D2.1	D1081.11	T19A5.3
	F26D2.14	D1086.5	T19B10.9
	F26D2.15	D2007.3	T20D4.5
	F26E4.6	D2062.6	T21C9.9
	F26F2.1	D2092.1	T21F2.1
	F26G1.2	D2092.3	T21G5.1
	F26G1.5	D2092.6	T21H3.2
	F27D9.7	D2096.1	T22B11.2
	F28A10.1	D2096.10	T22B3.1
	F28B1.3	D2096.13	T22B3.2
	F28B4.1	DH11.2	T22B3.3
	F28C12.6	DH11.3	T22F3.8
	F28D1.3	E02C12.4	T23D5.6
	F28D1.4	E02C12.8	T23F2.1
	F28D1.5	E02D9.1	T23F6.5
	F28F9.2	E02H1.8	T24C2.1
	F28G4.1	E02H9.1	T25C12.3
	F28H1.5	E02H9.7	T25C8.1
	F28H6.7	E02H9.9	T25E12.13
	F28H6.8	E03A3.3	T25G12.6
	F28H7.11	E03H4.11	T26C5.2
	F29B9.11	E04D5.2	T27C5.12
	F29D10.1	E04D5.5	T28F2.7
	F30A10.2	E04F6.6	T28F3.4
	F30H5.2	E04F6.9	T28F3.8
	F31A3.3	EEED8.12	T28H11.7
	F31E3.2	EEED8.13	W02G9.4
	F31E3.6	EEED8.4	W04G3.2
	F31F4.12	EEED8.6	W04G3.3
	F32A7.8	EGAP1.1	W04G3.8
	F32G8.3	EGAP9.2	W06B3.1
	F32G8.5	EGAP9.4	W06D12.5
	F33A8.9	F01D4.7	W06G6.9
	F33D11.6	F01D5.1	W07A12.7
	F33E2.6	F01D5.2	W07A12.8
	F34D10.8	F01D5.3	W08G11.1
	F34D6.7	F01D5.5	W09C5.4
	F35B3.4	F01E11.4	Y102A5B.1
	F35C5.4	F01F1.14	Y105C5B.18
	F35C8.3	F01G10.2	Y105C5B.2
	F35D2.4	F02E11.4	Y105C5B.6
	F35E2.2	F02E8.2	Y11D7A.14
	F35E2.3	F02E9.1	Y11D7A.9
	F35G8.2	F07A5.2	Y18D10A.18
	F35H8.1	F07A5.3	Y18H1A.9
	F36A2.8	F07B10.1	Y32F6A.5
	F36A4.1	F07C4.12	Y32F6B.2
	F36A4.10	F07C6.6	Y32G9A.6
	F36F12.7	F07F6.6	Y37E11AL.1
	F36F2.2	F07G6.2	Y37E11B.10
	F36G9.11	F07G6.8	Y38A10A.2
	F36G9.5	F07H5.6	Y38F1A.3
	F36H1.12	F08A8.6	Y39B6A.24
	F36H12.11	F08B12.2	Y41D4B.17
	F36H12.13	F08B4.4	Y41E3.19
	F36H12.17	F08D12.2	Y42A5A.2
	F36H12.7	F08F3.7	Y42H9B.1
	F36H9.2	F08F8.6	Y43E12A.3
	F37A8.5	F08G12.8	Y43F8A.2
	F37B1.4	F08G5.3	Y43F8C.5
	F37B1.7	F08H9.12	Y46C8AL.4
	F37C12.11	F09B12.5	Y46C8AL.5
	F37C12.17	F09B9.5	Y46G5A.22
	F37C4.2	F09C6.10	Y46G5A.29
	F38A1.15	F09C8.1	Y47D3A.10
	F38A1.4	F09F3.6	Y47D3B.1
	F38A1.8	F09F7.1	Y47D7A.13
	F38A5.10	F09F9.3	Y47D7A.5
	F38A5.12	F10A3.6	Y50D4B.3
	F38E11.2	F10C1.5	Y53F4B.25
	F38H12.5	F10C1.9	Y53F4B.27
	F39D8.3	F10C2.3	Y53G8AR.7
	F39E9.11	F10D11.3	Y54G2A.21
	F39H12.2	F10D2.11	Y57G11A.2
	F40F12.7	F10D2.6	Y57G11C.41
	F40F4.8	F10E7.9	Y57G11C.42
	F40F8.12	F10E9.11	Y57G7A.6
	F40F8.3	F10E9.7	Y65B4BL.1
	F40G12.15	F10F2.4	Y65B4BR.2
	F40G12.9	F10F2.9	Y65B4BR.6
	F40G9.2	F11A5.15	Y67A10A.1
	F40H3.4	F11C7.1	Y69A2AR.15
	F40H6.2	F11C7.2	Y69E1A.1
	F40H6.5	F11E6.1	Y70D2A.1
	F40H6.6	F11E6.3	Y71A12B.13
	F41B5.3	F11E6.4	Y71G12B.25
	F41C3.1	F11E6.9	Y71G12B.32
	F41C3.3	F11F1.7	Y71H2AM.22
	F41C3.6	F11G11.10	Y73B6BL.26
	F41C3.7	F11G11.13	Y73B6BL.31
	F41D3.7	F12A10.5	Y73E7A.8
	F41D9.5	F12D9.1	Y75B8A.21
	F41E7.4	F12E12.1	Y82E9BL.4
	F41E7.7	F12E12.10	ZC123.1
	F42A6.5	F12E12.3	ZC13.3
	F42A6.8	F12E12.9	ZC250.3
	F42A9.8	F12F6.8	ZC317.3
	F42D1.4	F13A2.1	ZC328.2
	F42E8.1	F13A7.11	ZC374.2
	F42G2.7	F13B6.2	ZC416.6
	F43C11.4	F13C5.3	ZC449.1
	F43C11.7	F13C5.5	ZC513.3
	F43C9.1	F13D12.10	ZC581.7
	F43D2.3	F13E9.12	ZK1025.7
	F43E2.11	F13E9.5	ZK1055.4
	F43E2.6	F13G3.8	ZK112.6
	F43G6.10	F13H10.9	ZK1193.2
	F43G6.7	F13H8.4	ZK1193.3
	F44A2.2	F13H8.9	ZK1193.4
	F44B9.10	F14B6.4	ZK1225.1
	F44F4.3	F14B8.4	ZK1290.12
	F44F4.4	F14B8.7	ZK154.1
	F44F4.7	F14D12.6	ZK180.5
	F45C12.1	F14D2.7	ZK265.5
	F45D3.4	F14E5.5	ZK354.8
	F45E12.6	F14F4.1	ZK377.1
	F45E4.5	F14F7.1	ZK596.3
	F45F2.12	F14F7.3	ZK616.10
	F45F2.3	F14F9.3	ZK643.8
	F45G2.6	F14F9.4	ZK678.5
	F46B3.16	F14H12.3	ZK688.1
	F46B3.7	F14H3.11	ZK822.3
	F46B6.10	F14H3.2	ZK84.2
	F46B6.11	F15A4.1	ZK856.14
	F46B6.8	F15A4.10	ZK856.4
	F46C5.1	F15A4.5	ZK863.9
	F46C8.1	F15A8.4	ZK938.1
	F46F5.1	F16B12.1
	F46F6.4	F16B4.12
	F47B8.10	F16F9.2
	F47B8.4	F16G10.10
	F47B8.7	F16H6.10
	F47C10.3	F17A9.3
	F47E1.2	F17C11.12
	F47G4.6	F17C11.13
	F47G4.8	F17C11.5
	F47H4.11	F17C11.6
	F48B9.4	F17E9.2
	F48C1.8	F17E9.4
	F48C1.9	F18A11.2
	F48C11.1	F18A11.3
	F48D6.3	F18A12.2
	F48F7.7	F18E2.5
	F48G7.13	F18E3.11
	F48G7.8	F18E9.7
	F49A5.9	F18F11.1
	F49B2.4	F19C6.3
	F49E11.10	F19C6.4
	F49E11.3	F19C6.5
	F49F1.10	F19C7.3
	F49H6.5	F19C7.5
	F52C6.14	F19H6.7
	F52D1.2	F20A1.2
	F52D10.4	F20D12.3
	F52D2.5	F20D6.3
	F52E1.8	F20G2.1
	F52E10.4	F20G2.5
	F53A2.2	F21C10.3
	F53A3.3	F21C10.8
	F53A9.4	F21D5.4
	F53A9.7	F21D9.1
	F53A9.8	F21D9.2
	F53B6.8	F21G4.1
	F53B7.7	F21H12.7
	F53C3.6	F22A3.2
	F53C3.8	F22A3.3
	F53F1.1	F22A3.7
	F53F1.7	F22B5.6
	F53F4.1	F22D6.15
	F53F4.6	F22E10.2
	F53G12.13	F22E12.3
	F53H2.2	F22F4.4
	F53H4.3	F22H10.2
	F53H4.4	F22H10.6
	F54B11.1	F23A7.3
	F54B11.8	F23A7.4
	F54D10.2	F23A7.8
	F54D12.8	F23D12.11
	F54F11.1	F23D12.6
	F55A12.6	F23F1.7
	F55A4.7	F23F12.12
	F55B11.5	F23H11.7
	F55C10.2	F23H12.8
	F55C9.12	F23H12.9
	F55F8.8	F25C8.1
	F55G1.3	F25C8.2
	F55G11.5	F25D1.2
	F55G11.6	F25E2.4
	F55H12.4	F25H8.7
	F56A3.5	F25H9.7
	F56D1.5	F26A1.15
	F56D6.10	F26A1.4
	F56D6.8	F26A1.6
	F56G4.7	F26D10.13
	F56H6.6	F26E4.12
	F56H9.2	F26F2.5
	F57A8.7	F26F2.8
	F57C12.2	F26G1.7
	F57H12.3	F26G1.9
	F57H12.6	F26G5.5
	F58B3.8	F26H11.1
	F58E1.6	F27B10.1
	F58E6.12	F27D9.6
	F58E6.13	F28A12.2
	F58G1.7	F28B12.1
	F58G6.6	F28D1.6
	F59A6.3	F28E10.5
	F59A7.12	F28F5.6
	F59A7.2	F28G4.5
	F59A7.4	F28H1.4
	F59B1.9	F28H7.10
	F59B10.6	F28H7.2
	F59E11.1	F28H7.3
	F59E11.16	F28H7.6
	F59E11.6	F29B9.12
	F59E11.7	F29B9.6
	F59E12.3	F29C4.4
	H02I12.2	F29F11.4
	H08J19.1	F30A10.13
	H12D21.13	F30F8.5
	H12I19.4	F30H5.5
	H13N06.2	F31D4.6
	H23L24.3	F31D4.9
	H23N18.6	F31D5.1
	H24O09.1	F31F4.15
	H27D07.6	F31F6.8
	H31B20.1	F32B4.1
	H34I24.3	F32D8.15
	H39E20.1	F32D8.6
	K01A12.2	F32D8.9
	K01A2.10	F32E10.8
	K01A2.2	F32H5.3
	K01A6.4	F33A8.10
	K01B6.2	F33A8.7
	K01C8.2	F33E2.7
	K01H12.1	F34D6.2
	K02E2.4	F34D6.9
	K02E7.1	F34H10.4
	K03B8.7	F34H10.5
	K03E6.4	F35B12.6
	K03H1.10	F35B12.7
	K03H1.3	F35C11.4
	K04E7.3	F35C12.3
	K04G11.2	F35C5.10
	K05C4.8	F35C5.11
	K05F1.2	F35D11.1
	K05F6.10	F35D11.10
	K06A4.6	F35D11.8
	K06B4.6	F35D11.9
	K06C4.10	F35E12.1
	K06C4.5	F35E12.2
	K07A12.6	F35E12.3
	K07D4.5	F35E12.4
	K07F5.17	F35E12.7
	K07F5.2	F35E12.8
	K07F5.3	F35E12.9
	K07H8.11	F35E2.8
	K08C7.4	F35F10.5
	K08C7.5	F35G12.7
	K08C9.7	F35G8.1
	K08D10.11	F35H10.6
	K08D12.7	F35H8.4
	K08F4.8	F35H8.7
	K08F9.3	F36A2.12
	K08G2.8	F36A4.2
	K08H2.9	F36A4.4
	K09C4.4	F36D1.4
	K09C6.2	F36D1.7
	K09C6.8	F36D4.4
	K09C6.9	F36F12.4
	K09C8.3	F36F12.5
	K09C8.7	F36F2.1
	K09E2.1	F36F2.8
	K09E2.2	F36G9.12
	K09E3.4	F36G9.14
	K09E4.6	F36H1.11
	K09E9.4	F36H1.5
	K09F5.3	F36H12.1
	K09H11.11	F36H12.15
	K10B3.6	F36H12.3
	K10C2.6	F36H12.5
	K10C9.1	F36H9.5
	K10D11.2	F37A4.2
	K10G6.4	F37A4.3
	K10G6.5	F37A4.4
	K11D12.4	F37C12.10
	K11E4.3	F37C12.14
	K11G12.1	F37D6.3
	K11G9.5	F37E3.2
	K11G9.6	F38A1.1
	K11H12.10	F38A1.6
	K12B6.9	F38A5.3
	K12G11.3	F38B7.2
	M01B2.2	F38E1.10
	M01D1.2	F38E11.7
	M01D1.7	F38E9.6
	M01G12.14	F38H4.2
	M02B7.7	F38H4.6
	M02D8.7	F39B2.6
	M02E1.3	F39E9.3
	M02G9.2	F40A3.4
	M02G9.3	F40G12.6
	M02H5.11	F40G9.7
	M02H5.6	F40H3.2
	M03D4.3	F40H7.12
	M03E7.3	F41B5.2
	M04C7.4	F41C6.5
	M117.3	F41E6.15
	M162.11	F41E7.6
	M162.5	F41G3.1
	M162.8	F41G3.16
	M7.8	F41G3.17
	R01H10.5	F41G3.18
	R02C2.4	F41G3.21
	R02E12.4	F42A10.9
	R03G5.3	F42A6.1
	R05C11.2	F42A6.2
	R05F9.8	F42A9.3
	R05G6.5	F42A9.4
	R05G9.1	F42C5.2
	R05G9R.1	F42C5.5
	R05H10.1	F42D1.3
	R06A10.1	F42F12.6
	R07B1.8	F42F12.9
	R07C12.4	F42G10.1
	R07E3.3	F42G8.7
	R07G3.2	F42H10.2
	R07H5.10	F43C1.5
	R08A2.3	F43C11.10
	R08F11.7	F43C11.3
	R09A8.4	F43C11.6
	R09B5.13	F43C9.3
	R09B5.2	F43E2.5
	R09B5.3	F43E2.9
	R09B5.8	F43G9.13
	R09B5.9	F44A6.5
	R09D1.11	F44B9.2
	R09D1.7	F44D12.9
	R106.1	F44E2.9
	R10D12.17	F44E5.3
	R10D12.7	F44F4.1
	R10H1.2	F44F4.5
	R11A5.6	F44F4.9
	R11F4.3	F44G3.14
	R11G1.7	F44G4.3
	R11G10.2	F44G4.6
	R11G11.14	F45C12.11
	R11H6.4	F45D3.1
	R12A1.3	F45G2.5
	R12E2.14	F45H10.2
	R12E2.15	F45H10.5
	R12E2.8	F45H11.2
	R134.1	F46A8.6
	R13A5.3	F46B3.4
	R13D11.6	F46B6.13
	R148.1	F46C3.2
	R160.4	F46C5.3
	R186.2	F46E10.11
	T01B10.5	F46F2.3
	T01B7.8	F46F2.5
	T01C3.10	F46F3.3
	T01C3.11	F46G11.4
	T01C3.4	F46H5.5
	T01G6.3	F46H5.8
	T02B5.4	F46H6.5
	T02G5.14	F47B10.7
	T02G6.7	F47B3.7
	T02H6.10	F47C10.1
	T02H6.3	F47D12.1
	T03F7.3	F47D12.3
	T03G11.10	F47D12.6
	T04A6.4	F47F2.1
	T04B2.6	F47G9.3
	T04B2.8	F47H4.10
	T04C9.2	F47H4.9
	T04F8.7	F48C11.3
	T04F8.8	F48E3.7
	T04H1.1	F48E8.8
	T05A10.2	F48F5.6
	T05A7.10	F48G7.2
	T05B4.1	F48G7.4
	T05B4.4	F49A5.2
	T05B9.2	F49A5.7
	T05C1.1	F49C12.12
	T05C1.3	F49C12.13
	T05E11.7	F49C12.14
	T05G5.12	F49D11.7
	T06E4.10	F49E11.4
	T06E4.9	F49E12.10
	T06F4.3	F49E12.9
	T06G6.3	F49E7.2
	T07A5.5	F49F1.1
	T07D1.3	F49F1.12
	T07D1.5	F49F1.3
	T07D10.1	F49F1.7
	T07G12.5	F52A8.2
	T07H3.2	F52B11.5
	T07H3.3	F52D10.1
	T08A9.10	F52E1.7
	T08A9.11	F52F10.3
	T08A9.13	F52F12.1
	T08A9.2	F52F12.5
	T08B6.1	F52F12.8
	T08B6.6	F52F12.9
	T08B6.7	F52H3.1
	T08E11.1	F53A3.1
	T08E11.8	F53B2.8
	T08G3.12	F53C11.1
	T08G5.14	F53C3.11
	T08G5.15	F53F4.13
	T08G5.16	F53F4.16
	T10B9.10	F53F4.9
	T10B9.3	F53F8.6
	T10B9.8	F53G12.8
	T10C6.11	F53H4.2
	T10C6.12	F54B11.10
	T10C6.14	F54C1.6
	T10E10.6	F54C4.4
	T11A5.7	F54C9.11
	T12A7.3	F54D1.4
	T12A7.7	F54D12.9
	T12D8.10	F54D5.4
	T12D8.5	F54E2.1
	T13A10.12	F54E4.4
	T13F2.12	F55A3.5
	T14F9.5	F55A4.3
	T15H9.3	F55C10.5
	T17A3.10	F55C12.4
	T18D3.2	F55C12.6
	T19B10.11	F55C5.10
	T19B10.2	F55C5.11
	T19B10.3	F55C5.2
	T19C4.1	F55C9.1
	T19C4.2	F55D12.6
	T19D7.6	F55F1.2
	T19H12.11	F55G1.13
	T19H12.4	F55G1.15
	T19H12.6	F55G11.2
	T19H5.2	F55H12.2
	T20B3.13	F55H12.6
	T20B3.15	F56B3.1
	T20C4.1	F56B3.10
	T20C7.2	F56C3.8
	T20D3.1	F56D2.5
	T20D4.11	F56D5.2
	T20D4.15	F56D5.5
	T20D4.16	F56D6.1
	T20D4.7	F56D6.13
	T21B4.9	F56E10.4
	T21C9.8	F56F11.1
	T21D12.5	F56H1.2
	T21E12.5	F56H6.1
	T22B11.3	F56H6.7
	T22B7.3	F56H9.4
	T22C1.12	F57A8.8
	T22E5.3	F57B1.6
	T22F3.11	F57B10.14
	T22F3.12	F58A3.4
	T22F3.5	F58A3.5
	T22H2.1	F58A4.1
	T22H2.3	F58A4.14
	T22H2.4	F58A6.4
	T23B12.8	F58A6.8
	T23B3.3	F58A6.9
	T23B7.3	F58D5.6
	T23E7.6	F58E1.5
	T23F2.4	F58E6.7
	T24A6.8	F58F12.3
	T24C12.1	F58F12.4
	T24D5.1	F58F9.3
	T24D8.4	F58F9.4
	T25B6.3	F58F9.7
	T25B9.11	F58F9.9
	T25E12.9	F58G6.3
	T26E3.7	F58G6.7
	T26H2.5	F58H1.6
	T26H2.6	F59A1.10
	T26H5.10	F59A6.10
	T26H5.3	F59A6.12
	T26H5.5	F59A6.6
	T27A1.7	F59A7.5
	T27B7.7	F59B2.11
	T27C10.2	F59B8.1
	T27C10.7	F59C6.11
	T27C5.5	F59C6.14
	T28A11.7	F59E11.12
	T28A8.2	F59E11.5
	T28C12.1	F59E12.5
	T28C6.1	F59F3.5
	T28D9.12	F59F5.2
	T28F2.1	F59H6.12
	T28F4.5	H02F09.3
	T28F4.6	H04M03.12
	T28H10.4	H04M03.2
	VW02B12L.2	H05L03.3
	W01C9.2	H05L14.1
	W01C9.5	H06H21.10
	W01F3.2	H10E21.1
	W02A2.9	H12C20.3
	W02B3.7	H12C20.6
	W02D7.11	H12D21.9
	W02D7.8	H14A12.6
	W03C9.5	H14A12.7
	W03D2.10	H20E11.1
	W03D2.2	H20E11.3
	W03D2.9	H20J04.1
	W03D8.3	H23L24.5
	W03F8.6	H23N18.1
	W03F9.4	H23N18.3
	W03G9.5	H31G24.1
	W03G9.8	H38K22.6
	W04A8.2	H38K22.7
	W04E12.1	K01A2.8
	W04G3.11	K01B6.4
	W04G5.9	K01C8.8
	W05B10.4	K01D12.11
	W05B2.2	K01D12.15
	W05G11.5	K01D12.8
	W05H5.7	K02B12.9
	W05H7.4	K02D7.3
	W06A11.1	K02E11.10
	W06A7.5	K02E11.3
	W06G6.10	K02E11.4
	W06G6.11	K02E11.5
	W07A8.5	K02E11.7
	W07B8.4	K02E2.8
	W07G1.6	K02E7.11
	W08A12.2	K02F3.8
	W08A12.4	K02G10.3
	W08E12.3	K03B8.11
	W08F4.10	K03B8.8
	W08F4.11	K03B8.9
	W09C5.9	K03D3.2
	W09D12.1	K03D3.5
	W09G12.7	K03D7.8
	W09G3.1	K03E6.6
	W09H1.3	K03H1.12
	W10G11.1	K03H1.4
	W10G11.2	K04C1.4
	Y102A5C.36	K04C2.7
	Y104H12D.4	K04C2.8
	Y105C5A.13	K04D7.6
	Y105C5B.16	K04G2.9
	Y105C5B.8	K05B2.4
	Y106G6G.3	K05C4.10
	Y10G11A.2	K05F1.10
	Y110A2AL.6	K05F1.8
	Y110A7A.20	K05F6.5
	Y113G7A.11	K06A5.3
	Y116A8B.5	K06A9.1
	Y116A8C.25	K06A9.3
	Y116A8C.5	K06C4.6
	Y116F11B.13	K06H7.2
	Y116F11B.8	K07A1.4
	Y119C1B.11	K07A1.6
	Y119D3A.4	K07C5.2
	Y18D10A.16	K07C5.5
	Y18H1A.14	K07C5.9
	Y1H11.1	K07D4.4
	Y22D7AL.16	K07E8.6
	Y22D7AR.5	K07F5.1
	Y22F5A.6	K07H8.12
	Y24D9A.7	K07H8.7
	Y25C1A.10	K08B4.3
	Y32B12A.4	K08C7.7
	Y32G9A.10	K08D8.1
	Y32G9A.11	K08D8.3
	Y32H12A.1	K08D8.5
	Y34D9A.8	K08D8.6
	Y34F4.1	K08E7.7
	Y34F4.3	K08E7.8
	Y37A1B.4	K08F4.12
	Y37F4.8	K08F4.4
	Y38C1AA.9	K08H2.5
	Y38E10A.11	K09C4.7
	Y38E10A.15	K09C8.6
	Y38E10A.18	K09D9.1
	Y38E10A.20	K09G1.2
	Y38F2AL.5	K09H11.10
	Y38H6C.18	K09H9.1
	Y38H6C.7	K09H9.8
	Y38H8A.5	K10B2.2
	Y39A1C.1	K10B2.3
	Y39A3CL.3	K10B3.1
	Y39A3CR.8	K10B3.9
	Y39G10AR.20	K10C2.7
	Y40B10A.3	K10C3.3
	Y40B10A.6	K10C8.4
	Y40H7A.1	K10D11.1
	Y40H7A.4	K10D11.5
	Y41D4B.20	K10D11.7
	Y41D4B.26	K10D2.7
	Y41E3.12	K10D3.6
	Y41G9A.10	K10G4.3
	Y41G9A.5	K10H10.10
	Y43C5A.3	K11G9.1
	Y43F4A.3	K11H12.3
	Y43F4A.4	K11H12.4
	Y43F8B.13	K11H3.3
	Y43F8C.1	K11H3.5
	Y44E3A.3	K11H3.6
	Y44E3B.2	K11H3.7
	Y45F10B.15	K12C11.5
	Y45F10C.6	K12D12.4
	Y45F10D.6	K12G11.1
	Y45G5AL.2	K12H4.5
	Y46B2A.3	K12H6.4
	Y46C8AR.1	K12H6.8
	Y46E12A.1	K12H6.9
	Y46E12BR.1	M01A12.3
	Y46G5A.26	M01B2.6
	Y46H3A.4	M01F1.6
	Y46H3A.5	M02A10.1
	Y47D3A.32	M02B1.4
	Y47H10A.3	M02H5.1
	Y48A6B.8	M02H5.8
	Y48C3A.1	M03A8.3
	Y48E1B.15	M03B6.1
	Y48E1B.16	M03D4.1
	Y48E1B.9	M04B2.5
	Y48G1BL.7	M04C3.1
	Y48G1C.9	M04C9.3
	Y48G9A.10	M04C9.4
	Y48G9A.7	M04D8.1
	Y49C4A.9	M04D8.2
	Y49E10.25	M04D8.7
	Y49F6B.12	M05B5.6
	Y49F6B.5	M106.7
	Y49F6C.7	M153.2
	Y4C6B.2	M162.7
	Y50D4A.5	M163.8
	Y50E8A.1	M163.9
	Y50E8A.17	M176.10
	Y50E8A.3	M176.6
	Y51A2B.5	M176.8
	Y51A2D.11	M18.2
	Y51A2D.12	M199.9
	Y51B9A.7	M28.4
	Y51H4A.5	M28.8
	Y52E8A.1	M7.10
	Y53C12A.2	M7.12
	Y53F4B.17	M7.9
	Y53F4B.37	M88.1
	Y53F4B.6	R01B10.3
	Y53G8AR.1	R01H2.7
	Y53H1A.3	R01H2.8
	Y54E2A.9	R02D5.9
	Y54F10BM.7	R02E4.3
	Y54G2A.20	R02F2.6
	Y54G2A.37	R03A10.1
	Y54G2A.8	R03H10.4
	Y54G9A.10	R04F11.4
	Y55B1AR.3	R04F11.5
	Y55B1BR.6	R05A10.2
	Y55F3BR.4	R05A10.4
	Y55F3C.10	R05C11.4
	Y57A10A.35	R05D3.12
	Y57G11C.499	R05G9.2
	Y57G7A.4	R05H5.2
	Y57G7A.8	R06C7.3
	Y58A7A.2	R06F6.7
	Y59H11AM.1	R07A4.2
	Y59H11AM.4	R07B1.11
	Y5H2B.7	R07B1.2
	Y60A3A.15	R07B5.7
	Y60A3A.2	R07B7.11
	Y60A9A.1	R07B7.6
	Y60C6A.1	R07C3.13
	Y61B8A.4	R07C3.9
	Y62E10A.19	R07E5.17
	Y62E10A.3	R07G3.6
	Y62H9A.10	R07H5.4
	Y64H9A.1	R08B4.5
	Y65B4BR.1	R08C7.8
	Y65B4BR.9	R08F11.4
	Y67D8C.6	R09D1.10
	Y68A4A.13	R09E10.5
	Y69A2AR.8	R09E10.8
	Y69F12A.3	R09E12.9
	Y69H2.10	R09H10.7
	Y6E2A.4	R102.8
	Y71A12B.6	R10D12.6
	Y71F9AL.6	R10D12.8
	Y71F9AR.4	R10E11.2
	Y71G12B.18	R10F2.5
	Y71G12B.7	R10H10.4
	Y73B3A.5	R11D1.3
	Y73B3B.2	R11F4.2
	Y73B6A.2	R11G11.6
	Y73B6BL.10	R11G11.7
	Y73B6BL.22	R12B2.7
	Y73B6BL.36	R12C12.7
	Y73F8A.12	R12E2.4
	Y73F8A.31	R13D7.2
	Y75B8A.33	R13D7.7
	Y75B8A.34	R13F6.3
	Y76B12C.9	R13F6.5
	Y77E11A.14	R13H4.7
	Y79H2A.4	R13H9.4
	Y7A5A.10	R13H9.5
	Y7A5A.6	R151.4
	Y80D3A.7	R17.1
	Y82E9BL.16	R186.8
	Y82E9BR.11	R31.3
	Y82E9BR.21	R90.3
	Y82E9BR.23	R90.5
	Y82E9BR.3	T01B10.2
	Y82E9BR.6	T01B11.4
	Y87G2A.12	T01B7.9
	Y87G2A.20	T01C1.4
	Y94H6A.12	T01C3.2
	Y94H6A.6	T01C8.2
	Y95B8A.2	T01C8.3
	Y95D11A.2	T01G6.5
	Y9C2UA.2	T01H10.7
	Y9C9A.1	T02B11.8
	Y9C9A.13	T02D1.8
	Y9C9A.3	T02E1.1
	ZC132.9	T03D3.1
	ZC142.1	T03D8.7
	ZC15.3	T03F1.11
	ZC15.6	T03F1.12
	ZC168.2	T03F6.10
	ZC168.5	T03F6.8
	ZC204.13	T03G11.8
	ZC21.10	T04A6.1
	ZC239.10	T04A8.5
	ZC239.17	T04C12.11
	ZC239.5	T04C12.3
	ZC262.4	T04F3.4
	ZC328.5	T04H1.7
	ZC334.7	T05A1.3
	ZC334.8	T05A1.5
	ZC373.2	T05A10.3
	ZC374.1	T05A10.5
	ZC395.5	T05A7.5
	ZC404.1	T05B11.4
	ZC47.13	T05B11.6
	ZC487.5	T05C12.1
	ZC504.1	T05C12.3
	ZK1010.6	T05C12.8
	ZK112.5	T05C3.7
	ZK1240.10	T05E12.6
	ZK1240.6	T05E8.2
	ZK1248.17	T05F1.5
	ZK1290.10	T05G5.4
	ZK1320.4	T05H4.7
	ZK177.10	T06E6.15
	ZK177.9	T06E6.3
	ZK250.8	T07D10.3
	ZK262.4	T07E3.2
	ZK337.1	T07F10.6
	ZK354.11	T07H6.1
	ZK381.3	T07H8.5
	ZK402.1	T08A9.7
	ZK470.1	T08A9.8
	ZK488.1	T08B2.8
	ZK546.6	T08D10.3
	ZK550.1	T08E11.7
	ZK550.2	T08G11.5
	ZK6.8	T08G5.1
	ZK637.15	T08G5.10
	ZK666.6	T08G5.12
	ZK673.1	T08G5.3
	ZK686.5	T09A12.5
	ZK688.4	T09A5.15
	ZK697.14	T09A5.6
	ZK75.1	T09A5.7
	ZK75.2	T09B4.3
	ZK783.5	T09B4.4
	ZK783.6	T09E11.2
	ZK836.3	T09F5.8
	ZK84.7	T09F5.9
	ZK856.6	T09H2.1
	ZK863.5	T10B9.2
	ZK970.6	T10B9.9
	ZK970.7	T10E10.3
	ZK993.2	T10E9.6
	ZK994.6	T10F2.5
		T10G3.6
		T10H4.11
		T10H9.5
		T11F9.5
		T11F9.6
		T12A7.4
		T12B5.1
		T12B5.10
		T12B5.6
		T12B5.8
		T13B5.6
		T13F2.5
		T13F3.5
		T13F3.6
		T13F3.8
		T13G4.6
		T14A8.2
		T14D7.3
		T14E8.3
		T14G10.4
		T14G8.2
		T15B12.1
		T17A3.3
		T17A3.7
		T17A3.8
		T17H7.1
		T18D3.5
		T18D3.9
		T19A5.4
		T19B4.4
		T19C3.7
		T19C4.6
		T19D12.4
		T19D12.7
		T19D2.2
		T19D2.3
		T19D7.1
		T19E7.1
		T19H12.9
		T20B3.14
		T20D3.2
		T20F7.3
		T20G5.8
		T20H4.2
		T20H9.2
		T21B10.6
		T21B4.2
		T21C12.4
		T21C9.11
		T21C9.4
		T21D11.1
		T21D12.14
		T21E8.1
		T21E8.2
		T21G5.2
		T22B7.7
		T22C1.2
		T22C1.4
		T22D1.11
		T22E5.1
		T22F7.4
		T22G5.2
		T22G5.4
		T22G5.7
		T22H6.5
		T23B3.5
		T23D8.6
		T23E1.3
		T23F2.5
		T23G11.6
		T23H4.1
		T23H4.3
		T24A6.1
		T24B8.5
		T24C12.4
		T24C4.4
		T24C4.7
		T24D3.2
		T24H10.7
		T24H7.4
		T25B2.3
		T25B6.4
		T25B9.12
		T25C12.4
		T25D10.1
		T26A5.8
		T26A8.2
		T26A8.3
		T26C11.8
		T26E3.1
		T26E3.10
		T26E3.6
		T26E4.12
		T26G10.5
		T27A3.5
		T27B7.3
		T27B7.5
		T27E4.4
		T27E4.6
		T27E9.8
		T28A11.17
		T28A11.19
		T28B4.4
		T28B8.5
		T28D6.2
		T28D6.3
		T28D9.7
		T28D9.9
		T28F3.6
		T28H11.8
		VC5.6
		VY10G11R.2
		VZK822L.2
		W01A11.4
		W01B11.6
		W01B6.3
		W01C9.1
		W01C9.4
		W01D2.1
		W01D2.6
		W02D3.12
		W02D9.7
		W02F12.4
		W03A5.3
		W03B1.3
		W03B1.7
		W03F11.3
		W03F8.9
		W03F9.9
		W03G11.2
		W03G9.6
		W03H1.2
		W04C9.2
		W04E12.7
		W04E12.9
		W04G3.12
		W04H10.2
		W04H10.4
		W05B2.5
		W05B2.6
		W05E7.3
		W06A11.2
		W06A7.4
		W06D11.2
		W06D11.3
		W06D4.3
		W07G4.1
		W07G4.6
		W08F4.2
		W08F4.9
		W09G10.6
		W10C8.4
		W10C8.6
		W10G11.12
		W10G11.3
		W10G11.4
		Y102A11A.5
		Y102A11A.7
		Y102A11A.9
		Y102E9.5
		Y105C5A.17
		Y105C5B.5
		Y105E8B.11
		Y106G6A.4
		Y106G6D.2
		Y106G6D.6
		Y106G6D.8
		Y106G6H.16
		Y110A2AL.3
		Y110A2AM.4
		Y110A7A.15
		Y110A7A.21
		Y110A7A.3
		Y116A8B.4
		Y116A8C.44
		Y116F11A.3
		Y119D3A.3
		Y119D3B.15
		Y119D3B.21
		Y119D3B.7
		Y119D3B.9
		Y14H12A.1
		Y17D7B.2
		Y17G7B.19
		Y18H1A.1
		Y18H1A.8
		Y22D7AL.11
		Y22D7AL.14
		Y22D7AR.9
		Y23B4A.2
		Y23H5B.8
		Y25C1A.2
		Y26D4A.2
		Y27F2A.6
		Y32B12C.1
		Y32F6B.3
		Y32G9A.13
		Y34B4A.9
		Y34D9A.11
		Y34F4.4
		Y37D8A.6
		Y37E3.3
		Y37H2A.13
		Y37H2A.14
		Y38E10A.24
		Y38F1A.6
		Y38F1A.7
		Y38F1A.9
		Y38H6C.1
		Y38H6C.20
		Y38H6C.23
		Y38H6C.9
		Y38H8A.2
		Y39A1A.2
		Y39B6A.27
		Y39E4A.1
		Y39G10AR.15
		Y39G10AR.6
		Y39G8B.7
		Y40A1A.1
		Y40B1B.7
		Y40C7B.4
		Y40H4A.2
		Y41C4A.17
		Y41C4A.18
		Y41D4B.14
		Y41D4B.16
		Y41D4B.18
		Y42A5A.3
		Y42G9A.2
		Y42H9AR.5
		Y43C5A.1
		Y43C5A.7
		Y43C5B.3
		Y43F4B.10
		Y43F8C.11
		Y43F8C.16
		Y43F8C.18
		Y43F8C.2
		Y44A6B.4
		Y44A6D.2
		Y44A6E.1
		Y44E3A.1
		Y45F10A.5
		Y45F10B.14
		Y45F10C.2
		Y45F10C.4
		Y45F10D.2
		Y45F3A.8
		Y46C8AL.3
		Y46G5A.14
		Y46G5A.20
		Y46G5A.8
		Y46H3A.2
		Y46H3A.3
		Y47D3A.13
		Y47D3A.2
		Y47D3A.20
		Y47D7A.16
		Y47D9A.3
		Y47G6A.27
		Y47H9B.2
		Y47H9C.14
		Y47H9C.4
		Y48A6B.4
		Y48B6A.9
		Y48E1B.11
		Y48E1B.8
		Y48G10A.6
		Y48G8AL.12
		Y49C4A.8
		Y49F6A.5
		Y49F6B.6
		Y49F6C.2
		Y4C6A.3
		Y4C6A.4
		Y50D4B.7
		Y50E8A.12
		Y50E8A.2
		Y51A2D.10
		Y51A2D.18
		Y51A2D.21
		Y51B9A.5
		Y51B9A.8
		Y51H4A.25
		Y51H4A.26
		Y51H4A.9
		Y51H7BR.2
		Y51H7BR.4
		Y51H7C.8
		Y52D5A.1
		Y52E8A.3
		Y52E8A.4
		Y53C10A.15
		Y53C12A.7
		Y53C12C.1
		Y53F4B.14
		Y53F4B.31
		Y53G8AM.5
		Y53G8B.1
		Y53H1B.4
		Y54F10BM.12
		Y54G2A.12
		Y54G2A.32
		Y54G2A.39
		Y54G2A.41
		Y54G2A.44
		Y54G2A.48
		Y54G2A.49
		Y54G2A.9
		Y55F3C.2
		Y56A3A.15
		Y57A10A.11
		Y57A10C.11
		Y57E12AL.2
		Y57G11B.97
		Y57G11C.40
		Y57G11C.47
		Y57G11C.50
		Y57G7A.2
		Y57G7A.3
		Y58A7A.4
		Y58A7A.5
		Y58A7A.6
		Y59E9AL.6
		Y60A3A.21
		Y61A9LA.7
		Y62H9A.3
		Y62H9A.5
		Y64H9A.2
		Y66A7A.1
		Y66A7A.7
		Y66C5A.1
		Y67A10A.4
		Y67D8C.8
		Y69A2AL.1
		Y6B3B.10
		Y6G8.14
		Y70D2A.2
		Y71G12B.21
		Y71G12B.27
		Y73B6A.3
		Y73B6BL.13
		Y73B6BL.32
		Y73B6BL.37
		Y73B6BL.42
		Y73B6BL.43
		Y73C8C.9
		Y73E7A.4
		Y73F4A.1
		Y73F4A.3
		Y73F8A.13
		Y73F8A.15
		Y73F8A.17
		Y73F8A.2
		Y74E4A.1
		Y75B8A.18
		Y75B8A.23
		Y75B8A.28
		Y7A5A.11
		Y82E9BL.10
		Y82E9BL.11
		Y82E9BL.13
		Y82E9BL.15
		Y82E9BL.19
		Y82E9BL.2
		Y82E9BL.3
		Y82E9BL.7
		Y82E9BR.22
		Y87G2A.16
		Y92H12BR.4
		Y94H6A.10
		Y97E10AL.1
		Y9C12A.1
		Y9C9A.8
		ZC116.2
		ZC132.3
		ZC15.1
		ZC15.8
		ZC155.5
		ZC190.7
		ZC190.8
		ZC196.4
		ZC196.6
		ZC204.15
		ZC239.12
		ZC334.10
		ZC334.11
		ZC334.3
		ZC376.2
		ZC376.8
		ZC443.1
		ZC449.4
		ZC455.10
		ZC455.6
		ZC47.14
		ZC482.1
		ZC482.2
		ZC8.1
		ZK105.1
		ZK105.6
		ZK1055.6
		ZK121.1
		ZK1236.5
		ZK1236.9
		ZK1240.9
		ZK1248.19
		ZK1248.4
		ZK1251.1
		ZK1290.1
		ZK1290.11
		ZK1290.5
		ZK1320.13
		ZK180.1
		ZK228.3
		ZK265.1
		ZK265.4
		ZK287.9
		ZK328.7
		ZK380.1
		ZK384.6
		ZK39.2
		ZK39.3
		ZK455.8
		ZK484.5
		ZK512.10
		ZK512.9
		ZK546.11
		ZK546.4
		ZK563.2
		ZK6.10
		ZK6.11
		ZK616.9
		ZK622.4
		ZK622.5
		ZK632.9
		ZK637.11
		ZK637.4
		ZK652.2
		ZK666.11
		ZK669.5
		ZK673.6
		ZK682.7
		ZK688.10
		ZK688.11
		ZK697.8
		ZK75.3
		ZK757.1
		ZK795.2
		ZK829.1
		ZK829.5
		ZK856.7
		ZK867.3
		ZK892.1
		ZK892.2
		ZK896.5
		ZK909.6
		ZK930.5
		ZK970.3
		ZK970.4
		ZK973.4

## Sheet: TableS12B
Genes down-regulated by infection with fungal and bacterial pathogens (RNA-seq)
Pathogen	D. coniospora only	Harposporium only	Three bacteria only	D. coniospora + Harposporium	Harposporium + three bacteria	D. coniospora + three bacteria	Two fungi + three bacteria
Number of genes	2029	1415	129	272	6	6	0
	AC3.5	2RSSE.1	AH10.4	AH9.1	F35C5.1	C01B10.5
	AC3.6	2RSSE.2	B0205.12	B0198.3	F36H9.8	F42A6.2
	AH6.7	4R79.2	B0213.2	B0272.1	F45F2.12	R07C3.13
	B0024.1	AH9.4	B0213.3	B0391.4	F56D6.9	T22G5.7
	B0024.6	B0024.12	B0284.3	B0412.1	R01B10.2	W10G6.1
	B0047.4	B0034.3	B0412.4	B0432.5	Y40B10A.6	Y38E10A.16
	B0207.2	B0035.8	C03G5.7	B0496.3
	B0207.5	B0041.4	C06B8.8	C02C2.5
	B0222.1	B0047.2	C06G3.3	C02D4.1
	B0228.1	B0205.5	C08F11.11	C02D5.1
	B0228.4	B0212.1	C09H10.2	C03F11.1
	B0244.10	B0213.15	C14B9.10	C03H5.6
	B0244.7	B0218.8	C17F4.11	C05B5.4
	B0252.3	B0222.7	C18A3.9	C05E11.4
	B0286.3	B0222.8	C23G10.11	C06B3.2
	B0294.1	B0244.2	C24H11.5	C06C3.3
	B0294.3	B0250.1	C25A8.2	C06E1.4
	B0303.16	B0273.2	C25H3.6	C06E2.1
	B0304.3	B0273.3	C26F1.9	C06H2.5
	B0310.5	B0273.4	C27A7.8	C07G3.8
	B0334.6	B0280.2	C29F9.13	C08H9.1
	B0336.11	B0280.7	C31H5.4	C08H9.14
	B0336.9	B0284.4	C35C5.9	C09E10.2
	B0344.2	B0302.2	C45B2.3	C09E7.2
	B0365.5	B0302.4	C47E12.12	C09E8.2
	B0393.5	B0310.6	C49F5.7	C09G5.6
	B0399.1	B0331.2	C50F4.6	C11H1.5
	B0403.3	B0336.2	C53C11.2	C12D5.10
	B0410.3	B0348.5	C54F6.5	C12D5.8
	B0454.2	B0350.2	C55A1.6	C14A11.5
	B0454.3	B0391.5	E02H9.4	C14A4.15
	B0478.1	B0393.4	E04F6.8	C15F1.2
	B0478.3	B0454.8	F01F1.14	C16C8.2
	B0491.2	B0462.1	F09F7.6	C17E7.8
	B0495.4	B0495.8	F13H8.12	C18C4.7
	B0496.1	B0507.10	F15E6.10	C18D4.2
	B0496.2	B0507.7	F15E6.3	C18H2.4
	B0524.4	B0507.8	F15E6.4	C23F12.1
	B0554.2	B0524.2	F15E6.8	C23F12.3
	B0554.7	B0554.6	F16B4.7	C24A8.1
	B0563.2	B0564.4	F20D1.10	C24B9.4
	C01B10.3	BE0003N10.3	F23A7.1	C24H12.10
	C01B12.1	C01B7.1	F23A7.4	C25B8.5
	C01B9.1	C01F1.5	F23B2.13	C25F9.2
	C01F1.3	C01G12.7	F23D12.7	C25F9.4
	C01G10.4	C01G6.1	F26E4.6	C29F3.6
	C01G5.9	C02B10.5	F28F5.4	C32C4.2
	C01H6.2	C02B10.6	F30A10.11	C34F6.1
	C01H6.8	C02B4.1	F30A10.13	C35D10.12
	C02B4.2	C02F12.1	F32D1.2	C36E8.2
	C02D4.2	C02G6.2	F35H10.5	C42D8.5
	C02D5.2	C03A7.14	F37C4.7	C45G7.1
	C02E7.1	C03A7.2	F38E9.6	C46C2.6
	C02F5.8	C03B8.1	F41E7.4	C47E12.6
	C02G6.1	C03B8.2	F41E7.7	C50F7.1
	C02H6.1	C03C10.2	F44E5.1	C50H11.8
	C02H7.1	C03E10.3	F44E7.3	C50H2.3
	C02H7.2	C03H5.4	F47G4.6	C56G7.2
	C03A3.1	C04D8.1	F53C11.9	D2062.5
	C03A3.3	C04E12.11	F56D6.10	D2063.2
	C03A7.3	C04E12.12	F56D6.8	E01G4.6
	C03B1.2	C04F6.3	F56E10.4	E03G2.4
	C03F11.4	C04G2.11	F56H9.2	F08D12.4
	C03H5.7	C04G2.2	F57B10.14	F08F1.1
	C04C3.3	C04G2.7	F58D5.2	F09A5.3
	C04C3.6	C04G6.13	H06O01.4	F09C12.1
	C04E12.4	C04H5.3	H12I13.6	F09E10.7
	C04E12.5	C05A9.2	H34I24.1	F13E9.13
	C04E12.7	C05B5.6	H38K22.4	F15A4.9
	C04E6.12	C05B5.9	JC8.14	F15A8.5
	C04E6.2	C05C8.8	JC8.8	F15D3.1
	C04E6.4	C05C9.2	K03H1.3	F15H9.4
	C04E6.6	C05D10.1	K03H1.4	F16B4.3
	C04F5.3	C05D12.2	K08E7.4	F17A2.3
	C04F5.7	C05E4.7	K09F5.3	F19G12.3
	C04G6.1	C05E4.9	K10C2.7	F21A10.1
	C04G6.10	C06A5.2	K11G9.6	F21A10.4
	C05A9.1	C06B8.10	M02E1.3	F21F12.1
	C05C8.3	C06B8.7	M199.9	F22D6.10
	C05C9.3	C06E8.5	R09B3.2	F22F1.2
	C05D10.2	C06G1.4	R11.4	F23B2.10
	C05D11.5	C07A12.7	R12B2.7	F25G6.7
	C05D12.3	C07G1.1	T05G5.4	F26G1.6
	C05D2.4	C07G1.2	T08G5.10	F28H7.4
	C05E11.5	C07G1.7	T09A12.5	F31A9.3
	C05E11.7	C08A9.3	T10B11.1	F31B12.3
	C05E7.1	C08C3.4	T15B7.12	F32D1.3
	C05E7.2	C08E3.10	T24D8.3	F32D1.8
	C05G5.3	C08E3.13	T26H5.9	F33E2.10
	C06A8.1	C08E3.6	W01B6.7	F34D10.6
	C06B3.3	C08E3.8	W01D2.1	F35H12.1
	C06B3.7	C08F11.14	W02D9.6	F37C12.12
	C06E1.3	C08G5.4	W02D9.7	F38A3.2
	C06E1.5	C08G9.2	W08A12.2	F38B6.5
	C06E1.7	C08H9.10	W08F4.11	F38C2.4
	C06E1.8	C08H9.11	Y110A2AL.1	F38E11.12
	C06E2.8	C08H9.7	Y111B2A.2	F39E9.1
	C06E7.1	C09E8.3	Y17G7B.1	F39E9.12
	C06G1.2	C09F12.3	Y17G9B.2	F40G12.4
	C06G1.5	C09F9.2	Y22D7AR.10	F40G12.5
	C06H5.6	C09G1.4	Y37D8A.19	F41E7.3
	C07A4.2	C09G12.8	Y37E11B.7	F41G3.2
	C07A9.11	C09G5.4	Y38E10A.11	F42D1.2
	C07A9.4	C09G9.3	Y39A3CL.3	F43C11.2
	C07A9.6	C09H10.7	Y39A3CR.4	F44E7.7
	C07B5.6	C09H10.8	Y39B6A.5	F45D11.1
	C07D10.6	C09H10.9	Y41D4B.5	F45F2.13
	C07F11.2	C09H5.4	Y43F8C.18	F46H5.6
	C07G3.2	C10A4.8	Y43F8C.2	F47A4.1
	C08A9.1	C10C6.2	Y45F10C.6	F47B8.12
	C08B6.1	C10E2.4	Y51A2D.9	F47E1.3
	C08B6.4	C10G11.10	Y53F4B.14	F48C11.2
	C08C3.3	C10G11.9	Y54G9A.9	F49C5.4
	C08E8.1	C11G10.2	Y57G11C.5	F49F1.11
	C08E8.11	C11H1.8	Y57G11C.52	F49F1.8
	C08F11.12	C12D8.12	Y68A4A.13	F49F1.9
	C08F11.4	C12D8.16	Y69A2AR.3	F49H12.3
	C08H9.5	C13C4.4	Y71F9AL.6	F52E1.4
	C09D1.1	C13D9.3	Y71F9B.4	F53A9.5
	C09D1.2	C14A6.5	Y71G12B.14	F53B1.3
	C09D4.6	C14C11.1	Y71H2B.4	F54A5.3
	C09G4.2	C14E2.2	Y73C8C.2	F54B11.7
	C09G5.5	C14F11.2	Y82E9BR.3	F54C1.8
	C10A4.4	C15A7.2	Y94H6A.12	F54D10.9
	C10A4.6	C15C6.3	ZC373.2	F54F7.7
	C10E2.1	C16A11.7	ZK287.8	F55G11.9
	C10F3.7	C16B8.4	ZK520.5	F56A11.7
	C10G8.5	C16C10.9	ZK652.2	F56C3.6
	C10H11.6	C16C8.10	ZK813.2	F56D2.4
	C11D2.6	C16D6.1		F57A8.4
	C11E4.1	C17E7.1		F57C7.4
	C11E4.2	C17F3.3		F58H7.1
	C12C8.1	C17F4.6		F59A6.11
	C12C8.2	C17G10.6		F59D8.1
	C12D12.1	C17H1.6		H03G16.4
	C12D5.9	C17H11.6		H22K11.3
	C12D8.5	C18B2.6		H28G03.1
	C13C4.7	C18F10.8		K01D12.4
	C13D9.7	C18G1.6		K02F6.4
	C14A4.9	C18H7.4		K02G10.7
	C14B4.2	C18H9.2		K07D4.6
	C14C11.5	C23H4.1		K08F4.11
	C14C6.12	C23H4.8		K08H2.1
	C14F11.7	C23H5.11		K09C6.1
	C14F5.3	C24G7.1		K09H9.3
	C14F5.4	C24H11.8		K10H10.4
	C14H10.1	C24H12.9		K11G12.2
	C15A11.1	C25B8.4		M01H9.5
	C15A11.4	C25B8.8		M02G9.1
	C15C7.1	C25E10.7		M03F4.2
	C15C7.4	C25F6.2		M110.8
	C15C8.5	C25G4.1		M28.1
	C15F1.1	C25G4.7		R02C2.3
	C15H9.7	C25G6.4		R03H10.2
	C16A3.10	C26B2.8		R03H10.6
	C16B8.1	C27A12.5		R05H11.2
	C16C2.1	C27D6.11		R07A4.3
	C16C4.4	C27D9.2		R07C3.12
	C16C8.17	C27H5.3		R08E5.3
	C16D6.2	C28A5.4		R09D1.6
	C16D9.2	C28C12.5		R12A1.2
	C16D9.5	C28D4.4		R134.2
	C16E9.4	C28D4.5		R13A5.4
	C17B7.5	C28H8.5		R13D11.8
	C17C3.1	C28H8.8		T01C4.1
	C17C3.11	C29E4.10		T02G6.11
	C17C3.12	C29E4.9		T02G6.2
	C17C3.15	C29E6.4		T04F8.9
	C17C3.18	C29F3.3		T05A8.5
	C17C3.19	C29F3.5		T05E7.2
	C17C3.6	C29F4.3		T05E8.1
	C17E7.6	C29F5.2		T05H10.8
	C17F4.10	C29F9.7		T06A1.4
	C17F4.2	C30F2.1		T06D4.4
	C17F4.4	C30G4.2		T07G12.3
	C17G1.6	C30G4.5		T08G11.3
	C17H11.1	C30G7.2		T08H4.2
	C17H11.4	C31G12.4		T09A5.2
	C17H12.14	C31H2.3		T09B4.7
	C17H12.6	C32A9.1		T10B10.5
	C17H12.9	C32B5.12		T10D4.5
	C18A11.7	C32B5.7		T10E10.5
	C18A3.6	C32B5.8		T11A5.1
	C18B12.3	C32B5.9		T11F9.2
	C18B2.1	C32C4.3		T12C9.1
	C18C4.2	C32E12.5		T13F3.7
	C18C4.3	C32E8.2		T17A3.9
	C18E3.7	C32E8.6		T19D2.1
	C18E9.5	C33A11.1		T20G5.5
	C18F10.2	C33B4.3		T20H9.4
	C18F10.5	C33D9.10		T21C12.1
	C18H7.13	C33E10.1		T21C9.7
	C18H7.2	C33E10.5		T21E12.3
	C23G10.6	C33H5.16		T22G5.1
	C23H3.2	C33H5.4		T23F4.4
	C23H4.7	C34B2.4		T23H2.4
	C23H5.1	C34E7.3		T27A8.5
	C23H5.9	C35B8.1		T28A11.6
	C24A11.9	C35D6.3		W01A8.3
	C24A3.6	C35D6.4		W02B3.6
	C24F3.6	C35E7.10		W03G11.4
	C24G6.7	C36A4.5		W05B5.2
	C24G7.4	C36B7.5		W05G11.6
	C25D7.4	C36B7.8		W06B11.4
	C25E10.1	C36C9.2		W07A12.8
	C25E10.3	C36E6.1		W08G11.1
	C25F6.3	C36E6.8		W09C3.8
	C25F6.4	C36F7.4		W10C8.1
	C25F9.1	C37A5.1		Y102A5B.1
	C25G6.3	C37A5.4		Y105E8A.7
	C26B2.3	C37A5.8		Y106G6G.6
	C26B9.5	C37C3.7		Y113G7A.5
	C26B9.7	C37C3.8		Y113G7B.15
	C26C6.3	C37F5.1		Y116A8C.14
	C26D10.7	C37H5.13		Y116F11B.1
	C26E6.1	C37H5.6		Y116F11B.9
	C26F1.6	C38C3.5		Y22D7AR.7
	C26G2.1	C38D4.1		Y23H5A.8
	C27A12.4	C38D9.8		Y2C2A.1
	C27A2.4	C39B5.1		Y37A1A.4
	C27A2.5	C39E6.2		Y37A1B.13
	C27A2.7	C39E9.6		Y37A1B.15
	C27C7.3	C40H5.2		Y37E11AL.1
	C27H5.5	C41G7.2		Y38F1A.4
	C27H5.6	C41H7.4		Y38H6A.2
	C27H6.1	C41H7.5		Y41C4A.1
	C29E6.1	C41H7.6		Y41G9A.4
	C29E6.2	C42D4.3		Y43F8B.12
	C29F3.7	C42D8.2		Y46G5A.24
	C29F7.3	C43E11.6		Y46G5A.29
	C29F9.6	C44B9.6		Y47H9C.12
	C29H12.3	C44C10.10		Y49E10.9
	C30A5.10	C44C8.6		Y4C6A.2
	C30A5.7	C44F1.2		Y51A2D.4
	C30F2.3	C44H4.6		Y51H4A.32
	C30F8.2	C44H9.1		Y53F4B.23
	C30G12.1	C44H9.8		Y53F4B.25
	C30G12.2	C45E5.3		Y53F4B.27
	C30G4.6	C45G7.3		Y53F4B.5
	C30H6.1	C45G7.4		Y54E10BL.1
	C30H6.12	C45G9.1		Y54E2A.1
	C30H6.3	C46A5.3		Y55F3AM.14
	C30H6.5	C46F4.3		Y57G11B.1
	C31A11.1	C46H3.2		Y57G11C.18
	C31C9.1	C47A4.1		Y57G11C.23
	C31E10.7	C47C12.3		Y69A2AR.9
	C31G12.2	C47D12.7		Y70C5C.5
	C31H1.1	C47E8.6		Y70D2A.1
	C31H2.2	C47F8.2		Y71A12B.13
	C31H2.4	C47F8.8		Y71A12B.8
	C31H5.1	C47G2.1		Y71D11A.3
	C32B5.1	C48D5.1		Y71G12B.11
	C32B5.11	C48G7.3		Y73B3B.3
	C32B5.3	C49A1.4		Y7A5A.8
	C32C4.5	C49D10.10		Y82E9BL.12
	C32E12.2	C49D10.3		ZC116.3
	C32E12.3	C50B6.6		ZC13.2
	C32H11.13	C50C3.2		ZC47.4
	C32H11.5	C50E10.4		ZC504.5
	C33A12.14	C50F2.5		ZK1053.5
	C33A12.19	C52B11.2		ZK1251.3
	C33A12.6	C52B9.7		ZK1290.3
	C33B4.2	C52E2.5		ZK250.7
	C33D3.3	C52E2.8		ZK262.9
	C33D9.2	C53A5.9		ZK384.2
	C33G3.1	C53C11.1		ZK470.2
	C33G3.5	C53D5.3		ZK470.6
	C33G8.10	C54C6.2		ZK643.8
	C34B4.3	C54F6.9		ZK669.7
	C34B4.5	C54G4.2		ZK836.1
	C34D1.1	C54G7.3		ZK892.1
	C34D1.2	C56C10.6		ZK899.3
	C34D1.3	D1005.6
	C34D1.4	D1007.13
	C34E10.7	D1022.9
	C34F6.2	D1044.2
	C34F6.3	D1065.1
	C35A11.1	D2024.7
	C35A11.4	D2024.8
	C35A5.11	D2063.1
	C35A5.3	D2096.11
	C35A5.4	DY3.3
	C35A5.9	E01G4.5
	C35D10.15	E01G6.1
	C36A4.1	E01H11.1
	C36A4.2	E02A10.2
	C36B7.1	E02H4.5
	C36B7.7	E03H12.7
	C36H8.2	E04A4.2
	C37C3.11	F01D4.6
	C37C3.12	F01D5.7
	C37H5.11	F01E11.5
	C38C3.6	F01F1.12
	C38C3.9	F01G10.4
	C38C6.2	F02C9.3
	C38C6.3	F02D10.1
	C38C6.5	F02D8.3
	C38D9.5	F07A11.1
	C39B10.5	F07A11.6
	C39B5.11	F07C4.6
	C39D10.8	F07E5.7
	C39E9.4	F07E5.9
	C40A11.6	F07F6.1
	C40D2.3	F07G6.5
	C40H1.3	F08C6.4
	C40H5.7	F08D12.11
	C41A3.1	F08D12.12
	C41C4.2	F08F3.10
	C41C4.3	F09C6.3
	C41C4.5	F09C8.2
	C41G7.5	F09E8.1
	C41H7.7	F09G8.10
	C42C1.1	F10A3.2
	C42C1.3	F10B5.1
	C42C1.6	F10D2.10
	C42D4.13	F10E9.1
	C42D4.2	F10F2.3
	C42D4.4	F10G2.2
	C43C3.3	F10G8.4
	C43D7.5	F11A6.1
	C43D7.7	F11C1.6
	C43F9.10	F11D11.5
	C43F9.5	F11D5.1
	C43F9.8	F11E6.10
	C43H6.9	F11E6.8
	C44B7.3	F11F1.2
	C44B7.8	F12D9.2
	C44C1.1	F12F6.2
	C44C1.5	F13A2.9
	C44C10.3	F13A7.2
	C44E12.3	F13A7.9
	C44F1.1	F13B9.6
	C44F1.5	F13D12.7
	C44H4.1	F13D2.3
	C44H4.3	F13E6.2
	C45B2.7	F13E9.11
	C45E1.4	F15A4.8
	C45E5.1	F15D3.5
	C45E5.4	F15E6.1
	C45G9.10	F16B3.2
	C45G9.11	F16B4.8
	C45G9.14	F16B4.9
	C45H4.2	F16G10.15
	C46C11.4	F16H6.1
	C46C2.2	F16H6.2
	C46C2.3	F16H6.7
	C46F11.6	F17C11.1
	C46F2.1	F17E9.1
	C46G7.4	F17E9.12
	C46H11.7	F18A11.1
	C46H11.8	F18A12.1
	C47A10.1	F18C12.4
	C47A4.2	F18E2.4
	C47C12.6	F18E3.5
	C47E12.11	F18E9.5
	C48A7.1	F18F11.4
	C48B4.12	F18H3.3
	C48B6.4	F19B10.7
	C49A1.3	F19B6.4
	C49A9.5	F19D8.1
	C49A9.9	F19F10.5
	C49C3.11	F19G12.4
	C49C3.12	F19G12.7
	C49C3.2	F20B10.3
	C49C3.4	F20C5.7
	C49F5.1	F21A3.7
	C49F5.5	F21A3.8
	C49F5.8	F21A9.1
	C49G7.12	F21C3.6
	C49G7.5	F21C3.7
	C49H3.1	F21D5.9
	C50A2.3	F21F3.2
	C50B6.12	F21F8.5
	C50B8.5	F21H7.10
	C50C10.1	F22B3.1
	C50C3.5	F22B3.8
	C50C3.9	F22B8.5
	C50E10.6	F22D3.2
	C50F2.6	F22E5.12
	C50F7.2	F22E5.21
	C50H2.2	F22E5.4
	C51E3.4	F22F1.3
	C51E3.5	F22F4.3
	C52B9.1	F22G12.4
	C52B9.5	F22H10.4
	C52D10.1	F22H10.5
	C52D10.3	F23C8.1
	C52E4.5	F23F12.9
	C53A3.1	F23H12.6
	C53A3.2	F25D1.4
	C53A5.5	F25D7.4
	C53B4.1	F25D7.5
	C53B4.2	F25H5.7
	C53C9.3	F25H8.5
	C53D6.3	F26B1.2
	C54C8.4	F26D11.10
	C54C8.7	F26D12.1
	C54D1.5	F26D2.1
	C54D10.9	F26D2.10
	C54D2.2	F26F12.3
	C54D2.5	F26F2.1
	C54E10.3	F26G5.10
	C54E4.4	F26G5.12
	C54F6.12	F26G5.9
	C54G7.2	F26H11.2
	C55A6.12	F27B3.2
	C55A6.4	F27C8.3
	C55B6.2	F27D9.1
	C55B7.12	F27E11.2
	C55B7.3	F27E11.3
	C55B7.4	F28B1.1
	C55C2.3	F28B3.4
	C55C2.4	F28B4.1
	C55C2.5	F28D1.3
	C55F2.1	F28D1.5
	C55H1.2	F28D9.1
	C56A3.3	F28F8.2
	C56C10.4	F28F9.3
	C56E6.2	F28H7.9
	C56E6.4	F29B9.9
	C56G2.4	F29C4.5
	C56G2.6	F29C4.7
	C56G3.1	F29C4.8
	C56G3.2	F29D10.2
	CD4.5	F29G9.1
	CE7X_3.1	F31B9.1
	CE7X_3.2	F31E8.3
	D1005.2	F31E9.1
	D1009.3	F32A6.2
	D1014.5	F32A6.4
	D1022.3	F32A7.5
	D1025.2	F32A7.8
	D1025.3	F32B4.4
	D1044.1	F32B5.1
	D1044.3	F32D1.10
	D1044.8	F32H2.6
	D1054.9	F33A8.3
	D1065.3	F33D11.3
	D1069.1	F33H1.5
	D1073.1	F33H12.2
	D1086.3	F34D6.3
	D2021.4	F34D6.4
	D2023.3	F35A5.3
	D2023.7	F35B3.5
	D2024.2	F35C5.3
	D2024.3	F35D2.2
	D2092.7	F35E2.6
	D2092.8	F35G2.5
	D2096.13	F36A4.6
	D2096.5	F36D3.3
	DC2.5	F36D3.4
	DH11.1	F36F2.7
	E01A2.7	F36H5.3
	E01G4.3	F36H5.9
	E02H4.1	F36H9.3
	E02H4.2	F37A8.1
	E03H12.3	F37B1.1
	E03H12.6	F37B1.4
	E03H4.11	F37C4.5
	E03H4.6	F38A5.2
	E04D5.3	F38A5.6
	E04F6.2	F38E1.5
	EEED8.11	F38E11.2
	EEED8.6	F38E11.6
	EGAP2.3	F39D8.3
	EGAP9.3	F39D8.4
	F01D5.1	F39E9.2
	F01D5.10	F39E9.4
	F01D5.2	F39H12.2
	F01D5.3	F39H12.4
	F01D5.6	F40B1.1
	F01E11.1	F40F12.4
	F01F1.6	F40F4.8
	F02A9.7	F40F8.10
	F02C12.4	F40G12.10
	F02G3.1	F40G12.15
	F02H6.6	F40G12.8
	F07B10.2	F40G9.15
	F07C3.2	F40H3.4
	F07C3.7	F40H6.2
	F07C6.6	F40H6.6
	F07F6.2	F41C6.6
	F07G6.6	F41D9.5
	F07H5.9	F41E6.8
	F08A8.1	F41E7.9
	F08A8.2	F41G4.7
	F08A8.3	F42A6.7
	F08A8.4	F42A6.9
	F08C6.1	F42C5.3
	F08C6.2	F42F12.8
	F08D12.2	F42G2.7
	F08E10.7	F42G4.7
	F08F3.3	F43B10.1
	F08G12.4	F43C1.1
	F08G5.5	F43D2.3
	F08H9.12	F43D9.4
	F08H9.4	F43G9.6
	F08H9.6	F44C8.3
	F08H9.7	F44F1.6
	F09B12.1	F44G3.2
	F09B12.3	F44G4.8
	F09B9.2	F45B8.3
	F09C6.10	F45B8.4
	F09C8.1	F45C12.2
	F09D12.1	F45D11.10
	F09D12.2	F45F2.3
	F09E10.3	F45H10.1
	F09E10.6	F45H11.1
	F09E5.16	F46A9.6
	F09E5.4	F46B6.2
	F09E8.6	F46B6.8
	F09F3.9	F46C8.2
	F09F7.1	F46F6.1
	F09F7.4	F46F6.4
	F09F9.2	F46H5.7
	F09G8.9	F47C10.6
	F10A3.4	F47C10.7
	F10C1.2	F47D12.4
	F10D2.1	F47E1.5
	F10D2.11	F47G4.1
	F10D2.12	F47G4.4
	F10D2.2	F47G4.5
	F10D2.4	F47G6.3
	F10D2.6	F47H4.4
	F10F2.9	F48A11.5
	F10G2.9	F48B9.1
	F10G7.6	F48C1.4
	F11A1.3	F48G7.5
	F11A5.2	F49B2.4
	F11C1.3	F49D11.2
	F11C1.5	F49E11.10
	F11D11.11	F49E11.3
	F11D11.3	F49H12.1
	F11D11.7	F49H6.8
	F11E6.3	F52A8.3
	F11E6.4	F52C12.5
	F11E6.5	F52D10.5
	F11G11.1	F52E4.8
	F11G11.10	F52F10.2
	F11G11.13	F52G3.3
	F12A10.6	F52G3.4
	F12D9.1	F52H3.6
	F12F3.1	F53A2.2
	F12F6.10	F53A9.4
	F12F6.9	F53B2.5
	F13A2.3	F53B2.6
	F13B12.4	F53B3.2
	F13B12.7	F53C3.13
	F13B6.1	F53C3.4
	F13C5.5	F53C3.7
	F13D12.2	F53E10.5
	F13E9.6	F53F10.2
	F13G3.2	F53G12.3
	F13G3.3	F53G12.6
	F13G3.4	F54A3.1
	F13G3.8	F54A5.2
	F13H8.3	F54B11.2
	F13H8.4	F54B11.8
	F13H8.9	F54B3.4
	F14B6.4	F54C1.9
	F14D12.2	F54D11.3
	F14D12.4	F54D11.4
	F14D2.7	F54D12.8
	F14D7.1	F54E7.6
	F14D7.11	F54G2.2
	F14D7.5	F54G8.2
	F14F11.2	F54H5.3
	F14F3.4	F55A3.6
	F14F8.8	F55A4.10
	F14H12.2	F55A4.4
	F15A2.5	F55A8.1
	F15A4.5	F55C10.3
	F15B9.6	F55C7.7
	F15B9.7	F55C9.12
	F15E11.4	F55F1.1
	F15E6.5	F55F1.3
	F15E6.6	F55F8.8
	F15G9.4	F55G1.3
	F15G9.6	F56A11.3
	F15H10.8	F56A3.5
	F15H9.1	F56A8.3
	F16B12.1	F56B3.6
	F16B12.7	F56B3.9
	F16B3.1	F56B6.2
	F16B4.11	F56D12.1
	F16F9.2	F56D12.5
	F16F9.4	F56D6.14
	F17A2.4	F56E10.3
	F17A9.5	F56F3.4
	F17C11.5	F56F4.3
	F17C8.1	F56F4.9
	F17C8.6	F56H6.2
	F17E9.2	F57A10.5
	F17E9.3	F57A8.1
	F18A1.1	F57B7.3
	F18A12.4	F57C12.1
	F18A12.5	F57C7.3
	F18C5.5	F57G8.7
	F18E2.1	F57H12.5
	F18E2.5	F58A4.7
	F18E3.11	F58D5.5
	F18E9.1	F58E1.7
	F18E9.4	F58E10.5
	F18E9.7	F58E6.10
	F18F11.3	F58E6.3
	F18G5.2	F58F9.8
	F19B2.5	F58H7.2
	F19B6.3	F59A7.7
	F19C6.5	F59B1.10
	F19C7.3	F59B1.7
	F19C7.8	F59B1.9
	F19H8.2	F59B10.2
	F19H8.5	F59B10.4
	F20A1.2	F59C6.3
	F20A1.7	F59C6.6
	F20B10.1	F59E11.8
	F20B6.2	F59F3.2
	F20B6.3	F59H6.3
	F20D12.3	F59H6.7
	F20D6.3	H01G02.3
	F20G2.2	H04D03.1
	F20G2.5	H08J11.2
	F21C10.7	H09F14.1
	F21C10.9	H11L12.1
	F21D12.5	H12D21.6
	F21D5.3	H12I13.1
	F21E9.2	H13N06.5
	F21F8.11	H14A12.4
	F21G4.5	H16O14.1
	F21H12.2	H17B01.4
	F21H12.4	H19M22.3
	F21H7.3	H22D07.1
	F22A3.3	H23L24.3
	F22B3.9	H25K10.5
	F22B5.3	H27M09.5
	F22D3.5	H28G03.2
	F22E10.1	H28O16.1
	F22E10.2	H30A04.1
	F22E10.3	H31B20.1
	F22E10.5	H35N03.1
	F22E12.2	H35N09.2
	F22E12.3	H36L18.1
	F22E5.1	H37A05.4
	F22E5.16	K01A2.3
	F22E5.8	K01A6.4
	F22F4.1	K01B6.3
	F22F7.1	K01D12.2
	F22F7.3	K01G5.3
	F22H10.6	K02A2.2
	F23B12.4	K02D10.2
	F23B2.11	K02D7.5
	F23B2.12	K02D7.6
	F23C8.12	K02E2.1
	F23G4.1	K02E2.2
	F23H12.4	K02E7.5
	F25B5.1	K02E7.6
	F25C8.1	K02F2.2
	F25C8.2	K02F6.2
	F25D7.3	K02F6.9
	F25E2.1	K02G10.1
	F25E5.10	K03A11.5
	F25E5.3	K03D10.1
	F25E5.7	K03H6.1
	F25E5.9	K03H6.2
	F25G6.3	K04A8.10
	F25G6.4	K04A8.3
	F25G6.6	K04A8.5
	F25H5.1	K04C1.1
	F25H8.3	K04E7.3
	F25H8.6	K04F10.2
	F26A1.8	K04G2.7
	F26A3.4	K05C4.3
	F26C11.2	K05D4.4
	F26C11.3	K05F6.10
	F26D2.11	K05F6.8
	F26D2.16	K05G3.2
	F26D2.3	K06A1.2
	F26E4.3	K06A1.3
	F26F12.4	K06A4.6
	F26F2.2	K06C4.10
	F26F2.6	K06C4.5
	F27B3.8	K06G5.3
	F27C1.13	K06H7.8
	F27C8.2	K07A12.6
	F27D4.5	K07A3.3
	F27D9.8	K07C11.1
	F27E5.4	K07E3.4
	F28A10.5	K07E8.5
	F28A10.6	K07F5.11
	F28A12.3	K08A2.1
	F28B1.2	K08A8.2
	F28B4.3	K08B12.2
	F28G4.2	K08B12.3
	F28G4.5	K08B4.5
	F28H6.2	K08C7.4
	F28H7.10	K08C7.5
	F28H7.2	K08D10.5
	F29A7.3	K08D10.7
	F29B9.12	K08D10.9
	F29C12.6	K08D12.2
	F29C6.1	K08D9.2
	F29D10.3	K08H2.9
	F29G6.1	K09A11.5
	F30H5.3	K09A9.2
	F31A9.4	K09B11.4
	F31D5.5	K09B11.5
	F31E8.2	K09C8.3
	F31F4.15	K09C8.4
	F31F4.18	K09E2.1
	F31F4.4	K09E4.1
	F31F4.7	K09E4.5
	F31F6.6	K10C8.2
	F31F7.2	K10C9.7
	F32A7.7	K10G6.3
	F32B4.6	K11D2.2
	F32B5.7	K11D2.4
	F32D8.1	K11D9.1
	F32D8.12	K11D9.2
	F32H2.11	K11E4.3
	F32H2.5	K11G9.5
	F32H5.4	K11H12.10
	F32H5.7	K12C11.7
	F33C8.4	K12D12.3
	F33D11.5	K12G11.3
	F33D4.3	K12G11.6
	F33D4.6	K12H6.1
	F33E2.4	K12H6.11
	F33E2.7	K12H6.3
	F33H2.8	K12H6.6
	F35A5.1	M01A12.4
	F35A5.4	M01B2.2
	F35B12.4	M01D1.7
	F35B12.6	M01E11.6
	F35B12.7	M01G12.7
	F35B3.1	M01H9.3
	F35C11.4	M02G9.3
	F35C12.2	M02H5.10
	F35C12.3	M02H5.7
	F35C5.11	M03A1.8
	F35C5.12	M03E7.3
	F35D11.11	M04C3.2
	F35D11.2	M04G7.3
	F35D11.7	M05D6.3
	F35D11.8	M05D6.8
	F35D11.9	M117.3
	F35D2.1	M151.1
	F35D2.5	M153.5
	F35E12.4	M162.5
	F35E12.7	M163.3
	F35E12.8	M199.8
	F35E12.9	M4.1
	F35E8.8	M7.7
	F35F10.4	M88.3
	F35F10.9	R02C2.5
	F35G2.4	R02F11.2
	F35H10.10	R02F2.1
	F35H10.3	R02F2.5
	F35H10.4	R03G5.1
	F35H12.7	R03G5.6
	F36D1.2	R03H4.1
	F36D1.6	R04E5.8
	F36D1.8	R04E5.9
	F36D3.9	R05F9.1
	F36D4.4	R05G6.12
	F36F12.5	R06A10.2
	F36F12.6	R06A4.10
	F36F2.1	R06B9.1
	F36F2.5	R06B9.5
	F36G3.1	R06C1.6
	F36G9.15	R07H5.9
	F36G9.8	R08A2.1
	F36H1.5	R08C7.11
	F36H9.5	R08C7.3
	F37B1.6	R08E5.1
	F37B12.1	R08F11.7
	F37B4.7	R09A8.4
	F37C4.1	R09B5.12
	F37C4.6	R09B5.13
	F38A1.7	R09B5.5
	F38A3.1	R09D1.12
	F38B2.1	R09E10.2
	F38B2.6	R09G11.2
	F38B6.4	R106.1
	F38B6.7	R107.6
	F38E1.10	R10E4.2
	F38E11.4	R119.5
	F39B3.2	R11G1.1
	F39B3.3	R11G10.2
	F39C12.2	R12A1.3
	F39C12.3	R13A1.1
	F39G3.5	R13A1.8
	F40A3.6	R13H7.2
	F40B5.3	R13H9.1
	F40E10.2	R144.2
	F40E10.4	R148.5
	F40E10.5	R160.1
	F40F8.8	R166.1
	F40F9.10	R166.5
	F40G12.6	R186.4
	F40G9.7	R52.6
	F40H3.2	T01B4.1
	F40H3.5	T01B6.1
	F40H7.2	T01C3.6
	F41A4.1	T01C4.2
	F41B4.2	T01D1.2
	F41C3.11	T01D1.6
	F41D3.6	T01D3.3
	F41D3.9	T01D3.4
	F41D9.3	T01D3.7
	F41E6.2	T01G5.5
	F41F3.4	T01H10.1
	F41G3.19	T02C5.3
	F41G4.3	T02D1.4
	F41H10.7	T02E1.7
	F41H10.8	T02E1.8
	F42A10.8	T02E9.3
	F42A8.1	T02G5.6
	F42D1.3	T02H6.7
	F42G10.1	T03D8.4
	F42G4.3	T03F1.6
	F42H10.5	T03F7.6
	F43C11.1	T03G11.10
	F43C11.8	T03G11.9
	F43D9.1	T04A6.2
	F43E2.5	T04B2.7
	F43G9.8	T04C10.2
	F43H9.2	T04C4.1
	F44A6.5	T04D1.4
	F44B9.1	T04H1.10
	F44B9.2	T04H1.9
	F44C8.9	T05A10.1
	F44D12.9	T05A7.3
	F44F4.11	T05A7.4
	F44G3.10	T05A7.7
	F44G4.7	T05B4.11
	F45C12.9	T05B4.8
	F45E1.3	T05C1.3
	F45E4.3	T05H4.4
	F45E4.4	T06A10.2
	F45F2.4	T06C10.6
	F45F2.7	T06C12.13
	F45G2.1	T06D4.3
	F45G2.5	T06E4.6
	F45H11.6	T06E6.13
	F46A8.5	T06E6.2
	F46B3.17	T06E6.5
	F46B3.2	T06G6.4
	F46B3.3	T07A9.9
	F46C3.3	T07C4.10
	F46C5.10	T07D1.3
	F46C5.6	T07D10.1
	F46C5.7	T07D10.2
	F46C8.8	T07D3.7
	F46E10.1	T07D4.1
	F46E10.11	T07G12.5
	F46F11.11	T07H6.3
	F46F11.3	T07H8.6
	F46F2.3	T08A9.4
	F46F5.11	T08A9.5
	F46F5.2	T08A9.6
	F46G10.3	T08B2.2
	F46G10.5	T08B6.4
	F46G10.6	T08B6.7
	F46G11.1	T08D2.1
	F46G11.2	T08D2.8
	F46H5.5	T08E11.1
	F46H5.8	T08E11.6
	F47B10.2	T08H4.1
	F47B7.7	T09A12.3
	F47B8.6	T09B4.5
	F47C12.1	T09E11.5
	F47C12.2	T09F5.10
	F47D12.1	T10B10.7
	F47E1.1	T10B5.2
	F47F2.1	T10B5.4
	F47F6.4	T10B5.5
	F47G4.3	T10B9.1
	F47G4.7	T10C6.11
	F47G9.3	T10C6.13
	F48B9.2	T10C6.14
	F48B9.5	T10C6.6
	F48C5.2	T10E10.2
	F48E3.7	T10E10.4
	F48F5.4	T11F1.1
	F48G7.4	T12A2.16
	F49C12.3	T12C9.3
	F49C5.10	T12D8.1
	F49C5.11	T12D8.2
	F49C5.9	T13F2.12
	F49D11.6	T13F2.8
	F49E10.1	T13F3.1
	F49E10.2	T13G4.1
	F49E10.4	T14B1.2
	F49E11.2	T16A1.1
	F49E12.12	T16A1.2
	F49E12.5	T16A9.3
	F49E12.9	T16G1.8
	F49E2.1	T16G12.3
	F49E2.4	T18D3.2
	F49E7.2	T18D3.6
	F49F1.1	T19C3.6
	F49F1.3	T19C9.8
	F49F1.6	T19H12.1
	F49H12.5	T19H12.2
	F52C6.5	T19H12.4
	F52C6.6	T19H12.8
	F52D1.1	T19H5.1
	F52D10.6	T20B3.7
	F52D2.8	T20D4.7
	F52D2.9	T20H12.1
	F52E10.5	T21B6.1
	F52E4.4	T21D12.5
	F52F10.4	T21D9.1
	F52H2.4	T21E3.1
	F52H2.5	T21E8.7
	F52H2.6	T21F2.1
	F53B1.4	T21H3.1
	F53B3.3	T21H8.5
	F53B3.6	T22B2.2
	F53C11.1	T22D2.1
	F53C11.6	T22E5.3
	F53C3.11	T22H2.1
	F53C3.12	T22H9.2
	F53F1.11	T22H9.4
	F53F1.4	T23B3.4
	F53G12.7	T23B5.3
	F53G12.9	T23C6.5
	F54B11.11	T23D8.2
	F54C1.1	T23D8.5
	F54C1.6	T23D8.9
	F54D1.4	T23F4.3
	F54D10.8	T24A6.19
	F54D11.1	T24C4.2
	F54D5.12	T24C4.8
	F54E2.1	T24E12.2
	F54E2.3	T24F1.3
	F54E4.2	T25D1.1
	F54E4.4	T25D1.3
	F54E7.1	T25D10.3
	F54F2.1	T25D10.5
	F54F3.1	T25E12.10
	F54F7.2	T25E12.4
	F55A11.6	T25E12.7
	F55A12.2	T25E4.2
	F55A4.2	T26C12.3
	F55B11.1	T26H5.8
	F55B11.7	T27A3.4
	F55B12.1	T27B7.7
	F55C5.6	T27C4.4
	F55C5.9	T27E7.6
	F55C9.6	T27F6.4
	F55D10.1	T27F6.8
	F55D10.5	T27F7.2
	F55F3.3	T28A11.15
	F55F3.4	T28A8.2
	F55G11.2	T28B8.1
	F55H12.6	T28D6.4
	F56A12.2	T28D6.5
	F56A6.1	T28D9.12
	F56B3.10	T28D9.2
	F56B6.4	T28F2.3
	F56B6.5	VF13D12L.1
	F56C3.2	VH15N14R.1
	F56C4.1	VW02B12L.2
	F56C4.3	VY10G11R.1
	F56D5.3	VZK822L.1
	F56D5.9	W01H2.3
	F56E3.4	W02A11.3
	F56F10.2	W02A11.8
	F56F11.1	W02B12.3
	F56F3.2	W02B3.4
	F56F4.6	W02B3.7
	F56H1.3	W02C12.3
	F56H11.1	W02D7.9
	F56H11.2	W02F12.7
	F56H11.4	W02G9.2
	F56H6.1	W02H5.1
	F56H9.6	W02H5.8
	F57B1.3	W03A3.1
	F57B1.4	W03B1.8
	F57B1.6	W03D2.4
	F57F10.1	W03D8.1
	F57F4.3	W03F11.6
	F57F4.4	W03F9.3
	F57F5.2	W03F9.4
	F57F5.3	W03G1.5
	F57G12.1	W03G1.7
	F57H12.2	W03G9.3
	F58A4.14	W03G9.5
	F58A4.5	W03H9.1
	F58B3.2	W03H9.3
	F58B6.1	W04E12.1
	F58D2.1	W04E12.2
	F58E1.2	W04G3.7
	F58E1.8	W05B10.3
	F58E6.11	W05B2.2
	F58F6.2	W05B2.4
	F58F9.3	W05F2.2
	F58G1.4	W05H5.7
	F58G1.5	W05H7.4
	F58G1.6	W06F12.3
	F58G1.8	W06H12.1
	F58G11.4	W06H8.6
	F58G4.1	W07A8.5
	F58G6.3	W07B3.2
	F58G6.4	W07B8.4
	F58G6.7	W07G1.1
	F58G6.9	W07G1.6
	F58H1.2	W08A12.3
	F58H7.3	W08D2.6
	F58H7.7	W08E12.3
	F59A1.10	W08E12.6
	F59A1.11	W08E3.2
	F59A1.13	W08F4.3
	F59A7.1	W08F4.8
	F59B1.4	W09B6.1
	F59B2.12	W09B6.5
	F59B8.1	W09G10.3
	F59C12.1	W09G12.9
	F59D12.3	W09H1.1
	F59D8.2	W09H1.3
	F59E12.12	W09H1.6
	F59E12.8	W10C6.2
	F59F3.5	W10C8.2
	F59F5.1	W10G11.1
	F59F5.5	W10G11.2
	F59G1.2	Y102A5B.2
	F59G1.4	Y102E9.6
	H01M10.2	Y104H12D.3
	H02F09.3	Y105C5A.13
	H03E18.1	Y105C5B.12
	H04M03.11	Y105C5B.28
	H04M03.4	Y105C5B.6
	H05C05.3	Y105C5B.7
	H09I01.1	Y105E8B.1
	H12C20.3	Y106G6G.1
	H12I13.2	Y108G3AL.7
	H14N18.1	Y110A2AL.2
	H17B01.2	Y110A2AM.1
	H18N23.2	Y110A2AR.3
	H19J13.1	Y111B2A.12
	H19M22.2	Y111B2A.18
	H20E11.2	Y111B2A.22
	H23N18.1	Y111B2A.27
	H23N18.3	Y111B2A.9
	H25K10.1	Y113G7A.11
	H25K10.6	Y113G7A.12
	H31G24.1	Y113G7B.1
	H35N09.1	Y113G7B.17
	H38K22.5	Y116A8A.4
	H39E23.2	Y116A8A.6
	H40L08.3	Y116A8B.1
	H41C03.3	Y116A8C.5
	H42K12.3	Y119D3B.14
	H43E16.1	Y119D3B.8
	JC8.12	Y11D7A.4
	K01A12.3	Y11D7A.8
	K01A2.1	Y13C8A.2
	K01A2.11	Y15E3A.2
	K01A6.6	Y17D7A.4
	K01D12.12	Y17D7C.6
	K01D12.13	Y17G7B.17
	K01H12.3	Y17G7B.21
	K02A11.2	Y17G7B.6
	K02A2.1	Y18D10A.4
	K02A4.1	Y18D10A.7
	K02B7.4	Y18H1A.13
	K02D7.3	Y18H1A.3
	K02D7.4	Y19D10B.2
	K02E10.4	Y20F4.8
	K02E11.10	Y22D7AL.1
	K02E2.8	Y22D7AL.6
	K02G10.5	Y22D7AL.7
	K02G10.6	Y22D7AR.5
	K03A1.5	Y23H5A.1
	K03A1.6	Y23H5A.4
	K03A11.4	Y23H5B.2
	K03B8.2	Y23H5B.7
	K03B8.3	Y24D9B.1
	K03D3.2	Y24F12A.3
	K03H9.2	Y24F12A.4
	K04A8.1	Y27F2A.5
	K04A8.4	Y2H9A.3
	K04D7.6	Y32G9A.11
	K04E7.2	Y32G9A.12
	K04F1.3	Y34D9A.4
	K04G11.3	Y35H6.3
	K04G2.9	Y37A1B.1
	K04H4.2	Y37B11A.1
	K04H8.3	Y37D8A.12
	K05B2.5	Y37D8A.9
	K05F1.1	Y37E11AL.5
	K05F6.11	Y37E11AR.2
	K05F6.9	Y37E11AR.3
	K05G3.1	Y37E11AR.4
	K06A4.1	Y37E11AR.6
	K06A4.4	Y37E11AR.7
	K06A4.5	Y37E11B.4
	K06A9.1	Y37E11B.9
	K06C4.17	Y37E3.15
	K06C4.6	Y37E3.5
	K07A1.7	Y37F4.3
	K07A3.1	Y37H9A.2
	K07B1.1	Y37H9A.3
	K07C11.10	Y38C1AA.5
	K07C11.8	Y38C1AA.8
	K07C6.4	Y38C1BA.3
	K07D8.1	Y38C9B.1
	K07E12.1	Y38F1A.5
	K07E8.3	Y38H6C.14
	K07E8.9	Y38H6C.17
	K07G5.3	Y38H6C.5
	K07H8.5	Y38H6C.7
	K08B12.1	Y38H8A.1
	K08B4.2	Y38H8A.2
	K08C7.3	Y39A1A.15
	K08C7.7	Y39A1A.7
	K08C9.6	Y39A1C.3
	K08D12.6	Y39A3B.2
	K08D8.3	Y39A3B.4
	K08D8.4	Y39A3CL.2
	K08D8.6	Y39B6A.23
	K08D9.1	Y39B6A.27
	K08E5.2	Y39B6A.30
	K08E5.3	Y39B6A.8
	K08E7.5	Y39D8B.3
	K08E7.9	Y39E4B.6
	K08F4.4	Y39F10C.1
	K08F4.7	Y39G10AR.11
	K08F8.4	Y39G10AR.12
	K08F8.7	Y39G10AR.13
	K08H10.6	Y39G10AR.17
	K09A11.2	Y39G10AR.18
	K09A9.3	Y39G10AR.7
	K09A9.6	Y39G8C.1
	K09B11.10	Y39G8C.2
	K09C4.5	Y39G8C.4
	K09C8.5	Y39H10A.6
	K09E10.2	Y39H10A.7
	K09F5.1	Y39H10B.1
	K09F5.2	Y40A1A.3
	K09F6.10	Y40B10A.3
	K09F6.5	Y40B10A.7
	K09G1.1	Y40H7A.5
	K09G1.4	Y41D4A.1
	K10B2.2	Y41D4A.8
	K10B4.1	Y41E3.10
	K10B4.4	Y41E3.12
	K10B4.5	Y41E3.18
	K10C2.1	Y41G9A.1
	K10C2.4	Y41G9A.2
	K10C9.9	Y43C5B.2
	K10D11.1	Y43D4A.5
	K10D11.5	Y43F4A.1
	K10D11.6	Y43F4A.4
	K10D3.1	Y43F8B.2
	K10D6.3	Y44A6D.4
	K10F12.7	Y45G12B.1
	K10G4.3	Y46B2A.1
	K10G4.4	Y46B2A.3
	K10G6.1	Y46E12A.1
	K10G6.2	Y46E12BL.1
	K10H10.10	Y46G5A.1
	K10H10.2	Y46G5A.18
	K11C4.2	Y46G5A.26
	K11C4.5	Y46G5A.4
	K11G9.1	Y46G5A.42
	K11G9.3	Y46G5A.43
	K11G9.4	Y46H3C.4
	K11H12.4	Y46H3C.5
	K11H12.7	Y47D3A.31
	K12B6.4	Y47D3B.10
	K12B6.5	Y47D3B.2
	K12F2.1	Y47D3B.9
	K12H6.4	Y47G6A.32
	K12H6.8	Y47H10A.1
	M01A12.3	Y47H10A.3
	M01B2.6	Y47H9C.6
	M01D7.7	Y47H9C.9
	M01E11.7	Y48A6B.11
	M02B1.2	Y48A6B.6
	M02B7.6	Y48A6C.1
	M02D8.4	Y48B6A.1
	M02D8.5	Y48B6A.3
	M02F4.3	Y48C3A.7
	M02F4.7	Y48C3A.8
	M02F4.8	Y48D7A.1
	M02H5.2	Y48E1A.1
	M03A8.4	Y48E1B.10
	M03B6.1	Y48E1B.12
	M03B6.2	Y48E1B.13
	M03E7.4	Y48G1BL.4
	M03F4.4	Y48G1BL.6
	M03F4.7	Y48G1BL.7
	M03F8.5	Y48G1BM.1
	M03F8.6	Y48G1BM.6
	M04B2.7	Y48G1C.8
	M04C9.1	Y48G9A.10
	M04C9.2	Y48G9A.12
	M04C9.5	Y48G9A.3
	M04D8.6	Y49E10.17
	M04G7.1	Y49E10.25
	M05D6.9	Y49F6B.14
	M110.2	Y49G5A.1
	M153.2	Y4C6B.2
	M176.10	Y50D4B.6
	M176.6	Y50D4C.1
	M18.1	Y50D7A.1
	M195.2	Y50D7A.5
	M28.8	Y50E8A.9
	M79.4	Y51B9A.3
	M88.1	Y51F10.3
	M88.4	Y51H1A.4
	R01E6.1	Y51H4A.12
	R01E6.2	Y51H4A.13
	R01E6.4	Y51H4A.22
	R01E6.7	Y51H7C.9
	R01H10.3	Y52E8A.1
	R01H2.5	Y53C10A.10
	R02C2.7	Y53C10A.2
	R02D1.1	Y53F4B.17
	R02D3.1	Y53F4B.19
	R02D5.4	Y53F4B.32
	R02D5.9	Y53F4B.6
	R02E4.1	Y53F4B.9
	R02F11.1	Y54E10A.13
	R03A10.6	Y54E10A.9
	R03D7.1	Y54E10BL.2
	R03E1.3	Y54E2A.11
	R03E9.1	Y54E2A.3
	R03E9.2	Y54E2A.7
	R03G8.4	Y54F10AM.2
	R03H10.4	Y54G11A.13
	R03H10.7	Y54G2A.24
	R03H4.2	Y54G2A.27
	R04B5.3	Y54G2A.36
	R04B5.8	Y54G2A.40
	R04B5.9	Y54G2A.5
	R04D3.6	Y54G2A.8
	R05A10.6	Y55B1AR.2
	R05C11.1	Y55B1AR.3
	R05F9.5	Y55B1BR.4
	R05G6.9	Y55D5A.4
	R05G9.2	Y55F3AM.3
	R05H10.6	Y55F3C.7
	R05H10.7	Y56A3A.1
	R06C7.10	Y57A10A.10
	R06C7.6	Y57A10A.19
	R07A4.4	Y57A10A.28
	R07B1.13	Y57G11C.14
	R07B1.3	Y57G11C.17
	R07B1.4	Y57G11C.20
	R07B1.5	Y58A7A.2
	R07B7.5	Y59A8B.1
	R07C12.3	Y59E9AL.5
	R07C3.10	Y5H2A.4
	R07C3.11	Y5H2B.1
	R07C3.3	Y60A3A.1
	R07E3.4	Y60A3A.10
	R07E3.6	Y60A3A.2
	R07E4.1	Y60A3A.5
	R07E4.6	Y60A9A.1
	R07E5.4	Y60C6A.1
	R07E5.5	Y61B8B.1
	R07G3.6	Y62E10A.19
	R08A2.5	Y62E10A.3
	R08B4.1	Y63D3A.10
	R08D7.7	Y63D3A.5
	R08E3.1	Y64G10A.7
	R08E3.2	Y65B4A.6
	R08F11.6	Y65B4BR.1
	R09A1.3	Y66A7A.3
	R09A8.3	Y66D12A.12
	R09E10.5	Y66D12A.19
	R09F10.4	Y67D8C.7
	R09G11.1	Y69A2AR.14
	R09H10.2	Y69A2AR.18
	R09H10.5	Y69A2AR.2
	R09H10.7	Y69A2AR.29
	R102.11	Y69A2AR.32
	R102.4	Y69A2AR.7
	R102.7	Y69H2.1
	R10D12.6	Y69H2.10
	R10E11.5	Y69H2.3
	R10F2.1	Y6E2A.4
	R10F2.4	Y6E2A.5
	R10F2.5	Y6E2A.9
	R10H1.4	Y70G10A.2
	R10H10.5	Y71A12B.15
	R11.2	Y71D11A.1
	R11A5.7	Y71F9B.14
	R11A8.8	Y71F9B.8
	R11F4.2	Y71F9B.9
	R11H6.1	Y71G12A.3
	R12C12.1	Y71G12A.4
	R12C12.3	Y71G12B.15
	R12C12.9	Y71G12B.20
	R12H7.1	Y71G12B.22
	R12H7.4	Y71G12B.25
	R13.2	Y71G12B.26
	R13A1.4	Y71G12B.31
	R13A1.9	Y71G12B.32
	R13D11.4	Y71G12B.7
	R13D7.7	Y73B3A.1
	R13F6.5	Y73B3A.18
	R13F6.8	Y73B3B.1
	R153.1	Y73B6A.1
	R173.1	Y73B6BL.16
	R186.5	Y73C8A.1
	R193.2	Y73C8B.4
	R52.7	Y73F8A.16
	R52.8	Y73F8A.22
	R57.1	Y73F8A.33
	R57.2	Y74C10AR.1
	R90.2	Y75B7AL.4
	R90.5	Y75B7B.1
	SSSD1.1	Y75B8A.10
	T01B10.1	Y75B8A.21
	T01B11.1	Y75B8A.30
	T01B11.2	Y75B8A.6
	T01B4.2	Y76B12C.1
	T01B6.4	Y76B12C.9
	T01B7.7	Y77E11A.16
	T01C8.7	Y7A9D.1
	T01D1.3	Y80D3A.7
	T01G5.2	Y80D3A.8
	T01H3.1	Y82E9BL.14
	T01H8.2	Y82E9BR.14
	T02B5.1	Y82E9BR.16
	T02B5.2	Y82E9BR.17
	T02C12.4	Y87G2A.12
	T02C5.5	Y87G2A.15
	T02E1.5	Y8A9A.3
	T02E9.2	Y8A9A.4
	T02G5.3	Y92C3B.2
	T02G6.3	Y95B8A.1
	T03D3.1	Y95B8A.2
	T03E6.3	Y95B8A.4
	T03G6.1	Y9C9A.1
	T03G6.3	Y9D1A.1
	T04A8.1	ZC132.2
	T04A8.3	ZC132.4
	T04A8.5	ZC132.6
	T04B2.3	ZC142.1
	T04B8.5	ZC15.3
	T04C10.4	ZC15.6
	T04D1.2	ZC15.7
	T04F3.1	ZC155.1
	T04G9.2	ZC196.2
	T04H1.8	ZC21.9
	T05A10.4	ZC239.4
	T05A7.11	ZC239.7
	T05A7.2	ZC262.4
	T05A7.5	ZC334.7
	T05A8.7	ZC334.8
	T05B11.4	ZC404.12
	T05B11.7	ZC477.1
	T05B4.12	ZC482.5
	T05B4.13	ZC487.4
	T05B4.3	ZC504.4
	T05C12.10	ZC513.2
	T05E11.8	ZC84.2
	T05E12.6	ZC84.6
	T05E7.1	ZK1010.4
	T05F1.7	ZK1010.7
	T05G5.2	ZK1055.4
	T05H4.3	ZK1067.5
	T05H4.7	ZK1073.1
	T06A1.1	ZK112.3
	T06A1.5	ZK1225.5
	T06A4.1	ZK1240.1
	T06A4.3	ZK154.6
	T06D8.3	ZK177.3
	T06E6.15	ZK177.9
	T06E6.3	ZK180.5
	T06G6.6	ZK20.2
	T06H11.1	ZK262.3
	T07A5.4	ZK355.5
	T07C12.8	ZK355.6
	T07D3.6	ZK380.4
	T07E3.4	ZK402.2
	T07F10.4	ZK430.3
	T07H3.5	ZK455.5
	T07H6.1	ZK484.1
	T07H6.4	ZK507.3
	T07H6.5	ZK520.3
	T07H8.3	ZK563.1
	T08B1.2	ZK596.2
	T08B6.2	ZK596.3
	T08D10.4	ZK6.7
	T08E11.4	ZK6.8
	T08E11.7	ZK617.2
	T08G3.7	ZK637.15
	T09B4.8	ZK666.7
	T09B9.5	ZK666.8
	T09F5.11	ZK678.3
	T10B10.4	ZK686.5
	T10B5.10	ZK757.3
	T10B5.8	ZK813.5
	T10B9.4	ZK813.6
	T10B9.7	ZK829.2
	T10D4.13	ZK849.1
	T10E10.3	ZK849.2
	T10E10.7	ZK856.4
	T10E9.3	ZK863.1
	T10G3.3	ZK899.4
	T10H4.4	ZK899.7
	T10H4.8	ZK909.4
	T10H9.5	ZK930.7
	T10H9.6	ZK945.1
	T11B7.4	ZK945.9
	T11F9.18	ZK970.1
	T11F9.19	ZK970.5
	T11F9.6	ZK993.1
	T11G6.7	ZK993.2
	T12A2.10
	T12A2.5
	T12B3.1
	T12B3.2
	T12B5.13
	T12D8.9
	T12E12.6
	T13A10.1
	T13A10.10
	T13A10.5
	T13B5.1
	T13B5.7
	T13C2.3
	T13C5.1
	T13C5.3
	T13C5.8
	T13F3.6
	T14B1.1
	T14B4.5
	T14B4.6
	T14B4.9
	T14F9.1
	T14G8.3
	T15B7.14
	T15B7.17
	T15B7.3
	T16A1.3
	T16A1.4
	T16D1.1
	T16G1.3
	T16G1.5
	T16G12.1
	T16H12.2
	T17H7.1
	T17H7.4
	T18D3.4
	T18D3.9
	T19A5.3
	T19C3.2
	T19C4.8
	T19D12.4
	T19D7.5
	T19E7.5
	T19H12.5
	T19H12.9
	T20D4.13
	T20D4.3
	T20D4.5
	T20F10.4
	T20F7.3
	T20G5.13
	T20G5.6
	T20H9.3
	T21B10.6
	T21B4.15
	T21B4.4
	T21B6.2
	T21B6.3
	T21C12.2
	T21C12.3
	T21C9.3
	T21E12.2
	T21E3.3
	T21E8.1
	T21E8.2
	T21G5.2
	T21G5.5
	T21G5.6
	T21H3.2
	T21H3.4
	T21H8.2
	T22A3.4
	T22A3.8
	T22B11.4
	T22B2.5
	T22B7.7
	T22C1.7
	T22D1.11
	T22D1.12
	T22E5.5
	T22E5.6
	T22E7.1
	T22E7.2
	T22F7.4
	T22G5.4
	T22G5.5
	T22G5.6
	T22H2.2
	T22H6.2
	T23B12.5
	T23E7.2
	T23E7.5
	T23F11.3
	T23F2.1
	T23G11.10
	T23G4.5
	T23G5.5
	T23H4.1
	T24A6.20
	T24C12.3
	T24C4.4
	T24D11.1
	T25B6.2
	T25B9.1
	T25B9.5
	T25C12.3
	T25C8.1
	T25C8.2
	T25D1.2
	T25E12.12
	T25E12.13
	T25F10.6
	T25G12.6
	T26C11.8
	T26C12.2
	T26E4.4
	T26E4.7
	T26H10.1
	T26H2.1
	T26H2.3
	T26H2.8
	T27A1.1
	T27A10.2
	T27A10.3
	T27B7.4
	T27C4.3
	T27E4.5
	T27E4.6
	T27F2.4
	T28A11.11
	T28A11.21
	T28B4.2
	T28B8.3
	T28C12.4
	T28C6.3
	T28D6.3
	T28D9.7
	T28D9.9
	T28F2.6
	T28F3.4
	T28F4.2
	W01A11.4
	W01A8.6
	W01B6.5
	W01B6.8
	W01C8.6
	W01C9.1
	W01F3.1
	W01F3.3
	W02A2.5
	W02B8.3
	W02B8.4
	W02B8.5
	W02B8.6
	W02C12.1
	W02D7.10
	W02D9.10
	W02H5.5
	W03A5.7
	W03B1.7
	W03D2.5
	W03D8.10
	W03D8.11
	W03F11.2
	W03F8.10
	W03F8.2
	W03F8.5
	W03F8.9
	W03F9.9
	W03G1.1
	W03G11.1
	W03G11.3
	W03H1.2
	W04E12.4
	W04G3.10
	W04G3.2
	W04G3.3
	W05B10.5
	W05B2.5
	W05B2.7
	W05E7.3
	W05G11.4
	W06A7.2
	W06B3.1
	W06D11.4
	W06D12.2
	W06D12.5
	W06H8.8
	W07A12.7
	W07A8.1
	W07G1.3
	W07G1.5
	W08F4.12
	W08F4.9
	W09C5.4
	W09G10.6
	W09G12.10
	W10C8.5
	W10G11.16
	W10G11.17
	W10G6.3
	Y102A11A.3
	Y102A11A.6
	Y102A5C.14
	Y102E9.5
	Y105C5A.11
	Y105C5A.23
	Y105C5B.15
	Y105E8A.32
	Y105E8A.4
	Y105E8A.6
	Y106G6E.1
	Y10G11A.1
	Y110A7A.2
	Y113G7A.4
	Y113G7B.11
	Y116A8C.38
	Y116F11B.11
	Y116F11B.3
	Y11D7A.1
	Y11D7A.14
	Y11D7A.3
	Y11D7A.9
	Y16B4A.2
	Y17D7B.1
	Y17D7B.3
	Y17G7B.22
	Y17G7B.24
	Y17G9A.1
	Y17G9A.2
	Y17G9B.7
	Y18D10A.12
	Y18D10A.22
	Y18D10A.26
	Y18D10A.8
	Y18H1A.9
	Y19D10B.1
	Y19D10B.4
	Y19D10B.6
	Y1B5A.1
	Y22D7AL.11
	Y22D7AL.14
	Y22D7AR.14
	Y22D7AR.8
	Y23H5B.8
	Y25C1A.4
	Y26D4A.2
	Y26D4A.4
	Y26D4A.6
	Y2H9A.2
	Y32B12C.3
	Y32F6B.2
	Y32F6B.3
	Y32G9A.2
	Y32G9A.3
	Y32G9A.4
	Y32G9A.6
	Y34B4A.4
	Y34F4.4
	Y37A1A.3
	Y37A1B.5
	Y37A1B.7
	Y37F4.5
	Y37H2A.13
	Y37H2A.14
	Y37H2C.1
	Y38A10A.1
	Y38A10A.2
	Y38E10A.19
	Y38F1A.3
	Y38F1A.6
	Y38F2AL.3
	Y38F2AL.6
	Y38H6C.20
	Y38H6C.23
	Y38H6C.8
	Y38H8A.4
	Y39A1B.2
	Y39A3A.4
	Y39A3B.3
	Y39B6A.18
	Y39B6A.41
	Y39B6A.9
	Y39C12A.7
	Y39D8A.1
	Y39E4B.8
	Y39F10A.1
	Y39G8B.7
	Y40B10A.2
	Y40D12A.2
	Y41D4B.16
	Y41D4B.18
	Y41D4B.24
	Y41D4B.6
	Y41E3.3
	Y41G9A.3
	Y42A5A.2
	Y42A5A.4
	Y42H9B.1
	Y43D4A.1
	Y43D4A.2
	Y43F8A.5
	Y43F8B.19
	Y43F8B.7
	Y43F8C.10
	Y43F8C.13
	Y43F8C.16
	Y43F8C.4
	Y44A6E.1
	Y45F10B.2
	Y45F10C.2
	Y45F10D.14
	Y45F10D.2
	Y45F3A.1
	Y45G5AM.1
	Y45G5AM.4
	Y45G5AM.6
	Y46C8AL.5
	Y46C8AL.8
	Y46D2A.2
	Y46D2A.3
	Y46H3A.2
	Y46H3A.3
	Y47D3A.6
	Y47D3B.1
	Y47D7A.11
	Y47D7A.12
	Y47D7A.2
	Y47D7A.5
	Y47D7A.6
	Y47D7A.7
	Y47D9A.3
	Y47G6A.15
	Y47G6A.17
	Y47G6A.19
	Y47H9B.2
	Y47H9C.1
	Y48B6A.7
	Y48E1B.11
	Y48E1B.8
	Y49A3A.2
	Y49F6B.13
	Y49F6C.5
	Y50C1A.2
	Y50D4B.2
	Y50D4B.3
	Y50D4B.4
	Y50E8A.11
	Y51A2D.18
	Y51A2D.19
	Y51A2D.5
	Y51A2D.8
	Y51H4A.10
	Y51H4A.25
	Y51H4A.9
	Y51H7BM.1
	Y51H7BR.3
	Y51H7C.1
	Y51H7C.13
	Y52B11A.1
	Y52B11A.4
	Y52B11A.7
	Y53C12B.6
	Y53F4B.1
	Y53F4B.2
	Y53F4B.21
	Y53F4B.29
	Y53F4B.31
	Y53F4B.33
	Y53F4B.35
	Y53F4B.7
	Y53G8AR.7
	Y53H1B.4
	Y54F10AM.8
	Y54F10BM.4
	Y54G2A.1
	Y54G2A.42
	Y54G2A.45
	Y54G2A.48
	Y54G9A.4
	Y55F3BR.7
	Y55F3C.2
	Y55F3C.3
	Y55F3C.9
	Y57A10A.11
	Y57E12AL.2
	Y57E12B.3
	Y57G11A.1
	Y57G11C.15
	Y57G11C.32
	Y57G11C.41
	Y57G7A.11
	Y57G7A.12
	Y58A7A.1
	Y58A7A.5
	Y58A7A.6
	Y58G8A.1
	Y58G8A.4
	Y59A8B.20
	Y59A8B.7
	Y59H11AL.1
	Y59H11AR.4
	Y5H2A.2
	Y60A3A.23
	Y61A9LA.9
	Y62H9A.14
	Y64H9A.2
	Y65B4A.2
	Y65B4A.4
	Y65B4BL.1
	Y66A7A.6
	Y67A10A.9
	Y67D8C.4
	Y69A2AR.15
	Y69A2AR.17
	Y69E1A.6
	Y69F12A.2
	Y69H2.11
	Y6B3B.10
	Y6G8.6
	Y70C5C.1
	Y71D11A.5
	Y71F9AL.11
	Y71F9AM.6
	Y71F9B.15
	Y71G12B.12
	Y71G12B.2
	Y71G12B.33
	Y71G12B.5
	Y71H2AM.14
	Y71H2AM.15
	Y72A10A.1
	Y73B3A.16
	Y73B3A.2
	Y73B6BL.13
	Y73B6BL.19
	Y73B6BL.24
	Y73B6BL.25
	Y73B6BL.26
	Y73B6BL.31
	Y73B6BL.34
	Y73B6BL.42
	Y73B6BL.43
	Y73C8C.4
	Y73C8C.5
	Y73E7A.3
	Y73E7A.4
	Y73E7A.8
	Y73F4A.1
	Y73F8A.1
	Y73F8A.17
	Y73F8A.2
	Y73F8A.30
	Y74E4A.1
	Y75B7AL.2
	Y75B7AL.3
	Y75B7AR.1
	Y75B8A.20
	Y75B8A.28
	Y76A2B.3
	Y77E11A.3
	Y7A5A.11
	Y7A5A.3
	Y7A5A.9
	Y80D3A.11
	Y81G3A.4
	Y82E9BL.11
	Y82E9BL.15
	Y82E9BL.19
	Y82E9BL.6
	Y8A9A.5
	Y8G1A.1
	Y8G1A.2
	Y94H6A.1
	Y94H6A.10
	Y9C9A.16
	Y9C9A.2
	Y9C9A.8
	ZC101.2
	ZC13.3
	ZC15.10
	ZC190.2
	ZC204.10
	ZC239.15
	ZC239.3
	ZC247.1
	ZC250.2
	ZC328.2
	ZC334.10
	ZC334.2
	ZC374.2
	ZC376.2
	ZC404.13
	ZC412.4
	ZC434.9
	ZC443.1
	ZC443.6
	ZC449.5
	ZC455.3
	ZC455.4
	ZC455.6
	ZC47.14
	ZC477.10
	ZC477.2
	ZC477.9
	ZC482.1
	ZC487.1
	ZC504.2
	ZC506.4
	ZC513.1
	ZC513.10
	ZC513.8
	ZC64.4
	ZC8.1
	ZC8.3
	ZC84.4
	ZK1025.3
	ZK1025.7
	ZK1025.9
	ZK1037.13
	ZK105.3
	ZK105.4
	ZK105.5
	ZK105.6
	ZK1053.1
	ZK1053.3
	ZK1127.10
	ZK1151.1
	ZK1193.3
	ZK1193.4
	ZK1248.1
	ZK1248.7
	ZK1290.1
	ZK1290.11
	ZK1290.12
	ZK1290.5
	ZK1320.10
	ZK1321.2
	ZK154.1
	ZK180.1
	ZK180.6
	ZK185.3
	ZK218.1
	ZK228.3
	ZK228.4
	ZK228.5
	ZK262.10
	ZK262.2
	ZK265.1
	ZK265.9
	ZK328.7
	ZK328.8
	ZK353.10
	ZK353.3
	ZK353.4
	ZK354.9
	ZK377.1
	ZK381.2
	ZK39.3
	ZK39.4
	ZK39.5
	ZK39.8
	ZK418.7
	ZK430.8
	ZK455.2
	ZK455.3
	ZK455.6
	ZK484.2
	ZK512.3
	ZK512.6
	ZK512.7
	ZK546.11
	ZK563.6
	ZK593.1
	ZK6.10
	ZK6.11
	ZK6.6
	ZK617.1
	ZK622.2
	ZK637.1
	ZK643.6
	ZK643.7
[truncated: 32 more rows]

## Sheet: TableS12C
Genes up-regulated by infection with two fungal and three bacterial pathogens (RNA-seq)
Sequence Name (Gene)	Gene WB ID	Gene Public Name	Gene Description (Concise)	CDS Description
C39B5.3	WBGene00016521	fbxa-62
C50F7.5	WBGene00016845	C50F7.5
F10B5.3	WBGene00008640	F10B5.3		Zinc finger, C2H2 type
F25A2.1	WBGene00017764	F25A2.1
F26D2.3	WBGene00009148	F26D2.3
F59E11.2	WBGene00019109	F59E11.2
R04D3.1	WBGene00011009	cyp-14A4	cyp-14A4 encodes one of ~80 C. elegans cytochrome P450s: membrane-associated, heme-containing NADPH-dependent monooxygenases that catalyze the oxidative metabolism of a variety of exogenous compounds and endogenous substrates.	cytochrome P450
R102.1	WBGene00011288	R102.1
Y32B12A.3	WBGene00012518	Y32B12A.3
Y39E4B.4	WBGene00006629	tsp-3		tetraspanin
Y94H6A.2	WBGene00022375	Y94H6A.2

## Sheet: TableS12D
Genes up-regulated by infection with Harposporium and D. coniospora (RNA-seq)
Sequence Name (Gene)	Gene WB ID	Gene Public Name	Gene Description (Concise)	CDS Description
B0034.7	WBGene00044394	B0034.7	B0034.7 is a predicted gene that can encode a small, novel protein that has similarity to a predicted C. remanei protein and to a region of a hypothetical protein from the anammox bacterium Candidatus Kuenenia stuttgartiensis.
B0213.2	WBGene00003765	nlp-27	nlp-27 encodes a predicted neuropeptide with homology to C. elegans nlp-28 through nlp-31.
B0213.6	WBGene00003769	nlp-31	nlp-31 encodes five predicted neuropeptide-like proteins; in C. elegans, nlp-31 is part of the YGGWamide neuropeptide family that also contains nlp-24, nlp-25, and nlp-27-32; nlp-31 is expressed in the hypodermis, suggesting that the peptides it encodes may have a non-neuronal function; nlp-31 expression is also detected in precomma-stage embryos; as loss of nlp-31 activity via large-scale RNAi s…
B0228.5	WBGene00015062	trx-1	trx-1 encodes a thioredoxin, a small redox protein that functions as a protein-disulfide reductase; loss of trx-1 activity via a deletion mutation and RNAi indicates that trx-1 is required for normal adult lifespan; in vitro, TRX-1 is capable of reducing protein disulfide bonds in the presence of a mammalian thioredoxin reductase; a TRX-1::GFP fusion protein is expressed in the ASJL/R amphid chem…	Thioredoxin I
B0303.8	WBGene00015129	sdz-1
B0334.1	WBGene00007142	ttr-18		Transthyretin-like family
B0348.2	WBGene00015152	B0348.2
B0391.9	WBGene00007164	fbxa-139
B0496.6	WBGene00015215	B0496.6
B0513.9	WBGene00007200	B0513.9
B0563.9	WBGene00044687	B0563.9
C01G12.9	WBGene00007249	C01G12.9
C01G5.7	WBGene00015309	C01G5.7
C02F5.11	WBGene00006628	tsp-2		tetraspanin
C03G5.8	WBGene00023477	nspc-1		nspc family
C03G6.8	WBGene00015395	nhr-147
C04G6.5	WBGene00015455	C04G6.5		salt-stress induced peptide
C05B5.1	WBGene00007319	C05B5.1
C05B5.5	WBGene00007322	C05B5.5	This gene encodes a protein containing an F-box, a motif predicted to mediate protein-protein interactions either with homologs of yeast Skp-1p or with other proteins.	EGF repeats
C06E2.9	WBGene00044579	C06E2.9
C06E7.6	WBGene00004973	spe-27	spe-27 encodes a novel, hydrophilic protein; spe-27 is required for sperm activation (morphogenesis of sperm to crawling spermatozoa), and may act in a common signaling pathway with spe-12 and spe-29 to initiate sperm activation, based on genetic analysis.
C08E3.5	WBGene00015597	fbxa-162	This gene encodes a protein containing an F-box, a motif predicted to mediate protein-protein interactions either with homologs of yeast Skp-1p or with other proteins; this gene's encoded protein also contains an FTH/DUF38 motif, which may also mediate protein-protein interaction.
C08G5.7	WBGene00044418	C08G5.7
C09G12.17	WBGene00044470	C09G12.17
C09H5.5	WBGene00006191	str-144		7TM chemoreceptor, str family
C10G8.2	WBGene00015681	C10G8.2
C16C4.13	WBGene00015837	math-8
C16C8.8	WBGene00015846	C16C8.8
C16D9.9	WBGene00015864	C16D9.9
C17C3.4	WBGene00002094	ins-11	ins-11 encodes an insulin-like peptide of the insulin superfamily of proteins (OMIM:176730, 147440); INS-11 is one of 38 insulin-like peptides in C. elegans and is expressed in the labial sensory neurons, the nerve ring, and other neurons; although the precise role of INS-11 in C. elegans development is not yet clear, loss of INS-11 function via RNA-mediated interference can result in animals tha…	ins family
C17E7.12	WBGene00015905	C17E7.12
C17F3.1	WBGene00015907	C17F3.1
C17H1.4	WBGene00007657	C17H1.4
C17H1.5	WBGene00007658	C17H1.5
C18A11.1	WBGene00015947	C18A11.1
C18A3.7	WBGene00015944	C18A3.7
C18C4.7	WBGene00015968	C18C4.7
C18G1.1	WBGene00015980	C18G1.1
C23G10.11	WBGene00016017	C23G10.11
C24D10.7	WBGene00016058	nspd-3
C25E10.13	WBGene00023431	C25E10.13
C25E10.9	WBGene00023417	swm-1	swm-1 encodes a putative secreted TIL-domain protease inhibitor that, in males, inhibits unpolarized round spermatids from remodelling themselves into motile spermatozoa until their transfer to a hermaphrodite; SWM-1 is also required for efficient sperm transfer, and thus for male fertility; SWM-1 is biologically active from spermatogenesis in L4 larvae onward into adulthood, and functions non-au…
C25F9.12	WBGene00045412	C25F9.12
C25H3.15	WBGene00044391	C25H3.15
C26F1.1	WBGene00016146	C26F1.1
C26F1.9	WBGene00004453	rpl-39	rpl-39 encodes a large ribosomal subunit L39 protein.	ribosomal protein L39
C27B7.9	WBGene00007765	C27B7.9
C31E10.3	WBGene00007844	C31E10.3
C33A12.4	WBGene00007883	C33A12.4
C33F10.9	WBGene00003435	msp-40	msp-40 encodes a protein that belongs to a family of proteins called the Major Sperm Proteins (MSPs) that is conserved in nematodes; this family consists of closely related, small, basic proteins that make up 15% of sperm protein; this multigene family consists of over fifty genes, including many pseudogenes; MSPs are involved in both extracellular signaling and cytoskeletal functions during repr…	major sperm protein
C33G8.3	WBGene00016361	C33G8.3
C34F11.2	WBGene00016414	C34F11.2
C35A5.6	WBGene00007950	C35A5.6
C35D10.17	WBGene00016452	C35D10.17
C35D10.3	WBGene00016441	C35D10.3
C36B7.3	WBGene00016466	C36B7.3
C37H5.10	WBGene00000859	cwp-1	cwp-1 encodes a nematode-specific protein that is coexpressed with lov-1 and pkd-2.
C38C6.4	WBGene00007997	sre-13		7TM receptor, sre family
C39B10.6	WBGene00001252	elt-4	elt-4 encodes an unusually small (74-residue) GATA factor, that is expressed in embryonic gut and that may have a minor role in gut development.
C40C9.3	WBGene00008036	C40C9.3
C44B12.3	WBGene00016637	C44B12.3
C44B12.9	WBGene00044462	C44B12.9
C45G9.15	WBGene00050919	C45G9.15
C46A5.2	WBGene00016699	C46A5.2
C47E12.9	WBGene00008152	C47E12.9
C47E8.11	WBGene00044180	C47E8.11
C48B4.3	WBGene00008168	C48B4.3
C48E7.10	WBGene00005000	spp-15
C49C8.2	WBGene00016766	C49C8.2
C50F2.9	WBGene00000012	abf-1	The abf-1 gene encodes a homolog of the antibacterial factor ASABF from Ascaris suum; it is closely related to abf-2.
C51E3.10	WBGene00008255	C51E3.10
C53C7.3	WBGene00008279	C53C7.3
C54D10.8	WBGene00008302	C54D10.8
C54F6.11	WBGene00016928	srb-19		7TM chemoreceptor, srb family
C54F6.6	WBGene00016924	C54F6.6
D1086.2	WBGene00008389	D1086.2
D2024.10	WBGene00044505	D2024.10
D2030.11	WBGene00008420	D2030.11
D2030.12	WBGene00008421	D2030.12
D2096.9	WBGene00017076	D2096.9
E02H9.4	WBGene00017102	E02H9.4
F01G10.3	WBGene00001158	ech-9		enoyl-CoA hydratase
F07C3.9	WBGene00017197	F07C3.9
F07C6.2	WBGene00008553	F07C6.2
F08B6.1	WBGene00017239	F08B6.1
F09C6.11	WBGene00044181	F09C6.11
F09C6.12	WBGene00044182	F09C6.12
F09C6.13	WBGene00044183	F09C6.13
F09C6.14	WBGene00044278	F09C6.14
F10C1.8	WBGene00017327	F10C1.8
F10E9.12	WBGene00017361	F10E9.12
F11A5.12	WBGene00008678	stdh-2	stdh-2 encodes a putative steroid dehydrogenase required for normally short lifespan; STDH-2 is orthologous to human HSD17B3 (OMIM:605573, mutated in pseudohermaphroditism), HSD17B12 (OMIM:609574), and HSDL1, and paralogous to LET-767, STDH-1, and STDH-3/-4.	Estradiol 17-beta-dehydrogenase
F12A10.9	WBGene00077704	F12A10.9
F13A7.13	WBGene00008728	sre-36		7TM receptor, sre family
F13B9.2	WBGene00017420	F13B9.2
F13E9.15	WBGene00045208	F13E9.15
F13G3.10	WBGene00008768	F13G3.10
F13H10.1	WBGene00008773	F13H10.1
F13H10.6	WBGene00008777	F13H10.6
F14F9.8	WBGene00044536	F14F9.8
F15E6.4	WBGene00017485	F15E6.4
F16B4.4	WBGene00017506	F16B4.4
F16B4.5	WBGene00017507	F16B4.5
F18E9.6	WBGene00017572	F18E9.6
F19B10.8	WBGene00005989	srx-98		7TM chemoreceptor, srx family
F19H6.5	WBGene00008960	F19H6.5
F20D12.6	WBGene00000442	ceh-19	ceh-19 encodes a homeobox protein similar to Bar-like homeoproteins from Drosophila and vertebrates; it has no known function or expression pattern.	homeobox protein
F21E9.3	WBGene00017667	ttr-37
F21H7.12	WBGene00009033	F21H7.12
F22B7.4	WBGene00017695	fip-1		Environmental stress
F22D6.8	WBGene00043279	F22D6.8
F22F7.4	WBGene00017722	F22F7.4
F23B2.13	WBGene00009078	rpb-12		RNA polymerases I, II and III shared polypeptide (approx 7kd)
F23D12.7	WBGene00009091	F23D12.7
F23F1.10	WBGene00017750	F23F1.10
F23F1.2	WBGene00017743	F23F1.2
F25B3.2	WBGene00009099	F25B3.2
F25B4.8	WBGene00017771	F25B4.8
F25H5.8	WBGene00009130	F25H5.8
F26A1.10	WBGene00017808	nspd-9
F26E4.2	WBGene00009157	F26E4.2
F26F12.5	WBGene00017836	F26F12.5
F27E5.5	WBGene00009194	F27E5.5
F28D1.11	WBGene00009219	dpm-3	dpm-3 encodes a putative regulatory subunit of dolichol phosphate mannosyltransferase, orthologous to human DPM3 (OMIM:605951); in mass RNAi assays, DPM-3 is required for normal body size, fertility, and health.
F28F5.4	WBGene00043297	F28F5.4
F30A10.11	WBGene00009268	F30A10.11
F32D1.2	WBGene00017982	F32D1.2		ATP synthase epsilion chain
F32H5.6	WBGene00006016	srx-125		7TM receptor, srx family
F32H5.7	WBGene00006693	twk-43
F33D11.8	WBGene00018005	F33D11.8
F33G12.7	WBGene00044666	F33G12.7
F35H10.5	WBGene00018070	F35H10.5
F36A4.5	WBGene00018084	F36A4.5
F36A4.8	WBGene00018085	ttr-20
F36H12.4	WBGene00018120	F36H12.4
F37A4.6	WBGene00018136	F37A4.6
F37B1.3	WBGene00001762	gst-14		glutathione S-transferase
F37C4.7	WBGene00018147	F37C4.7
F38B6.3	WBGene00018173	F38B6.3
F40B5.1	WBGene00018225	F40B5.1	F40B5.1 encodes a neprilysin; neprilysins are thermolysin-like zinc metallopeptidases, found on the outer surface of animal cells, that negatively regulate small signalling peptides (e.g., enkephalin, tachykinin, insulin, and natriuretic peptides) by cleaving them; F40B5.1 has no clear orthologs in other organisms.
F40G9.10	WBGene00018246	clec-148
F40H3.3	WBGene00018251	F40H3.3
F41E7.8	WBGene00009624	cnc-8
F42A9.9	WBGene00018338	F42A9.9
F42F12.10	WBGene00023493	nspc-12
F43C11.12	WBGene00018389	F43C11.12
F44E5.1	WBGene00009688	F44E5.1
F44E7.3	WBGene00018425	F44E7.3
F45H11.5	WBGene00009745	F45H11.5
F46F11.4	WBGene00006726	ubl-5	This gene encodes an ortholog of the human ubiquitin-like gene UBL5, which is a distinct cytoplasmic paralog of nuclear ubiquitin or ubiquitin-like proteins; ubl-5 shares an operon with vha-10, and thus might be a previously undescribed V-ATPase component or ancillary protein.
F47C10.2	WBGene00018540	btb-21
F47C12.6	WBGene00018549	F47C12.6
F48E3.9	WBGene00018608	F48E3.9
F48F5.3	WBGene00009847	F48F5.3
F49F1.5	WBGene00018645	F49F1.5
F49H12.7	WBGene00044753	F49H12.7
F52H2.3	WBGene00018715	F52H2.3
F53A9.1	WBGene00018724	F53A9.1
F53A9.2	WBGene00018725	F53A9.2
F53A9.6	WBGene00018729	F53A9.6
F53B6.9	WBGene00009964	fip-6
F53C11.9	WBGene00044921	F53C11.9	F53C11.9 encodes a putative secreted TIL-domain protease inhibitor paralogous to SWM-1, ISL-1, and the products of 11 other C. elegans genes; F53C11.9 and its relatives are collectively similar to other TIL-domain protease inhibitors from nematodes, insects, and vertebrates.
F53F1.6	WBGene00009984	F53F1.6
F53F4.15	WBGene00009997	F53F4.15
F54B8.4	WBGene00010019	F54B8.4	The F54B8.4 gene encodes a homolog of Death Associated Protein 1 (DAP-1) protein that may be involved in apoptosis.
F54C9.3	WBGene00010041	F54C9.3
F55C12.7	WBGene00018874	tag-234
F56C3.9	WBGene00018946	F56C3.9
F56C4.4	WBGene00044977	F56C4.4
F56C9.5	WBGene00018949	acbp-4	acbp-4 encodes an Acyl-CoA-binding protein.
F56D6.12	WBGene00044474	F56D6.12
F56D6.15	WBGene00044642	clec-69		clec family, C-type lectin
F57C2.4	WBGene00010196	F57C2.4
F57E7.1	WBGene00010202	F57E7.1
F58B3.3	WBGene00003095	lys-6
F58E10.2	WBGene00001310	end-1	end-1 encodes a GATA-like transcription factor sufficient to initiate endoderm differentiation and binds to the canonical target DNA sequence WGATAR with specificity similar to GATA-1 and D4 transcription factors; its expression bypasses requirement for maternal SKN-1 and the maternal Wnt signaling pathway in endoderm formation and it activates endoderm differentiation in isolated Xenopus ectoder…	GATA family of transcription factors
F59F3.6	WBGene00010335	F59F3.6
H06I04.7	WBGene00019171	fipr-29
H12I13.5	WBGene00019193	H12I13.5
H12I13.6	WBGene00019194	H12I13.6
H23N18.2	WBGene00019233	ugt-14		ugt family
H32K16.2	WBGene00010422	H32K16.2
H32K21.1	WBGene00044006	H32K21.1
K01D12.7	WBGene00010466	K01D12.7
K01G5.8	WBGene00010479	K01G5.8
K02A11.4	WBGene00044607	K02A11.4
K02E11.6	WBGene00010515	K02E11.6
K02E2.7	WBGene00010508	K02E2.7
K03A1.4	WBGene00019352	K03A1.4		calmodulin calcium-binding sites
K04C2.5	WBGene00019382	K04C2.5
K04F1.9	WBGene00019388	K04F1.9
K05F1.7	WBGene00003456	msp-63	msp-63 encodes a protein that belongs to a family of proteins called the Major Sperm Proteins (MSPs) that is conserved in nematodes; this family consists of closely related, small, basic proteins that make up 15% of sperm protein; this multigene family consists of over fifty genes, including many pseudogenes; MSPs are involved in both extracellular signaling and cytoskeletal functions during repr…	Major sperm protein
K06A4.7	WBGene00010597	K06A4.7
K07C11.5	WBGene00019478	cri-2	K07C11.5 is orthologous to the human gene SIMILAR TO TISSUE INHIBITOR OF METALLOPROTEINASE 3 (SORSBY FUNDUS DYSTROPHY, PSEUDOINFLAMMATORY) (TIMP3; OMIM:188826), which when mutated leads to disease.	metalloproteinase inhibitor
K07E12.2	WBGene00019501	K07E12.2
K07F5.5	WBGene00010633	nspd-2
K08B4.7	WBGene00023486	K08B4.7
K08D12.5	WBGene00019539	K08D12.5
K08E7.4	WBGene00010672	K08E7.4
K09C8.2	WBGene00010715	K09C8.2
K09E10.1	WBGene00019579	oac-57
K09H11.6	WBGene00019603	K09H11.6
K10C2.5	WBGene00001715	grl-6	grl-6 encodes a hedgehog-like protein, with an N-terminal signal sequence, a central proline-rich low-complexity region, and a C-terminal Ground-like (Grl) domain; GRL-6 is expressed in larval intestine, amphid socket cells, and neurons; the Grl domain is predicted to form a cysteine-crosslinked protein involved in intercellular signalling, and it has subtle similarity to the N-terminal Hedge dom…
K10D2.4	WBGene00019630	K10D2.4
K12C11.6	WBGene00045052	K12C11.6
K12H4.6	WBGene00019681	K12H4.6
M01D1.1	WBGene00006195	str-148		7TM chemoreceptor, str family
M02H5.9	WBGene00005256	srh-33		7TM chemoreceptor, srh family
M04D8.3	WBGene00002106	ins-23	ins-23 encodes an insulin-like peptide of the insulin superfamily of proteins (OMIM:176730, 147440); INS-23 is one of 38 insulin-like peptides in C. elegans, and is expressed in amphid sensory neurons, labial neurons, the nerve ring, and ventral nerve cord neurons; as loss of INS-23 function via RNA-mediated interference does not results in any abnormalities, the precise role of INS-23 in C. eleg…
M117.6	WBGene00044253	M117.6
M151.6	WBGene00019798	fbxb-32
R04A9.1	WBGene00019861	R04A9.1
R04B5.1	WBGene00011001	R04B5.1
R04B5.11	WBGene00011008	R04B5.11
R04B5.6	WBGene00011004	R04B5.6	R04B5.6 encodes one of two C. elegans sorbitol dehydrogense orthologs; by homology the product of R04B5.6 is predicted to catalyze the reversible oxidation of sorbitol to fructose in the presence of NAD+; in the embryo, an R04B5.6::gfp fusion is expressed in pharyngeal cells and head neurons.	sorbitol dehydrogenase
R05F9.13	WBGene00003429	msp-31	msp-31 encodes a member of the major sperm protein family; msp-31 has a C. briggsae homolog as predicted by the Wobble Aware Bulk Aligner (WABA); expression is enriched in sperm.	major sperm protein
R07B7.15	WBGene00011099	nhr-208		Zinc finger, C4 type (two domains)
R07E4.3	WBGene00019937	R07E4.3
R08A2.7	WBGene00011137	R08A2.7
R09B3.2	WBGene00011155	R09B3.2		RNA recognition motif. (aka RRM, RBD, or RNP domain)
R09H3.3	WBGene00019991	R09H3.3
R10E11.7	WBGene00011219	srxa-10
R12C12.10	WBGene00044395	R12C12.10
R13A1.10	WBGene00044504	R13A1.10
R13A5.6	WBGene00020049	ttr-8	R13A5.6 encodes a protein containing a predicted signal sequence followed by a transthyretin-like domain; the product of R13A5.6 belongs to a family of apparently nematode-specific proteins whose function is not yet known; an R13A5.6::GFP promoter fusion directs expression outside of the nervous system.
R173.4	WBGene00020126	flp-26
T01B6.1	WBGene00020134	T01B6.1
T01D1.8	WBGene00044641	T01D1.8
T01G6.1	WBGene00020151	T01G6.1		dehydrogenase
T02D1.7	WBGene00011373	T02D1.7
T02G5.1	WBGene00020161	T02G5.1
T04C12.8	WBGene00011430	T04C12.8
T04D3.8	WBGene00011435	T04D3.8
T04H1.3	WBGene00011450	ttr-22		Transthyretin-like family
T05C1.2	WBGene00020249	T05C1.2
T05G5.11	WBGene00004097	pqm-96
T06G6.8	WBGene00011549	T06G6.8
T07C4.5	WBGene00011561	ttr-15		Transthyretin-like family
T08A9.12	WBGene00004987	spp-2	spp-2 is orthologous to the human gene INTERFERON GAMMA RECEPTOR 2 (INTERFERON GAMMA TRANSDUCER 1) (IFNGR2; OMIM:147569), which when mutated leads to disease.
T09A12.2	WBGene00020373	T09A12.2		glutathione peroxidase
T09B4.6	WBGene00020380	T09B4.6		SER/THR-protein kinase
T09D3.4	WBGene00020385	nhr-216		nuclear hormone receptor
T10B10.9	WBGene00011685	T10B10.9
T10B9.5	WBGene00011675	cyp-13A3	cyp-13A3 encodes one of ~80 C. elegans cytochrome P450s: membrane-associated, heme-containing NADPH-dependent monooxygenases that catalyze the oxidative metabolism of a variety of exogenous compounds and endogenous substrates.	cytochrome P450
T10E9.8	WBGene00020418	T10E9.8
T14E8.4	WBGene00043981	T14E8.4
T15H9.5	WBGene00011790	T15H9.5
T17A3.12	WBGene00020548	T17A3.12
T19C3.9	WBGene00020566	ttr-7
T19C4.7	WBGene00003771	nlp-33
T21E3.2	WBGene00020653	T21E3.2
T22C8.5	WBGene00011926	sptf-2		Zinc finger, C2H2 type (3 domains)
T23B7.1	WBGene00020715	nspd-4
T23F2.3	WBGene00020736	T23F2.3		blt101 protein-barley
T24D5.4	WBGene00011992	T24D5.4		protein kinase like
T24F1.7	WBGene00011999	T24F1.7
T26H5.4	WBGene00012069	T26H5.4
T26H5.9	WBGene00044206	T26H5.9
T27B7.2	WBGene00020849	nhr-225		zinc finger protein
T27E4.7	WBGene00020865	T27E4.7
T28A11.2	WBGene00020869	T28A11.2
VK10D6R.1	WBGene00012152	cnc-10
W01B11.1	WBGene00020913	W01B11.1
W01C8.1	WBGene00020918	W01C8.1
W02D3.6	WBGene00007057	ant-1.2		ADP, ATP carrier protein
W02D3.7	WBGene00002257	lbp-5	lbp-5 encodes a predicted intracellular fatty acid binding protein (iFABP) that is most similar to the vertebrate muscle and heart FABPs; by homology, LBP-5 is predicted to function as an intracellular transporter for small hydrophobic molecules such as lipids and steroid hormones; loss of lbp-5 activity via large-scale RNAi screens indicates that, in C. elegans, LBP-5 is required for movement.	fatty acid-binding protein
W03G9.7	WBGene00021017	W03G9.7
W04H10.1	WBGene00021030	W04H10.1
W05E10.5	WBGene00012282	W05E10.5
W08F4.7	WBGene00021096	W08F4.7
Y105E8B.6	WBGene00013691	Y105E8B.6
Y111B2A.2	WBGene00013728	Y111B2A.2
Y116A8C.29	WBGene00013806	Y116A8C.29
Y17G9B.2	WBGene00021199	Y17G9B.2
Y18D10A.2	WBGene00012475	Y18D10A.2
Y19D2B.2	WBGene00012490	Y19D2B.2
Y24D9A.5	WBGene00021283	Y24D9A.5
Y38E10A.25	WBGene00012603	nspe-6
Y39B6A.5	WBGene00012668	Y39B6A.5
Y39G10AR.16	WBGene00021472	Y39G10AR.16
Y41D4B.15	WBGene00021517	Y41D4B.15
Y41D4B.5	WBGene00004497	rps-28	rps-28 encodes a small ribosomal subunit S28 protein.
Y43D4A.6	WBGene00012792	Y43D4A.6
Y43F8A.1	WBGene00012808	Y43F8A.1
Y43F8C.9	WBGene00012831	Y43F8C.9
Y44A6B.1	WBGene00012846	srxa-14
Y45F10B.3	WBGene00012871	Y45F10B.3
Y46H3D.1	WBGene00021608	Y46H3D.1
Y49A3A.4	WBGene00013027	Y49A3A.4
Y49E10.22	WBGene00013041	pstk-1
Y4C6B.4	WBGene00021158	Y4C6B.4
Y52B11B.1	WBGene00013130	Y52B11B.1
Y53F4A.2	WBGene00013148	Y53F4A.2
Y53H1A.4	WBGene00002119	ins-36	ins-36 encodes an insulin-like peptide.
Y54G2A.47	WBGene00044490	Y54G2A.47
Y55B1AL.2	WBGene00021904	Y55B1AL.2	Y55B1AL.2 encodes an ortholog of human GENERAL TRANSCRIPTION FACTOR IIH, POLYPEPTIDE 5 (GTF2H5; OMIM:608780, mutated in DNA repair-deficient trichothiodystrophy, complementation group A) and of YDR079C-A (also known as NDR019C) in S. cerevisiae; Y55B1AL.2 is a small protein of ancient origin with other orthologs in plants and Schizosaccharomyces pombe.
Y57A10C.10	WBGene00013288	Y57A10C.10
Y57E12AR.1	WBGene00044612	Y57E12AR.1
Y57G11C.46	WBGene00013335	Y57G11C.46
Y57G11C.52	WBGene00044741	Y57G11C.52
Y5F2A.2	WBGene00012383	ttr-17		Transthyretin-like family
Y64G10A.10	WBGene00045144	Y64G10A.10
Y69A2AR.27	WBGene00022098	Y69A2AR.27
Y71G12B.14	WBGene00003080	lsm-6		U6 small nuclear RNA-associated Sm-like protein LSm6
Y73B3A.11	WBGene00022213	Y73B3A.11
Y75B12B.3	WBGene00013568	Y75B12B.3
Y76B12C.8	WBGene00022302	Y76B12C.8
Y92C3B.1	WBGene00022357	kbp-4
Y97E10B.7	WBGene00003575	ncx-10	ncx-10 encodes a putative Na[+]/Ca[2+] exchanger of uncertain stoichiometry and affinity, orthologous to human SLC24A6 and paralogous to NCX-6/-9; NCX-10 may function intracellularly; NCX-10 has tandem Calx-alpha domains predicted to carry out ion transport; NCX-10 has no obvious function in mass RNAi assays.
ZC15.5	WBGene00013833	ZC15.5
ZC190.10	WBGene00022544	ZC190.10
ZC204.1	WBGene00022553	ZC204.1
ZC239.13	WBGene00022571	ZC239.13
ZC239.14	WBGene00022572	ZC239.14
ZC239.16	WBGene00022574	ZC239.16
ZC412.6	WBGene00013887	nspa-5
ZC443.5	WBGene00013900	ugt-18		UDP-glucuronosyltransferase
ZC513.12	WBGene00006060	sth-1
ZK1055.2	WBGene00022843	ZK1055.2
ZK1098.11	WBGene00014226	ZK1098.11
ZK1251.2	WBGene00002090	ins-7	ins-7 encodes an insulin/IGF-1-like peptide; INS-7 is one of 40 insulin-like peptides in C. elegans; INS-7 likely functions as an agonist for the DAF-2 insulin/IGF-1 receptor, as loss of ins-7 activity via RNAi results in: 1) a significantly increased lifespan that is not further extended in long-lived daf-2 mutant animals, and 2) an increased frequency of dauer formation in animals containing an…
ZK1307.2	WBGene00014245	ZK1307.2
ZK1307.3	WBGene00014246	ZK1307.3
ZK250.2	WBGene00022685	ZK250.2
ZK353.5	WBGene00022701	ZK353.5
ZK546.3	WBGene00022760	ZK546.3		Major sperm protein
ZK593.9	WBGene00014005	ZK593.9		tyrosine-protein kinase
ZK616.2	WBGene00022772	ZK616.2
ZK666.2	WBGene00014042	ZK666.2
ZK84.5	WBGene00022652	ZK84.5
ZK849.6	WBGene00014104	ZK849.6
ZK892.6	WBGene00014130	ZK892.6
ZK945.8	WBGene00014170	ZK945.8

## Sheet: TableS12E
Genes up-regulated by infection with Harposporium and three bacterial pathogens (RNA-seq)
Sequence Name (Gene)	Gene WB ID	Gene Public Name	Gene Description (Concise)	CDS Description
B0495.4	WBGene00003730	nhx-2	nhx-2 encodes a sodium/proton exchanger expressed in the apical membranes of intestinal cells; NHX-2 is required for normally high growth rates, and for propagation or maintenance of the germline, NHX-2 is thought to prevent intracellular acidification by catalysing the electroneutral exchange of extracellular sodium for an intracellular proton.	NA(+)/H(+) exchanger
C04G6.1	WBGene00003402	mpk-2	mpk-2 encodes a mitogen activated protein (MAP) kinase; by homology, MPK-2 is predicted to function as a serine/threonine kinase that acts downstream of a receptor tyrosine kinase in a cell signaling pathway; however, as loss of mpk-2 activity via large-scale RNAi screens does not produce any obvious abnormalities, the precise role of MPK-2 in C. elegans development and/or behavior is not yet kno…	Ser/Thr protein kinase
C06B3.3	WBGene00007362	cyp-35C1	cyp-35C1 encodes one of over 80 C. elegans cytochrome P450s, NADPH-dependent monooxygenases that metabolize endogenous and exogenous compounds; RT-PCR experiments indicate that cyp-35C1 mRNA is upregulated in response to treatment with xenobiotics, such as PCBs (polychlorinated biphenyls) or PAHs (polycyclic aromatic hydrocarbons); loss of cyp-35A/C gene family activity in the presence of xenobio…	cytochrome P450
C06E1.7	WBGene00015522	C06E1.7
C07A9.8	WBGene00007404	C07A9.8		Putative membrane protein
C09B8.4	WBGene00015623	C09B8.4
C09D1.2	WBGene00015631	clec-89
C09G12.1	WBGene00015651	C09G12.1	C09G12.1 encodes a paired-like homeodomain protein of the K50 class, which has no obvious function in mass RNAi assays.	homeobox protein
C10H11.3	WBGene00015692	ugt-25		ugt family
C12C8.2	WBGene00007533	C12C8.2	C12C8.2 encodes a putative cystathionine gamma-lyase orthologous to human CTH (OMIM:607657, mutated in cystathioninuria), and paralogous to F22B8.6 and ZK1127.10; C12C8.2 has no obvious function in mass RNAi assays, and (unlike its paralog ZK1127.10) does not inhibit DHC-1 in vivo.	L-methionine-alpha-deamino-gamma-mercaptomethane lyase
C12D8.18	WBGene00044174	fipr-5
C15A11.3	WBGene00004944	sol-1		CUB domain
C15H11.13	WBGene00077576	C15H11.13
C17C3.12	WBGene00015894	acdh-2	acdh-2 encodes a short-chain acyl-CoA dehydrogenase; ACDH-2 is predicted to be a mitochondrial enzyme that catalyzes the first step of fatty acid beta-oxidation and thus plays a key role in energy production; steady-state acdh-2 mRNA levels are under the control of the MDT-15 mediator complex subunit; in addition, gene expression studies indicate that acdh-2 expression is downregulated in fasted …	acyl-CoA dehydrogenase
C18B10.6	WBGene00015963	C18B10.6
C18D11.7	WBGene00044232	C18D11.7
C18E9.5	WBGene00007685	C18E9.5
C30H6.1	WBGene00007820	clec-199		Lectin C-type domain short and long forms
C30H6.2	WBGene00006487	tag-141	tag-141/C30H6.2 encodes a putative zinc transporter orthologous to human SLC39A4 (OMIM:607059, mutated in acrodermatitis enteropathica).
C33D3.3	WBGene00007894	C33D3.3
C34E10.9	WBGene00016410	C34E10.9
C36B7.7	WBGene00001841	hen-1	hen-1 encodes a secreted protein that contains a low-density lipoprotein (LDL) receptor motif A; HEN-1 activity is required for integration of sensory stimuli and behavioral plasticity; a hen-1::GFP reporter is expressed in pharyngeal muscles, the vulva, and weakly in a subset of neurons; antibodies to HEN-1 protein detect expression exclusively in the AIY and ASE neurons, where HEN-1 appears to …
C38C6.3	WBGene00007996	C38C6.3
C39H7.9	WBGene00044125	srsx-16		7TM chemoreceptor, srsx family
C41G7.6	WBGene00008063	C41G7.6
C42D4.2	WBGene00016595	C42D4.2		esterase
C43G2.5	WBGene00006621	try-3		peptidase
C43H6.6	WBGene00016619	C43H6.6
C44B7.8	WBGene00004058	pmp-1	pmp-1 encodes an ATP-binding cassette (ABC) transporter most closely related to the peroxisomal membrane proteins; pmp-1 activity is required for efficient RNA interference (RNAi) of a germline-expressed target, pop-1.	ATP-binding protein
C44C10.3	WBGene00008084	C44C10.3		Sugar (and other) transporters
C46E1.3	WBGene00008116	C46E1.3
C54A12.2	WBGene00016909	C54A12.2
C56E6.5	WBGene00016973	abch-1		ATP-binding
D1007.1	WBGene00000440	ceh-17	ceh-17 encodes a phox-2-like homeodomain protein that is a member of the Q50 paired-like class of homeobox proteins and the vertebrate orthologue of Phox2a and Phox2b; that affects ALA and SIA axonal development; ceh-17 affects ALA and SIA antero-posterior axonal growth and navigation, and is expressed in five neurons of the ring ganglia (ALA and the 4 SIAs) with strongest expression in embryos a…	homeobox protein
D1014.5	WBGene00017018	D1014.5
F07H5.9	WBGene00008560	pho-13		acid phosphatase
F09C12.2	WBGene00017277	F09C12.2	F09C12.2 encodes a kinase most closely related to mitogen-activated protein (MAP) kinases; as loss of F09C12.2 activity via mutation or large-scale RNAi results in no obvious defects, the precise role of F09C12.2 in C. elegans development and/or behavior is not yet known.	Ser/Thr protein kinase
F09G8.8	WBGene00017322	clec-160
F11C1.3	WBGene00008692	F11C1.3		membrane glycoprotein
F11D11.3	WBGene00008698	F11D11.3
F15A2.5	WBGene00001164	efn-3	efn-3 encodes a potential GPI-modified ephrin that is, with EFN-2, is required for normal epidermal organization in the male tail; EFN-3, along with EFN-1 and EFN-2, activates the VAB-1 tyrosine kinase in vivo and binds it in vitro, and has a minor role in embryonic epiboly.
F15H10.8	WBGene00008875	F15H10.8
F19C7.6	WBGene00017596	F19C7.6
F22B5.5	WBGene00009043	F22B5.5
F22E10.1	WBGene00004006	pgp-12	pgp-12 encodes a transmembrane protein that is a member of the P-glycoprotein subclass of ATP-binding cassette (ABC) transporters; although loss of pgp-12 function via mutation or RNAi results in no obvious defects, pgp-12 promoter fusion constructs reveal expression in the excretory cell, consistent with a role for pgp-12 in metabolite transporter activity; pgp-12 expression is regulated by the …	p-glycoprotein (MDR)
F23B2.12	WBGene00003957	pcp-2		lysosomal carboxypeptidase
F23F12.4	WBGene00017752	sdz-15	This gene encodes a protein containing an F-box, a motif predicted to mediate protein-protein interactions either with homologs of yeast Skp-1p or with other proteins.
F28B4.3	WBGene00017892	F28B4.3		EGF-like repeat
F32B6.5	WBGene00006056	sss-1
F35F10.4	WBGene00018054	F35F10.4
F37B1.8	WBGene00001767	gst-19		glutathione S-transferase
F37B4.7	WBGene00018138	folt-2	folt-2 encodes a putative folate transporter; FOLT-2 is orthologous to human SLC19A1 (OMIM:600424), SLC19A2 (OMIM:603941, mutated in thiamine-responsive megaloblastic anemia syndrome), and SLC19A3 (OMIM:606152, mutated in biotin-responsive basal ganglia disease); heterologously expressed FOLT-2 does not significantly transport folate; FOLT-2 has no obvious function in mass RNAi assays, perhaps be…	folate transporter
F38A1.9	WBGene00009522	F38A1.9		C-type lectin superfamily member.
F46F11.3	WBGene00006456	tag-83
F48C1.7	WBGene00004965	spe-11	spe-11 encodes a novel protein that is required for early embryonic development and for regulating the dynamic morphology of sperm pseudopods; although the precise biological role of SPE-11 is not yet known, SPE-11 is one of the few paternally provided proteins known to be essential for embryogenesis, and may constitute a sperm-associated factor required for oocyte activation; SPE-11 is first det…
F52D2.8	WBGene00018690	fbxa-46	This gene encodes a protein containing an F-box, a motif predicted to mediate protein-protein interactions either with homologs of yeast Skp-1p or with other proteins; this gene's encoded protein also contains an FTH/DUF38 motif, which may also mediate protein-protein interaction.
F52F10.4	WBGene00018708	oac-32
F54H5.2	WBGene00018839	F54H5.2
F55G1.12	WBGene00018905	F55G1.12
F57F4.1	WBGene00019015	F57F4.1
F57F4.4	WBGene00019017	F57F4.4
H25K10.1	WBGene00010411	H25K10.1
H37A05.2	WBGene00010426	H37A05.2
H43E16.1	WBGene00019273	H43E16.1
K02A2.5	WBGene00019290	K02A2.5
K05F1.9	WBGene00019410	K05F1.9
K06A4.5	WBGene00010595	haao-1		3-hydroxyanthranilate 3,4-dioxygenase
K06C4.17	WBGene00019448	K06C4.17
K08D8.4	WBGene00010658	K08D8.4
K08H10.6	WBGene00010698	K08H10.6		Sugar (and other) transporters
K09B3.1	WBGene00019545	K09B3.1
K09D9.2	WBGene00019565	cyp-35A3	cyp-35A3 encodes one of over 80 C. elegans cytochrome P450s, NADPH-dependent monooxygenases that metabolize endogenous and exogenous compounds; loss of cyp-35A/C gene family activity in the presence of xenobiotics can diminish the reproductive decline seen in wild-type worms treated with the same compounds; in addition, cyp-35A(RNAi) also results in a reduction of fat content; cyp-35A3 reporter g…	cytochrome P450
M02H5.4	WBGene00019742	nhr-202
M110.9	WBGene00010917	M110.9
R02E4.1	WBGene00019826	R02E4.1
R05C11.1	WBGene00019873	R05C11.1
R05F9.12	WBGene00019895	R05F9.12		glycosyl hydralase, sucrase-isomaltase
R08A2.5	WBGene00011136	R08A2.5
R105.1	WBGene00020084	R105.1
R13A1.5	WBGene00020043	R13A1.5
T02D1.5	WBGene00004061	pmp-4	The pmp-4 gene encodes a homolog of human ALD, which when mutated leads to X-linked adrenoleukodystrophy (OMIM:300100).	ABC transporters
T04B2.3	WBGene00011422	T04B2.3
T05F1.9	WBGene00011494	T05F1.9
T08D2.2	WBGene00011607	T08D2.2
T16G1.5	WBGene00011799	T16G1.5
T16G1.6	WBGene00011800	T16G1.6
T19D12.9	WBGene00020583	T19D12.9		sodium/phosphate trasnsprter
W05B2.7	WBGene00012273	W05B2.7
W09G12.10	WBGene00044463	W09G12.10
Y102A5B.3	WBGene00013609	clec-37		Lectin C-type domain short and long forms
Y17G7B.14	WBGene00012467	Y17G7B.14
Y22F5A.5	WBGene00003091	lys-2	lys-2 is one of ten C. elegans lysozyme genes; as such, lys-2 can be predicted to have a role in lysozymal function including immune function.
Y26D4A.4	WBGene00012502	clec-107
Y37F4.1	WBGene00021382	Y37F4.1
Y38E10A.5	WBGene00012583	clec-4
Y39B6A.1	WBGene00012664	Y39B6A.1
Y39D8A.1	WBGene00021448	Y39D8A.1
Y40D12A.2	WBGene00021503	Y40D12A.2		serine carboxypeptidase
Y44A6B.3	WBGene00012848	Y44A6B.3
Y45F10D.14	WBGene00012892	Y45F10D.14
Y46C8AL.2	WBGene00021580	clec-174
Y47H9C.1	WBGene00012947	Y47H9C.1
Y50D4B.4	WBGene00021743	Y50D4B.4
Y53C10A.3	WBGene00013134	Y53C10A.3	Y53C10A.3 encodes a paralog of HSF-1 that might regulate ubq-1, since ubq-1 has 5'-flanking sequences resembling heat shock regulatory elements, yet is uninduced by heat shock.
Y54F10BM.11	WBGene00021865	fbxa-66
Y67A10A.8	WBGene00013457	paqr-3
Y75B8A.3	WBGene00013540	Y75B8A.3		Carboxylesterases
ZC155.2	WBGene00022530	ZC155.2
ZC443.6	WBGene00013901	ugt-16		UDP-glucuronosyltransferase
ZC477.7	WBGene00022621	ZC477.7
ZC504.2	WBGene00000047	acr-8	acr-8 encodes an alpha subunit of nicotinic acetylcholine receptor (nAChR); ACR-8 falls into the 'ACR-8' class of nAChR subunits, which includes ACR-12 and ACR-13.	acetylcholine receptor protein
ZC581.6	WBGene00006625	try-7
ZK1248.5	WBGene00022876	ZK1248.5
ZK228.4	WBGene00013947	ZK228.4
ZK418.7	WBGene00022736	ZK418.7
ZK622.2	WBGene00001806	gur-5
ZK643.1	WBGene00014033	ZK643.1
ZK673.9	WBGene00014063	clec-143		Lectin C-type domain short and long forms, von Willebrand factor type A domain
ZK822.5	WBGene00014092	ZK822.5		sodium/proline symporter like
ZK896.1	WBGene00014132	ZK896.1

## Sheet: TableS12F
Genes down-regulated by infection with Harposporium and D. coniospora (RNA-seq)
Sequence Name (Gene)	Gene WB ID	Gene Public Name	Gene Description (Concise)	CDS Description
AH9.1	WBGene00014998	AH9.1		transmembrane domain of family 1 of G-protein coupled receptors
B0198.3	WBGene00007116	B0198.3		protein kinase
B0272.1	WBGene00006538	tbb-4		tubulin beta chain
B0391.4	WBGene00006080	str-12
B0412.1	WBGene00000895	dac-1	dac-1 encodes the C. elegans ortholog of Dachshund, a transcriptional regulator first described in Drosophila that is a member of the SKI/SNO/DAC family of proteins; dac-1 is expressed at higher levels in the AFD thermosensory neurons as compared to the AWB olfactory neurons and likely plays a role in thermosensory behavior as on thermal gradients dac-1 mutants fail to suppress cryophilic drive b…	yeast NUD1 protein
B0432.5	WBGene00000296	cat-2	cat-2 encodes the dopamine biosynthetic enzyme tyrosine hydroxylase; mutations in cat-2 affect dopamine levels that in turn affect locomotory slowing in response to food; expressed in dopamanergic as well as other neurons, male spicules, and male ray neurons.	aromatic amino acid hydroxlase
B0496.3	WBGene00006814	unc-82		ser/thr protein kinase
C02C2.5	WBGene00015334	C02C2.5
C02D4.1	WBGene00007262	jud-4	jud-4 encodes an unfamiliar protein, putatively secreted, that is required both for normal sensitivity to ethanol and for survival after freezing and thawing; JUD-4 is expressed in hypodermis and vulval muscles; JUD-4 is orthologous to Brugia malayi Bm1_40315, but lacks obvious orthologies to non-nematode proteins; JUD-4's C-terminal domain has possible similarity to F40E10.5, and to proteins suc…
C02D5.1	WBGene00015335	acdh-6		Isovaleryl-CoA dehydrogenase
C03F11.1	WBGene00015387	C03F11.1		noninactivating potassium channel (weak)
C03H5.6	WBGene00015408	C03H5.6
C05B5.4	WBGene00007321	C05B5.4	C05B5.4 encodes a predicted transmembrane protein that is conserved in C. briggsae and C. remanei; loss of C05B5.4 activity via RNAi in the sensitized rrf-3 background has been reported to result in slow growth, although this phenotype could not be confirmed by retesting.
C05E11.4	WBGene00000133	amt-1	amt-1 encodes a transmembrane transporter that by homology, is predicted to transport ammonium ions across the plasma membrane; as loss of amt-1 activity via large-scale RNAi screens does not result in any obvious abnormalities, the precise role of AMT-1 in C. elegans development and/or behavior is not yet known.	ammonium transporter
C06B3.2	WBGene00007361	oac-3
C06C3.3	WBGene00007374	C06C3.3
C06E1.4	WBGene00001612	glr-1	glr-1 encodes an AMPA (non-NMDA)-type ionotropic glutamate receptor subunit; GLR-1 activity is required for mediating the behavioral response to light nose touch and the frequency with which animals change locomotory direction in response to sensory cues such as food; GLR-1 and GLR-2, a second AMPA-type ionotropic glutatmate receptor, can interact to form functional heteromeric channels; GLR-1 is…	Glutamate receptor subunit
C06E2.1	WBGene00015527	C06E2.1
C06H2.5	WBGene00007389	glb-3	glb-3 encodes a globin with no obvious function in mass RNAi assays.	Globin
C07G3.8	WBGene00015576	C07G3.8
C08H9.1	WBGene00007462	C08H9.1		serine carboxypeptidase
C08H9.14	WBGene00007473	C08H9.14		chitinase
C09E10.2	WBGene00000958	dgk-1	dgk-1 encodes an ortholog of mammalian diacylglycerol kinase theta (DGKQ); dgk-1 activity functions downstream in a serotonin signaling pathway that regulates locomotion and synaptic transmission; in addition, dgk-1 activity negatively regulates egg laying; dgk-1 genetically interacts with the goa-1 and egl-30 signaling pathways; a GFP::DGK-1 reporter fusion protein is expressed in the excretory …	diacylglycerol kinase
C09E7.2	WBGene00004102	pqn-10	PQN-10 encodes an unfamiliar protein, with limited similarity to F27B3.6, that has a glutamine/asparagine-rich domain.
C09E8.2	WBGene00015645	lips-7
C09G5.6	WBGene00000251	bli-1	The bli-1 gene encodes an unusual cuticular collagen that is required for proper strut formation within the unique medial layer of the adult cuticle; bli-1 interacts genetically with other cuticular collagens such as bli-2 and rol-1, and may be processed for secretion by BLI-4, a Kex2/subtilisin serine endoproteinase; consistent with its role in adult cuticle formation, bli-1 mRNA is highly expre…	collagen
C11H1.5	WBGene00007530	C11H1.5
C12D5.10	WBGene00015711	C12D5.10
C12D5.8	WBGene00003684	nhr-94
C14A11.5	WBGene00015750	C14A11.5
C14A4.15	WBGene00005713	srv-2		G-protein coupled receptor, srv family
C15F1.2	WBGene00015795	C15F1.2
C16C8.2	WBGene00015841	C16C8.2		peroxidase precursor
C17E7.8	WBGene00003714	nhr-124		nuclear hormone receptor
C18C4.7	WBGene00015968	C18C4.7
C18D4.2	WBGene00007672	fbxa-136
C18H2.4	WBGene00015991	C18H2.4	C18H2.4 is orthologous to the human gene GLOMULIN (FAP48; OMIM:601749), which when mutated leads to disease.
C23F12.1	WBGene00016006	fln-2
C23F12.3	WBGene00016008	C23F12.3
C24A8.1	WBGene00016037	C24A8.1	C24A8.1 encodes an homolog of mammalian D2 or D3 dopamine receptors, and a paralog of DOP-2/-3; C24A8.1 is expressed in the nervous system; because of its paralogy, C24A8.1 might act redundantly with DOP-2 to promote the basal slowing response to bacterial feeding, or it might account for the residual response to excess dopamine seen in triple dop-1/-2/-3 mutants; but C24A8.1 otherwise has no obv…	G-protein coupled receptor
C24B9.4	WBGene00016049	srt-28		7TM chemoreceptor, srt family
C24H12.10	WBGene00016079	C24H12.10	This gene encodes a protein containing an F-box, a motif predicted to mediate protein-protein interactions either with homologs of yeast Skp-1p or with other proteins.
C25B8.5	WBGene00016089	C25B8.5		alpha adrenergic receptor
C25F9.2	WBGene00007723	C25F9.2
C25F9.4	WBGene00007724	C25F9.4
C29F3.6	WBGene00005949	srx-58		7 transmembrane receptor (rhodopsin family)
C32C4.2	WBGene00000174	aqp-6	apq-6 encodes an aquaporin whose expression in Xenopus oocytes increases water permeability five- to seven-fold; aqp-6 has no function in mass RNAi assays, perhaps reflecting genetic redundancy with its paralogs AQP-4 and AQP-5; AQP-6 is expressed in the cilia and cell bodies of IL1 sensory neurons; AQP-6 is orthologous to human AQP8 (OMIM:603750).	MIP protein
C34F6.1	WBGene00007938	C34F6.1		Kunitz/Bovine pancreatic trypsin inhibitor domain (8 domains)
C35D10.12	WBGene00016448	C35D10.12
C36E8.2	WBGene00007981	glb-11	glb-11 encodes a globin; glb-11 transcription is higher in L3 and dauers than in young adults; glb-11 has no obvious function in mass RNAi assays; glb-11 expression is induced by anoxia in a HIF-1 dependent manner, although it is also paradoxically upregulated in a hif-1 mutant background.
C42D8.5	WBGene00000039	acn-1	acn-1 encodes an ACE-like protein required for larval development and adult morphogenesis, and probably for cell fusion in larval seam cells; ACN-1 lacks not only the HExxH consensus metallopeptidase motif, but also other active site residues found in the sequence HEAI/VxD of mammalian and insect ACEs; acn-1 is expressed in hypodermal cells, vulval precursor cells, and ray papillae in the male ta…	peptidase
C45G7.1	WBGene00016668	ilys-1	ilys-1 encodes one of five C. elegans invertebrate-type lysozymes; ilys-1 is found in a cluster with ilys-2 and ilys-3 on chromosome IV; however, unlike the four other invertebrate-type lysozymes, ILYS-1 lacks a predicted signal sequence; at the nucleotide level, ilys-1 contains an insertion and a number of nucleotide changes relative to the other ilys genes.
C46C2.6	WBGene00008114	C46C2.6
C47E12.6	WBGene00008150	C47E12.6
C50F7.1	WBGene00016842	C50F7.1		G-protein coupled receptor
C50H11.8	WBGene00016855	C50H11.8
C50H2.3	WBGene00003173	mec-9	mec-9 encodes a predicted extracellular protein containing six EGF-like repeats,five Kunitz-type protease inhibitor domains, and a glutamic acid-rich region possibly involved in protein-protein interactions; mec-9 encodes two proteins, only one of which, MEC-9L, appears to be required for normal mechanosensory response to gentle touch and proper functioning of the touch receptor neurons; mec-9 in…	mechanosensory protein (mec-9)
C56G7.2	WBGene00008347	C56G7.2	This gene encodes a protein containing an F-box, a motif predicted to mediate protein-protein interactions either with homologs of yeast Skp-1p or with other proteins.
D2062.5	WBGene00017057	D2062.5
D2063.2	WBGene00017061	oac-12
E01G4.6	WBGene00008448	E01G4.6
E03G2.4	WBGene00000759	col-186		cuticle collagen
F08D12.4	WBGene00017248	F08D12.4
F08F1.1	WBGene00002195	kin-9	kin-9 encodes a predicted protein tyrosine kinase.	protein-tyosine kinase
F09A5.3	WBGene00008600	F09A5.3
F09C12.1	WBGene00001588	ggr-3	ggr-3 encodes a predicted member of the GABA/ glycine receptor family of ligand-gated chloride channels; expressed in the AVA, AVB, SMDD, DVA, SIAD, and in some other neurons of the nerve ring.	Glycine receptor alpha chain
F09E10.7	WBGene00017297	F09E10.7
F13E9.13	WBGene00044797	F13E9.13
F15A4.9	WBGene00008843	F15A4.9
F15A8.5	WBGene00001052	dop-1	dop-1 encodes a D1-like dopamine receptor; dop-1 is required cell autonomously in the touch neurons for modulation of mechanosensory behaviors such as tap habituation; in addition, dop-1 is required for regulation of locomotion via antagonism of the DOP-3 D2-like dopamine receptor in cholinergic neurons; when expressed in tissue culture cells, DOP-1 activity is stimulated by dopamine and to a les…
F15D3.1	WBGene00001131	dys-1	The dys-1 gene encodes an ortholog of human DMD, which when mutated leads to Duchenne muscular dystrophy (OMIM:310200).	dystrophin
F15H9.4	WBGene00005528	sri-16		7TM chemoreceptor, sri family
F16B4.3	WBGene00017505	F16B4.3
F17A2.3	WBGene00008902	F17A2.3		PHD-finger.
F19G12.3	WBGene00017611	F19G12.3
F21A10.1	WBGene00008998	F21A10.1		EF hand (2 domains)
F21A10.4	WBGene00009000	F21A10.4
F21F12.1	WBGene00009022	F21F12.1
F22D6.10	WBGene00000636	col-60		collagen
F22F1.2	WBGene00017714	F22F1.2		ser/thr protein kinase
F23B2.10	WBGene00009077	F23B2.10
F25G6.7	WBGene00017798	F25G6.7		sugar transporter
F26G1.6	WBGene00017842	F26G1.6	F26G1.6 encodes a neprilysin; neprilysins are thermolysin-like zinc metallopeptidases, found on the outer surface of animal cells, that negatively regulate small signalling peptides (e.g., enkephalin, tachykinin, insulin, and natriuretic peptides) by cleaving them; while F26G1.6 has no clear orthologs in other organisms, it falls into a group of proteins that includes the classical neprilysins fo…	Neprilysin
F28H7.4	WBGene00009238	F28H7.4
F31A9.3	WBGene00000185	arg-1	arg-1 encodes a member of the Delta/Serrate/LAG-2 family of transmembrane signaling ligands; arg-1 mediates cell fate decisions during early embryogenesis and in addition, is a downstream target of HLH-8/CeTwist, which binds E box sequences in the arg-1 promoter and is required for fate specification of a subset of mesodermal cells; arg-1 is closely related to apx-1 and lag-2 and is functionally …	EGF domain protein
F31B12.3	WBGene00001495	frm-9	frm-9 encodes a B41/ERM (ezrin/radixin/moesin) domain containing protein.
F32D1.3	WBGene00017983	F32D1.3
F32D1.8	WBGene00017987	F32D1.8
F33E2.10	WBGene00077769	F33E2.10
F34D10.6	WBGene00009375	F34D10.6		7 ANK repeats
F35H12.1	WBGene00018074	F35H12.1
F37C12.12	WBGene00003176	mec-14	mec-14 encodes a protein with similarity to the beta-subunits of Shaker-type potassium channels, which are members of the aldo-keto reductase superfamily; MEC-14 is required for response to gentle touch by the six touch receptor neurons, and likely functions to regulate activity of the MEC-4 and MEC-10 degenerin channels; mec-14 expression is detected solely in the touch receptor neurons and is d…
F38A3.2	WBGene00004300	ram-2	ram-2 encodes a cuticle collagen that interacts with unc-6 to affect ray cell migration, and interacts with unc-5 and unc-6 to affect embryonic viability; also affects ray morphology in males such that the structural cells and the hypodermis of the rays are swollen in mutants.	collagen
F38B6.5	WBGene00000745	col-172		cuticular collagen
F38C2.4	WBGene00009536	F38C2.4
F38E11.12	WBGene00000563	cng-3	cng-3 is predicted to encode a cyclic nucleotide gated (CNG) channel that is required for wild-type thermotolerance; cng-3 is expressed in five sensory neurons, including the thermosensory neuron AFD.	cGMP-gated cation channel protein
F39E9.1	WBGene00018194	F39E9.1
F39E9.12	WBGene00018201	btb-18
F40G12.4	WBGene00009599	F40G12.4
F40G12.5	WBGene00009600	F40G12.5
F41E7.3	WBGene00009619	F41E7.3		neurokinin receptor like
F41G3.2	WBGene00018299	F41G3.2
F42D1.2	WBGene00009628	tatn-1	F42D1.2 encodes a putative tyrosine aminotransferase, orthologous to human TAT (OMIM:276600, mutated in type II tyrosinemia); F42D1.2 is expressed in larval and adult pharynx, hypodermis, body wall muscle, and intestine, and in adult vulval muscle and reproductive system; F42D1.2 is required for the tyrosinemic phenotype of K10C2.4(RNAi) animals.	tyrosine aminotransferase
F43C11.2	WBGene00018379	F43C11.2
F44E7.7	WBGene00018429	F44E7.7
F45D11.1	WBGene00018448	F45D11.1
F45F2.13	WBGene00001880	his-6	his-6 encodes an H3 histone.	histone H3
F46H5.6	WBGene00001696	grd-7	grd-7 encodes a hedgehog-like protein, with an N-terminal DUF271 domain, a central low-complexity proline-rich domain, and a C-terminal Ground (Grd) domain; GRD-7 is expressed in three to four posterior DA motor neurons of the ventral nerve cord; the Ground domain is predicted to form a cysteine-crosslinked protein involved in intercellular signalling, and it has subtle similarity to the N-termin…
F47A4.1	WBGene00009799	lgc-47		ligand gated ion channel
F47B8.12	WBGene00044112	srm-5		7TM receptor, srm family
F47E1.3	WBGene00018567	F47E1.3		C2H2-type zinc fingers
F48C11.2	WBGene00009844	cwp-5
F49C5.4	WBGene00009867	F49C5.4		serine/threonine kinase (KIN1/SNF1/Nim1 subfamily)
F49F1.11	WBGene00018651	F49F1.11
F49F1.8	WBGene00018648	F49F1.8
F49F1.9	WBGene00018649	F49F1.9
F49H12.3	WBGene00018654	F49H12.3
F52E1.4	WBGene00001534	gcy-7	gcy-7 encodes a membrane guanylyl cyclase; a gcy-7::gfp reporter is expressed asymmetrically in the ASEL sensory neuron.	guanylate cyclase
F53A9.5	WBGene00018728	F53A9.5		G-protein coupled receptor
F53B1.3	WBGene00018736	F53B1.3
F54A5.3	WBGene00018788	shc-1	shc-1 encodes four proteins by multiple splicing, three of which are rather small (52-81 residues); however, one isoform (F54A5.3A, 316 residues) is a ortholog of vertebrate Shc proteins (e.g., p52/p46SHC and p66SHC); like its orthologs, F54A5.3A has a PTB and an SH2 domain in N- to C-terminal order; shc-1 interacts with both the JNK and insulin signaling pathways to regulate stress response and …
F54B11.7	WBGene00010030	F54B11.7
F54C1.8	WBGene00018792	F54C1.8
F54D10.9	WBGene00018810	F54D10.9
F54F7.7	WBGene00010067	F54F7.7
F55G11.9	WBGene00000021	abt-3
F56A11.7	WBGene00018927	F56A11.7
F56C3.6	WBGene00018943	dgn-2
F56D2.4	WBGene00006731	uev-2	uev-2 encodes a ubiquitin-conjugating enzyme (UBC or E2) variant that contains the characteristic UBC motif, but lacks the critical active-site cysteine residue necessary for catalytic activity; as loss of UEV-2 function via RNA-mediated interference (RNAi) does not result in any abnormalities, the precise role of UEV-2 in C. elegans development and/or behavior is not yet known; based on similari…
F57A8.4	WBGene00010179	F57A8.4		7 transmembrane receptor (rhodopsin family)
F57C7.4	WBGene00010200	F57C7.4
F58H7.1	WBGene00019067	F58H7.1
F59A6.11	WBGene00044664	F59A6.11
F59D8.1	WBGene00006927	vit-3	vit-3 encodes a vitellogenin, a precursor of the lipid-binding protein related to vertebrate vitellogenins and mammalian ApoB-100, a core LDL particle constituent (OMIM:107730); VIT-3 is a major yolk component, but as loss of VIT-3 activity via RNA-mediated interference (RNAi) does not result in any abnormalities, VIT-3 likely functions redundantly with other vitellogenins to provide essential nu…
H03G16.4	WBGene00010360	fbxa-96	This gene encodes a protein containing an F-box, a motif predicted to mediate protein-protein interactions either with homologs of yeast Skp-1p or with other proteins; this gene's encoded protein also contains an FTH/DUF38 motif, which may also mediate protein-protein interaction.
H22K11.3	WBGene00019226	H22K11.3
H28G03.1	WBGene00019249	H28G03.1		RNA binding protein
K01D12.4	WBGene00006669	twk-14		potassium channel protein
K02F6.4	WBGene00019338	K02F6.4
K02G10.7	WBGene00000176	aqp-8	aqp-8 encodes, by alternative splicing, two isoforms of a putative aquaglyceroporin with no known substrate, since AQP-8 expressed in Xenopus oocytes has no effect on water, glycerol, or urea permeability; loss of AQP-8 activity via mutation or RNAi results in no obvious defects; however, AQP-8, in conjunction with AQP-2, AQP-3, and AQP-4, is weakly required for recovery from hypotonic stress; AQ…	transmembrane channel protein
K07D4.6	WBGene00019486	K07D4.6
K08F4.11	WBGene00001751	gst-3	gst-3 encodes a predicted glutathione S-transferase.	glutathione S-transferase
K08H2.1	WBGene00004827	skr-21	The skr-21 gene encodes a homolog of Skp1 in S. cerevisiae that has no known function in vivo, since skr-21(RNAi) animals are at least superficially normal.	RNA polymerase II elongation factor like
K09C6.1	WBGene00019555	K09C6.1
K09H9.3	WBGene00000626	col-49	col-49 encodes a cuticle collagen.	cuticular collagen
K10H10.4	WBGene00010760	K10H10.4
K11G12.2	WBGene00000042	acr-2	A homolog of a non-alpha type nicotinic acetylcholine receptor subunit that forms a functional channel when co-expressed with the unc-38 alpha subunit.	nicotinic acetylcholine receptor subunit
M01H9.5	WBGene00019721	M01H9.5
M02G9.1	WBGene00010830	M02G9.1		keratin like protein
M03F4.2	WBGene00000066	act-4	act-4 encodes an actin isoform that is most similar to act-2 in amino acid sequence; an act-4 reporter gene is expressed in body wall and vulval muscles and the spermatheca.	actin
M110.8	WBGene00010916	M110.8
M28.1	WBGene00010893	cutl-9		cuticulin 1
R02C2.3	WBGene00006419	oac-39
R03H10.2	WBGene00019855	R03H10.2
R03H10.6	WBGene00019858	R03H10.6
R05H11.2	WBGene00019908	R05H11.2
R07A4.3	WBGene00011074	R07A4.3
R07C3.12	WBGene00019928	clec-44		clec family, C-type lectin
R08E5.3	WBGene00019963	R08E5.3
R09D1.6	WBGene00011162	R09D1.6		chitinase
R12A1.2	WBGene00004925	snt-5
R134.2	WBGene00001529	gcy-2	gcy-2 encodes a predicted transmembrane guanylyl cyclase; as loss of gcy-2 activity via RNA-mediated interference does not result in any abnormalities, the precise role of GCY-2 in C. elegans development and/or behavior is not yet known; by sequence similarity, however, GCY-2 can be predicted to function in chemosensory signal transduction.	guanylate cyclase
R13A5.4	WBGene00020048	lgc-12		ACHR
R13D11.8	WBGene00020062	nhr-270
T01C4.1	WBGene00020141	T01C4.1		glycosyl hyrolase
T02G6.11	WBGene00086562	T02G6.11
T02G6.2	WBGene00011385	T02G6.2
T04F8.9	WBGene00011447	T04F8.9
T05A8.5	WBGene00020231	T05A8.5
T05E7.2	WBGene00000632	col-55
T05E8.1	WBGene00020262	ferl-1
T05H10.8	WBGene00011512	T05H10.8
T06A1.4	WBGene00020279	glb-25	glb-25 encodes a globin required for normally rapid growth in mass RNAi assays.
T06D4.4	WBGene00020293	T06D4.4	T06D4.4 encodes a neprilysin; neprilysins are thermolysin-like zinc metallopeptidases, found on the outer surface of animal cells, that negatively regulate small signalling peptides (e.g., enkephalin, tachykinin, insulin, and natriuretic peptides) by cleaving them; T06D4.4 has no clear orthologs in other organisms.
T07G12.3	WBGene00011594	T07G12.3
T08G11.3	WBGene00011630	T08G11.3
T08H4.2	WBGene00020367	T08H4.2
T09A5.2	WBGene00002216	klp-3	klp-3 encodes a C-terminal kinesin motor protein orthologous to Drosophila NCD and Saccharomyces cerevisiae KAR3; expression of antisense klp-3 RNA under the control of a heat shock promoter suggests that KLP-3 plays a role in chromosome movement and segregation that is essential for germline and embryonic development; klp-3 mRNA is expressed at a low level in mixed-stage RNA preparations; consis…	kinesin like protein
T09B4.7	WBGene00020381	T09B4.7
T10B10.5	WBGene00011682	snt-7		synaptotagmin like
T10D4.5	WBGene00005292	srh-71		7TM chemoreceptor, srh family
T10E10.5	WBGene00000742	col-169		collagen
T11A5.1	WBGene00011700	T11A5.1
T11F9.2	WBGene00006486	tag-140
T12C9.1	WBGene00020460	nhr-273		zinc finger DNA-binding protein
T13F3.7	WBGene00011754	T13F3.7
T17A3.9	WBGene00020545	T17A3.9
T19D2.1	WBGene00020567	T19D2.1
T20G5.5	WBGene00004255	epac-1		cAMP dependent protein kinase regulatory chain + guanine nucleotide releasing factors
T20H9.4	WBGene00020640	fbxa-73
T21C12.1	WBGene00006784	unc-49	unc-49 encodes multiple subunits of a heteromeric GABA receptor; unc-49 activity is required for postsynaptic GABA responsiveness and thus for normal regulation of locomotion; UNC-49::GFP reporter fusions for at least two isoforms are expressed in dorsal and ventral head and body wall muscles, with isoform-specific expression also seen in the sphincter muscle; UNC-49::GFP subcellular localization…	gamma-aminobutyric-acid receptor
T21C9.7	WBGene00005189	srg-32		G-protein coupled receptor, srg family
T21E12.3	WBGene00020655	T21E12.3
T22G5.1	WBGene00011929	T22G5.1
T23F4.4	WBGene00003545	nas-27	nas-27 encodes an astacin-like metalloprotease; large-scale expression studies reveal that a nas-27::GFP promoter fusion is expressed in the reproductive system, the vulva, and the hypodermis.	protease
T23H2.4	WBGene00020743	T23H2.4
T27A8.5	WBGene00012077	T27A8.5
T28A11.6	WBGene00020873	T28A11.6
W01A8.3	WBGene00012165	cutl-6		cuticulin
W02B3.6	WBGene00020926	W02B3.6
W03G11.4	WBGene00012226	W03G11.4
W05B5.2	WBGene00012275	npr-14		7 transmembrane receptor (rhodopsin family) (2 domains)
W05G11.6	WBGene00021043	W05G11.6		phosphoenolpyruvate carboxykinase
W06B11.4	WBGene00001984	hog-1	hog-1 encodes a hedgehog-like protein, with a solitary Hint/Hog domain; the function of HOG-1's isolated Hint/Hog domain is unknown; in proteins where they coexist with other, N-terminal, domains, the Hint/Hog domain is predicted to cut its host protein into two halves and then covalently link cholesterol to the C-terminus of the N-terminal domain; HOG-1 is weakly required for normal molting; HOG…	warthog
W07A12.8	WBGene00012325	W07A12.8
W08G11.1	WBGene00012346	W08G11.1
W09C3.8	WBGene00021115	W09C3.8
W10C8.1	WBGene00021125	ccb-2
Y102A5B.1	WBGene00013607	clec-27		Lectin C-type domain short and long forms (2 domains)
Y105E8A.7	WBGene00001147	eat-18	eat-18 encodes a small novel protein with an intracellular N terminus, a single predicted transmembrane domain, and a short, extracellular carboxy terminus; eat-18 is required for proper nicotinic neurotransmission by the excitatory pharyngeal MC neuron and thus, for rapid pharyngeal pumping in the presence of food; eat-18 is also required for alpha-bungarotoxin-binding to pharyngeal nicotinic re…
Y106G6G.6	WBGene00013715	Y106G6G.6
Y113G7A.5	WBGene00013746	lgc-55
Y113G7B.15	WBGene00013764	Y113G7B.15
Y116A8C.14	WBGene00004402	rom-3
Y116F11B.1	WBGene00000920	daf-28	daf-28 encodes a beta-type insulin, mostly similar to INS-4 and INS-6 and homologous to human insulin; DAF-28 inhibits dauer formation; daf-28 mutants arrest as dauers and have downregulated signals through the DAF-2/insulin pathway; in young animals, daf-28 is expressed in ASI and ASJ neurons, which regulate dauer formation; in older animals, daf-28 expression spreads to other head neurons and t…
Y116F11B.9	WBGene00013825	Y116F11B.9
Y22D7AR.7	WBGene00021261	Y22D7AR.7
Y23H5A.8	WBGene00023172	Y23H5A.8
Y2C2A.1	WBGene00006453	tag-80
Y37A1A.4	WBGene00045063	Y37A1A.4
Y37A1B.13	WBGene00006598	tor-2	tor-2 encodes a AAA ATPase that, along with TOR-1 and OOC-5, comprise the three C. elegans orthologs of human torsinA, mutations in which are associated with torsion dystonia (OMIM:605204); overexpression of TOR-2 in nematodes with polyglutamine repeat-induced protein aggregates indicates that TOR-2 can suppress protein aggregation, suggesting TOR-2 may play a role in regulation of protein foldin…
Y37A1B.15	WBGene00001575	gei-18		Src homology domain 3
Y37E11AL.1	WBGene00021357	Y37E11AL.1
Y38F1A.4	WBGene00012607	Y38F1A.4
Y38H6A.2	WBGene00012613	Y38H6A.2
Y41C4A.1	WBGene00012749	Y41C4A.1
Y41G9A.4	WBGene00021528	gbb-1	Y41G9A.4 ('gbb-1') encodes, by alternative splicing, one isoform of a subunit of the GABAB receptor dimer (Y41G9A.4/ZK180.1, or 'GBB-1/2') that is required for inhibition of cholinergic motor neurons by GABA, and thus for normally restrained movement and aldicarb resistance; Y41G9A.4/gbb-1(tm1406) mutants move abnormally fast, with abnormally few changes of direction; Y41G9A.4 is orthologous to h…	glutamate receptor
Y43F8B.12	WBGene00012822	Y43F8B.12
Y46G5A.24	WBGene00012914	bcmo-1
Y46G5A.29	WBGene00012917	Y46G5A.29
Y47H9C.12	WBGene00012955	Y47H9C.12
Y49E10.9	WBGene00013032	wht-9
Y4C6A.2	WBGene00021152	mgl-3		glutamate receptor
Y51A2D.4	WBGene00013073	hmit-1.1	hmit-1.1 encodes one of three C. elegans proton (H+)-dependent myo-inositol transporters; loss of hmit-1.1 activity via large-scale RNAi result in no obvious abnormalities but by homology, HMIT-1.1 is predicted to function as a plasma membrane protein required for the regulated uptake of myo-inositol and thus potentially for regulation of cell signaling and intracellular osmolarity.	Sugar (and other) transporters
Y51H4A.32	WBGene00045178	fipr-27
Y53F4B.23	WBGene00013169	Y53F4B.23
Y53F4B.25	WBGene00013171	Y53F4B.25
Y53F4B.27	WBGene00013173	Y53F4B.27
Y53F4B.5	WBGene00013152	Y53F4B.5
Y54E10BL.1	WBGene00021837	Y54E10BL.1
Y54E2A.1	WBGene00013187	Y54E2A.1		7 transmembrane receptor (rhodopsin family)
Y55F3AM.14	WBGene00021931	Y55F3AM.14
Y57G11B.1	WBGene00013294	Y57G11B.1
Y57G11C.18	WBGene00013313	Y57G11C.18
Y57G11C.23	WBGene00013318	Y57G11C.23		transport protein
Y69A2AR.9	WBGene00022080	Y69A2AR.9
Y70C5C.5	WBGene00013495	clec-236
Y70D2A.1	WBGene00013496	Y70D2A.1		7 transmembrane receptor (rhodopsin family)
Y71A12B.13	WBGene00013510	Y71A12B.13
Y71A12B.8	WBGene00013505	Y71A12B.8
Y71D11A.3	WBGene00022104	Y71D11A.3
Y71G12B.11	WBGene00022151	Y71G12B.11
Y73B3B.3	WBGene00022225	Y73B3B.3
Y7A5A.8	WBGene00012414	Y7A5A.8
Y82E9BL.12	WBGene00022328	Y82E9BL.12
ZC116.3	WBGene00013855	ZC116.3	ZC116.3 is orthologous to the human gene CUBILIN (CUBN; OMIM:602997), which when mutated leads to hereditary megaloblastic anaemia 1 (OMIM:261100).	bone morphogenetic protein 1 like
ZC13.2	WBGene00022503	ZC13.2
ZC47.4	WBGene00013837	fbxa-30	This gene encodes a protein containing an F-box, a motif predicted to mediate protein-protein interactions either with homologs of yeast Skp-1p or with other proteins; this gene's encoded protein also contains an FTH/DUF38 motif, which may also mediate protein-protein interaction.
ZC504.5	WBGene00001804	gur-3	gur-3 encodes a predicted seven-transmembrane protein related to the gustatory class of receptors in Drosophila.
ZK1053.5	WBGene00014200	scrm-2	scrm-2 encodes a putative phospholipid scramblase homologous to human PLSCR1-5, and paralogous to other C. elegans SCRMs (e.g., SCRM-1); in apoptotic germline cells, SCRM-2 is fully dispensable for normally rapid engulfment and largely dispensable for phosphatidylserine exposure; SCRM-2 does not bind WAH-1 in vitro, and scrm-2(tm650) mutants have no obvious phenotype.
ZK1251.3	WBGene00014241	ZK1251.3		3-oxo-5-alpha-steroid 4-dehydrogenase
ZK1290.3	WBGene00004398	rol-8	rol-8 encodes a collagen that is enriched in dauer larvae; mutations cause adults to become left-handed rollers.	Cutical collagen 6, col-6
ZK250.7	WBGene00022690	math-49
ZK262.9	WBGene00013954	ZK262.9
ZK384.2	WBGene00013972	scl-20	scl-20 encodes a predicted extracellular protein that is a member of the C. elegans family of SCP/TAPS domain-containing proteins; SCL-20 is homologous to mammalian GliPR1, a p53 target with proapoptotic activity mediated by an increase in production of reactive oxygen species; loss of scl-20 activity via RNAi in daf-2 mutants and in gld-1;daf-2 doubly mutant animals indicates that, in C. elegans…	SCP-like extracellular Proteins (2 domains)
ZK470.2	WBGene00022745	ZK470.2
ZK470.6	WBGene00022747	ZK470.6
ZK643.8	WBGene00001734	grl-25	grl-25 encodes a putatively hedgehog-like protein, with an N-terminal signal sequence and an extended glycine-rich low-complexity region; GRL-25 is expressed in intestine and the nervous system.
ZK669.7	WBGene00014056	ZK669.7
ZK836.1	WBGene00003057	lon-3	lon-3 encodes a cuticle collagen; during development, lon-3 acts downstream of the TGF-beta signaling pathway to specify body length; lon-3 reporter fusions are expressed in hypodermal cells and LON-3 appears to localize to the surface of the animal, consistent with a role in cuticle formation.	collagen
ZK892.1	WBGene00002266	lec-3		galactoside-binding lectin
ZK899.3	WBGene00014142	ZK899.3

## Sheet: TableS12G
Genes down-regulated by infection with Harposporium and three bacteria (RNA-seq)
Sequence Name (Gene)	Gene WB ID	Gene Public Name	Gene Description (Concise)	CDS Description
F45F2.12	WBGene00001882	his-8	his-8 encodes an H2B histone; his-8 is contained within the histone gene cluster HIS2	. histone H2B
F35C5.1	WBGene00009390	F35C5.1
F36H9.8	WBGene00018116	F36H9.8
R01B10.2	WBGene00019804	R01B10.2
Y40B10A.6	WBGene00021491	Y40B10A.6
F56D6.9	WBGene00044471	F56D6.9
