# Supplementary material for: A Comprehensive Analysis of Gene Expression Changes Provoked by Bacterial and Fungal Infection in C. elegans
Source: PLoS One. 2011 May 13;6(5):e19055. doi: 10.1371/journal.pone.0019055 (PMC3094335; doi:10.1371/journal.pone.0019055)
Supplement: Table S17 — Expression of genes after infection with D. coniospora for 12 hours using oligo-arrays. The table was generated from previously unpublished data, publicly available at Array Express (E-MEXP-479). Median ratio of gene expression in infected versus uninfected nematodes (A). Genes up- or down-regulated after D. coniospora infection (B). CDS sequence names are based on WS150. (XLS) [file pone.0019055.s021.xls]

## Sheet: TableS17A
All genes
	DC 12 hours
Name	MEDIAN ratio infected/uninfected
2L52.1	0.995118
6R55.1a	0.863544
6R55.1b	1.04548
6R55.2	1.36208
AC3.1	1.08999
AC3.2	0.989391
AC3.3	1.12646
AC3.4	1.03196
AC3.5	1.10546
AC3.6	0.953837
AC3.7	0.950415
AC3.8	1.32553
AC7.1	0.949079
AC7.2a	1.17979
AC7.2b	1.015
AC7.3	1.44051
AC8.1	0.937142
AC8.2	1.07751
AC8.3	0.85308
AC8.4	1.48011
AC8.5	1.01947
AC8.6	1.06672
AC8.7	0.896591
AH10.1	0.795076
AH10.3	1.25807
AH6.10	0.871622
AH6.11	1.06353
AH6.12	0.862973
AH6.13	0.952216
AH6.14	0.975921
AH6.2	0.934209
AH6.3	1.02836
AH6.4	0.984484
AH6.5	1.32982
AH6.6	0.842536
AH6.7	0.788126
AH6.8	0.755687
AH6.9	0.930361
AH9.1	0.977907
AH9.2	0.966219
AH9.3	0.851045
AH9.4	0.813813
B0001.1	0.971171
B0001.2	0.939362
B0001.3	1.09572
B0001.4	1.01297
B0001.5	1.14188
B0001.6	1.45256
B0001.7	1.3142
B0001.8	1.17951
B0019.1	0.792804
B0019.2	1.17203
B0024.1	1.18083
B0024.10	1.27663
B0024.11	1.27348
B0024.12	1.10915
B0024.13	1.28143
B0024.14a	0.738954
B0024.14b	1.02691
B0024.14c	0.919868
B0024.14d	0.996026
B0024.15	0.992685
B0024.2	1.02272
B0024.3	0.730228
B0024.4	0.866482
B0024.6	0.887948
B0024.8	0.684839
B0024.9	1.36922
B0025.1a	0.951641
B0025.1b	1.02591
B0025.2	1.04819
B0025.4	0.984394
B0034.1	1.03384
B0034.2	1.14324
B0034.3a	1.08533
B0034.3b	0.997777
B0034.4	1.09921
B0034.5	1.17312
B0035.10	1.0888
B0035.11	0.937001
B0035.12	1.11972
B0035.13	0.928171
B0035.14	0.968225
B0035.15	0.987634
B0035.16	0.958902
B0035.1a	1.65519
B0035.1b	0.865239
B0035.2	1.14598
B0035.3	1.10735
B0035.4	0.87928
B0035.5	1.2945
B0035.6	0.914178
B0035.8	1.01452
B0041.1	1.0143
B0041.2a	0.853162
B0041.2b	0.985145
B0041.3	0.808949
B0041.4	1.08741
B0041.5	0.868884
B0041.6	1.00116
B0041.7a	1.20601
B0041.7b	0.858289
B0041.8	1.15235
B0047.1	1.12999
B0047.2	1.15891
B0047.3	1.24372
B0047.4	1.04541
B0047.5	1.12279
B0198.1	1.10453
B0198.2	0.796839
B0198.3	1.00737
B0205.1	0.933559
B0205.10	1.03959
B0205.11	1.17142
B0205.2	0.889753
B0205.3	1.57938
B0205.4	0.856072
B0205.5	0.878021
B0205.6	0.894198
B0205.7	1.06355
B0205.8	0.88888
B0205.9	1.09136
B0207.1	1.12229
B0207.10	1.02189
B0207.11	1.32304
B0207.12a	0.716802
B0207.12b	0.719874
B0207.12c	0.920215
B0207.2	0.826726
B0207.3	0.761706
B0207.4	1.10487
B0207.5	1.32599
B0207.6	0.976214
B0207.7	1.11045
B0207.8	0.882385
B0212.1	0.931746
B0212.2	0.980492
B0212.3	0.896469
B0212.4a	1.24256
B0212.4b	1.29404
B0212.5	0.730952
B0213.10	0.882982
B0213.11	0.947771
B0213.12	0.895535
B0213.14	1.22262
B0213.15	1.30689
B0213.16	0.883259
B0213.17	1.88699
B0213.2	1.07319
B0213.3	1.59158
B0213.4	1.03185
B0213.5	1.74839
B0213.6	1.64763
B0213.7	0.962618
B0213.8	1.12247
B0213.9	1.16498
B0218.1	0.926656
B0218.2	0.853232
B0218.3	1.20897
B0218.5	1.05083
B0218.6	1.09048
B0218.7	1.27768
B0218.8	1.14504
B0222.1	1.19734
B0222.10	1.12982
B0222.2	0.944758
B0222.3	1.46318
B0222.4	0.879916
B0222.5	1.0816
B0222.6	1.0704
B0222.7	0.739473
B0222.8	0.931196
B0222.9	0.949903
B0228.1	0.936623
B0228.3	1.03687
B0228.4a	0.841348
B0228.4b	0.936384
B0228.4c	0.85734
B0228.5	0.842497
B0228.6	1.14186
B0228.7	0.887839
B0228.8	0.811716
B0228.9	0.930586
B0238.1	0.990939
B0238.10	1.0861
B0238.11	1.01276
B0238.12	1.01904
B0238.13	0.870439
B0238.14	0.931765
B0238.3	0.909703
B0238.4	1.14027
B0238.5	1.02222
B0238.6	0.713702
B0238.7	0.932103
B0238.8	1.16901
B0238.9	0.856718
B0240.1	1.22088
B0240.2	0.986005
B0240.3	0.83285
B0240.4	1.00126
B0244.10	1.10484
B0244.11	0.94724
B0244.2	1.00904
B0244.3	1.158
B0244.4	0.958927
B0244.5	1.11031
B0244.6	1.00009
B0244.7	1.07066
B0244.8	1.20183
B0244.9	0.958065
B0250.1	0.69591
B0250.2	0.860782
B0250.4	0.846438
B0250.5	1.07115
B0250.6	1.0409
B0250.7	0.80381
B0250.8	1.3672
B0250.9	1.06113
B0252.1	1.01556
B0252.2	0.90813
B0252.3	1.04417
B0252.4a	1.05532
B0252.4b	0.884712
B0252.5	1.64552
B0252.6	1.15387
B0261.1	0.953649
B0261.2a	0.852209
B0261.2b	1.16871
B0261.4	1.06077
B0261.5	1.22077
B0261.6	0.763488
B0261.7	0.880129
B0272.1	1.0763
B0272.2	1.1988
B0272.3	1.00247
B0272.4	1.15522
B0273.1	0.987291
B0273.2	0.749663
B0273.4a	0.975063
B0273.4b	0.908922
B0280.10	1.05029
B0280.11	0.963092
B0280.12	1.01034
B0280.1a	1.14477
B0280.2	0.995767
B0280.3	0.851476
B0280.4	0.797885
B0280.5	1.48347
B0280.7	1.0024
B0280.8	1.06348
B0280.9	1.0209
B0281.1	1.0702
B0281.2	0.964182
B0281.3	0.979771
B0281.4	0.995926
B0281.5	1.04026
B0281.6	0.704983
B0281.8	0.982513
B0284.1	1.13755
B0284.2	1.07448
B0284.3	1.03593
B0284.4	1.00895
B0285.1	1.30666
B0285.3	0.984637
B0285.4	1.11799
B0285.5	0.931928
B0285.6	0.94479
B0285.7	1.17391
B0285.8	0.968452
B0285.9	1.09446
B0286.1	1.08106
B0286.2	0.92882
B0286.3	1.10318
B0286.4a	1.083
B0286.4b	1.18622
B0286.4c	0.916308
B0286.5	0.784234
B0294.1	1.10473
B0294.2	1.0046
B0294.3	0.818125
B0302.1a	1.09571
B0302.1b	0.851416
B0302.2	0.990268
B0302.4	0.791516
B0302.5	0.875668
B0302.6	1.28613
B0303.11	1.15383
B0303.14	0.978964
B0303.15	1.00604
B0303.2	1.03283
B0303.3	0.911492
B0303.4	0.861884
B0303.5	0.997534
B0303.7	1.03514
B0303.8	1.15073
B0303.9	0.887164
B0304.1c	0.917581
B0304.2	1.19926
B0304.3	1.24151
B0304.4	1.02657
B0304.5	1.03711
B0304.6	0.846134
B0304.7	1.42987
B0310.1	0.924889
B0310.2	0.90602
B0310.3	0.887365
B0310.4	1.0913
B0310.5	1.15122
B0310.6	1.35822
B0331.1	1.20325
B0331.2	1.10409
B0334.1	1.16204
B0334.10	0.674636
B0334.11a	1.07963
B0334.11b	1.25403
B0334.2	0.973214
B0334.4	1.09905
B0334.5	0.808635
B0334.6	0.896358
B0334.7	0.986292
B0334.8	1.00141
B0334.9	1.03989
B0336.1	0.916566
B0336.10	1.37751
B0336.11a	0.885705
B0336.11b	1.2026
B0336.12	0.802403
B0336.13	1.71153
B0336.2	1.2285
B0336.3	0.956837
B0336.4	0.905636
B0336.5	1.18048
B0336.6	1.10889
B0336.7a	0.967819
B0336.7b	0.823294
B0336.8	1.12149
B0336.9c	0.816949
B0336.9d	0.71802
B0336.9e	0.995704
B0344.2	1.00352
B0348.1	1.01
B0348.2	1.06232
B0348.4a	0.887021
B0348.4b	0.827302
B0348.5	0.805279
B0350.2a	1.31308
B0350.2b	1.32782
B0350.2c	1.0452
B0350.2d	0.904861
B0350.2f	1.36106
B0350.3	0.93804
B0353.1	1.07779
B0361.10	0.790445
B0361.2	1.02478
B0361.3	1.04418
B0361.4	0.759084
B0361.5	0.965692
B0361.6	0.892496
B0361.7	1.079
B0361.8	1.10074
B0361.9	0.961001
B0365.1	1.11772
B0365.2	1.02279
B0365.3	0.955034
B0365.5	0.774402
B0365.6	0.836861
B0365.7	0.944788
B0379.1	1.16973
B0379.2	1.15151
B0379.4a	0.928184
B0379.4b	0.916258
B0379.6	1.0623
B0379.7	1.12604
B0391.10	1.06077
B0391.11	1.06696
B0391.3	1.09071
B0391.4	0.790658
B0391.5	0.938031
B0391.6a	1.32801
B0391.6b	0.848878
B0391.9	0.881774
B0393.1	1.05215
B0393.2	1.01653
B0393.3	1.27165
B0393.4	1.09799
B0393.5	0.821036
B0393.6	0.96328
B0393.7	0.840795
B0395.1	0.968351
B0395.2	0.781934
B0395.3	0.814813
B0399.1a	1.18486
B0399.1b	0.981008
B0399.1c	0.726652
B0403.1	0.91766
B0403.2	1.07421
B0403.3	0.981088
B0403.4	1.12769
B0410.1	0.989625
B0410.2a	0.797367
B0410.2b	1.33283
B0410.3	0.966916
B0412.1	1.12512
B0412.2	1.13305
B0412.3	1.10065
B0412.4	0.951037
B0412.5	0.897921
B0414.1	0.920778
B0414.2	1.51547
B0414.3	1.57753
B0414.5	0.893533
B0414.6	1.39481
B0414.7a	1.35996
B0414.7b	1.14605
B0414.8	1.21561
B0416.1	0.908706
B0416.2	0.939644
B0416.3	0.81766
B0416.4	0.849574
B0416.5a	0.871888
B0416.5b	1.01353
B0416.6	0.973856
B0416.7	0.785435
B0432.1	1.07115
B0432.10	1.03692
B0432.11	0.879716
B0432.12	0.896089
B0432.13	1.07118
B0432.2	0.826491
B0432.3	0.959721
B0432.4	1.03984
B0432.5a	1.1188
B0432.5b	1.42993
B0432.6	1.14768
B0432.7	0.91561
B0432.8	0.847075
B0432.9	1.0881
B0454.1	1.20884
B0454.10	0.953036
B0454.2	1.07602
B0454.3	0.856731
B0454.4	1.33513
B0454.5	1.12158
B0454.6	0.898532
B0454.7	0.975731
B0454.8	0.875616
B0454.9	0.88534
B0457.1a	0.867312
B0457.1b	1.07463
B0457.2	1.10896
B0457.3	0.907296
B0457.4	1.18129
B0462.1	1.18962
B0462.2	1.31806
B0462.3	1.01631
B0464.1	0.783041
B0464.2	0.872266
B0464.3	0.899213
B0464.4	0.906417
B0464.5a	0.736969
B0464.5b	0.923965
B0464.5c	1.2864
B0464.6	0.846298
B0464.7	0.874861
B0464.8	0.874004
B0464.9	1.11471
B0478.1a	1.36017
B0478.1b	0.860328
B0478.2	1.03432
B0478.3	0.845372
B0491.1	0.935052
B0491.2	0.954803
B0491.3	0.894616
B0491.4	0.989844
B0491.5	1.32477
B0491.6	0.858367
B0491.7	1.00011
B0491.8a	0.959102
B0491.8b	0.864262
B0495.1	0.846106
B0495.10a	1.03066
B0495.10b	0.993512
B0495.10c	0.978478
B0495.2	0.895962
B0495.4	1.37909
B0495.5	1.44449
B0495.6	1.22036
B0495.7	1.41059
B0495.8a	0.895627
B0495.8b	1.01405
B0495.9	1.0854
B0496.1	0.941581
B0496.2	1.23247
B0496.3a	0.906112
B0496.3b	0.952288
B0496.4	0.94624
B0496.5	0.920541
B0496.6	0.945517
B0496.7	0.935785
B0496.8	0.899133
B0507.1	0.968598
B0507.10	1.04677
B0507.2	1.17742
B0507.3	0.936846
B0507.4	0.912299
B0507.5	0.884033
B0507.6	0.959484
B0507.7	1.06238
B0507.8	0.990044
B0507.9	1.02412
B0511.1	1.30009
B0511.10	0.877815
B0511.11	0.957242
B0511.12	1.08974
B0511.13	0.966143
B0511.14	0.761256
B0511.2	1.05093
B0511.3	0.90675
B0511.4	0.907351
B0511.5	0.872796
B0511.6	1.24221
B0511.7	1.22969
B0511.8	0.815521
B0511.9a	0.800774
B0511.9b	1.12271
B0513.1	0.861443
B0513.2a	1.12244
B0513.2b	0.9636
B0513.3	0.798359
B0513.4	1.09736
B0513.5	1.08983
B0513.6	0.866386
B0513.9	1.15426
B0523.1	1.14629
B0523.3	0.883144
B0523.5	1.11276
B0524.1	1.05681
B0524.2	1.09588
B0524.3	0.891449
B0524.4	1.18772
B0524.5	0.812905
B0524.6	0.793862
B0545.1a	0.980347
B0545.1b	0.981943
B0545.3	1.08482
B0545.4	1.31037
B0546.1	1.09189
B0546.2	1.13399
B0546.3	0.749244
B0546.4	1.075
B0547.1	0.963005
B0547.2	1.0286
B0547.4	1.05532
B0554.1	1.08012
B0554.2	0.858177
B0554.3	0.8337
B0554.4	1.02313
B0554.5	0.903091
B0554.6	1.03634
B0554.7	1.09962
B0563.1	1.21296
B0563.2	1.05165
B0563.4	1.16846
B0563.5	0.719517
B0563.6a	0.987695
B0563.6b	0.902301
B0563.7	1.01782
B0563.8	1.37969
B0564.1	1.11904
B0564.10	0.907871
B0564.2	1.0462
B0564.3	0.87088
B0564.4	1.11335
B0564.6	0.908173
B0564.7	0.944197
BE0003N10.1	0.906987
BE0003N10.2	0.932937
BE0003N10.3	0.974023
BE10.1	0.920733
BE10.2	0.905302
BE10.3	1.00033
BE10.4	0.832073
C01A2.1	1.11056
C01A2.2	0.832968
C01A2.3	1.18038
C01A2.4	1.22251
C01A2.5	1.13346
C01A2.6	0.747353
C01A2.7	1.03993
C01B10.1	0.732509
C01B10.10	1.00997
C01B10.3	0.968219
C01B10.4	0.999806
C01B10.5a	0.887377
C01B10.5b	1.25083
C01B10.6a	0.870434
C01B10.6b	1.18107
C01B10.7	0.862836
C01B10.8	0.777479
C01B10.9	0.853548
C01B12.1	0.692776
C01B12.2	0.913329
C01B12.3	1.0337
C01B12.4	1.1132
C01B12.5	1.18333
C01B12.7	0.752172
C01B12.8	0.883963
C01B4.1	1.13936
C01B4.2	1.15875
C01B4.3	0.945619
C01B4.5	0.910248
C01B4.7	1.07714
C01B4.8	1.0464
C01B4.9	1.07364
C01B7.1a	1.23973
C01B7.1b	0.961383
C01B7.3	0.939344
C01B7.4	0.921561
C01B7.5	0.94469
C01B7.6	0.894164
C01B9.1	1.01746
C01C10.1	1.11869
C01C10.2	1.27394
C01C10.3	0.957884
C01C10.4	1.04951
C01C4.1	1.15508
C01C4.2	1.13937
C01C4.3a	1.26256
C01C4.3b	0.927548
C01C7.1	0.892214
C01F1.1	0.965418
C01F1.2	0.818048
C01F1.3	0.789366
C01F1.4	0.992406
C01F1.5	1.1128
C01F1.6	0.918829
C01F4.1	0.880077
C01F4.2	0.868789
C01F6.1	0.947029
C01F6.2	0.877914
C01F6.3	1.09225
C01F6.4	0.968801
C01F6.5	0.977177
C01F6.6a	0.942164
C01F6.6b	1.03649
C01F6.8a	1.19193
C01F6.8b	1.18642
C01F6.9	0.842034
C01G10.1	1.13652
C01G10.10	0.821468
C01G10.11a	1.1938
C01G10.11b	1.11403
C01G10.12	1.08266
C01G10.13	0.632193
C01G10.14	0.887531
C01G10.2	1.05299
C01G10.3	1.02914
C01G10.5	1.17535
C01G10.6	0.98893
C01G10.7	1.19408
C01G10.8	1.43605
C01G10.9	0.835193
C01G12.1	0.969379
C01G12.2	1.09665
C01G12.3	1.0262
C01G12.5	1.07019
C01G12.6	1.14301
C01G12.7	0.923545
C01G12.8	1.09512
C01G5.2	1.10504
C01G5.3	1.03988
C01G5.4	1.09482
C01G5.5	1.05199
C01G5.6	1.01421
C01G5.7	1.13346
C01G5.8	0.92478
C01G5.9	1.00055
C01G6.1a	1.1427
C01G6.1b	0.988847
C01G6.2	0.990401
C01G6.3	0.931486
C01G6.4	0.819499
C01G6.5	1.13181
C01G6.6a	0.928574
C01G6.6b	1.24198
C01G6.7	0.956772
C01G6.8a	1.21029
C01G6.8b	1.05421
C01G6.9	0.94231
C01G8.1	1.03972
C01G8.2	0.958414
C01G8.3	0.827083
C01G8.4	0.971414
C01G8.5a	0.948487
C01G8.5b	0.98572
C01G8.6	0.793042
C01G8.9	0.899835
C01H6.1	0.896874
C01H6.2	0.807288
C01H6.3	0.942476
C01H6.4	0.998993
C01H6.5a	0.92613
C01H6.5b	0.874759
C01H6.6	1.12388
C01H6.7	0.755552
C01H6.8	0.706041
C01H6.9	0.849791
C02A12.1	0.854051
C02A12.2	0.827727
C02A12.3	0.766014
C02A12.4	1.03649
C02A12.5	1.03928
C02A12.6	0.879705
C02A12.7	0.967296
C02B10.1	1.41727
C02B10.2	1.00157
C02B10.3	1.00711
C02B10.4	1.19984
C02B10.5	0.816054
C02B4.1	1.26698
C02B4.2	1.17415
C02B4.3	1.14138
C02B8.1	1.35638
C02B8.2	0.880234
C02B8.3	1.14892
C02B8.4	0.986195
C02B8.5	1.04369
C02B8.6	1.10907
C02B8.7	0.840218
C02C2.1	0.945475
C02C2.3	0.8052
C02C2.4	1.01618
C02C2.5	0.755983
C02C6.1a	0.91744
C02C6.1b	0.977818
C02C6.2	1.18766
C02C6.3	0.967579
C02D4.1	0.799661
C02D4.2a	0.776586
C02D4.2b	0.904913
C02D5.1	0.933704
C02D5.2	1.01934
C02D5.3	0.850078
C02E11.1b	0.927706
C02E7.1	0.99492
C02E7.10	1.04566
C02E7.13	0.881002
C02E7.14	0.744328
C02E7.2	0.889154
C02E7.3	0.74668
C02E7.4	1.22851
C02E7.5	1.08729
C02E7.6	0.970807
C02E7.7	0.994588
C02E7.9	0.815278
C02F12.1	0.993975
C02F12.3	0.887237
C02F12.4	0.988192
C02F12.5	1.09228
C02F12.7	0.717743
C02F12.8	1.00387
C02F12.9	1.13896
C02F4.1	1.55897
C02F4.2	1.15847
C02F4.3	1.07463
C02F4.4	0.913003
C02F4.5	0.97867
C02F5.1	1.33567
C02F5.10	0.84872
C02F5.11	0.83854
C02F5.12	1.09309
C02F5.2	0.983966
C02F5.3	1.52728
C02F5.4	1.03057
C02F5.5	0.969816
C02F5.6a	0.976317
C02F5.6b	1.03616
C02F5.7a	0.968331
C02F5.7b	0.880753
C02F5.8	0.975916
C02F5.9	1.15512
C02G6.1	0.997014
C02G6.2	0.980786
C02H6.1	0.954917
C02H6.2	1.02271
C02H7.1	1.14084
C02H7.2	1.00907
C02H7.3a	1.04677
C02H7.3b	0.943956
C03A3.1	0.697635
C03A3.2	0.93475
C03A3.3	1.26795
C03A7.1	1.19761
C03A7.10	0.924835
C03A7.11	0.959061
C03A7.12	0.996403
C03A7.13	0.822029
C03A7.14	1.43543
C03A7.2	1.19285
C03A7.3	1.03188
C03A7.4	0.969893
C03A7.5	1.0573
C03A7.6	1.04877
C03A7.7	0.953748
C03A7.8	1.27324
C03A7.9	0.964874
C03B1.1	1.21013
C03B1.10	1.40023
C03B1.12	0.924506
C03B1.13	1.08203
C03B1.14	0.862118
C03B1.15	1.52457
C03B1.2	1.26039
C03B1.3	0.962341
C03B1.4	0.986496
C03B1.5	1.03866
C03B1.6	1.47592
C03B1.7	0.806686
C03B1.9	0.827373
C03B8.1	0.793236
C03B8.2	1.1051
C03B8.3	1.05392
C03B8.4	1.03148
C03C10.1	0.987113
C03C10.2	1.03371
C03C10.3	1.2042
C03C10.4	1.11773
C03C10.5	0.568182
C03C10.6	0.971509
C03C11.1	1.27232
C03C11.2	0.954585
C03D6.1	0.822811
C03D6.2	0.88572
C03D6.3	1.29527
C03D6.4	0.982532
C03D6.5	0.735272
C03D6.6	1.01559
C03D6.8	1.03195
C03E10.1	1.02538
C03E10.3	0.862676
C03E10.4	1.1754
C03E10.5	1.00838
C03E10.6	1.0124
C03F11.1	0.95673
C03F11.2	0.904471
C03F11.3	0.904026
C03F11.4	1.17849
C03G5.1	0.709021
C03G5.2	1.00984
C03G5.7	0.939096
C03G6.1	0.748132
C03G6.10	0.868115
C03G6.11	0.965926
C03G6.12	0.991293
C03G6.13	0.741178
C03G6.14	0.94418
C03G6.15	1.2848
C03G6.16	1.08998
C03G6.17	0.953349
C03G6.18	0.840449
C03G6.19	0.817412
C03G6.2	0.923201
C03G6.20	0.931601
C03G6.3	0.94018
C03G6.5	0.745397
C03G6.6	0.769119
C03G6.7	0.698059
C03G6.8	1.01711
C03G6.9	0.91427
C03H12.1	0.889355
C03H5.1	1.07831
C03H5.2	1.02114
C03H5.3	1.02535
C03H5.4	1.13618
C03H5.5	1.12009
C03H5.6	1.00123
C03H5.7	1.21025
C04A11.1	0.935033
C04A11.2	0.83907
C04A11.3	1.05893
C04A11.4	0.966972
C04A2.1a	1.19135
C04A2.1b	1.19156
C04A2.3a	1.05384
C04A2.3b	1.13122
C04A2.7a	1.1215
C04A2.7b	1.02778
C04A2.7c	1.05721
C04A2.7d	1.18033
C04B4.1	0.920698
C04B4.2	1.2001
C04B4.3	1.07485
C04B4.4	0.958452
C04B4.5	1.24717
C04B4.6	0.906561
C04C11.1	0.988113
C04C11.2	1.16725
C04C3.2	0.852701
C04C3.3	1.5018
C04C3.4	0.923926
C04C3.5	0.744708
C04C3.6	1.09394
C04C3.7	1.00143
C04D8.1	1.09227
C04E12.1	1.04393
C04E12.10	1.11522
C04E12.11	1.39363
C04E12.12	1.34901
C04E12.2	0.778886
C04E12.4	1.12905
C04E12.5	0.884126
C04E12.6	0.76218
C04E12.7	0.89024
C04E12.8	0.903602
C04E12.9	1.12728
C04E6.10	0.890771
C04E6.11	1.35744
C04E6.12	1.45577
C04E6.13	1.11331
C04E6.2	1.09454
C04E6.3	1.23529
C04E6.4	0.895696
C04E6.5	1.02475
C04E6.6	0.98467
C04E6.7	0.920872
C04E6.8	0.991612
C04E6.9	1.02367
C04E7.1	0.985962
C04E7.2	0.959046
C04E7.3	0.883763
C04E7.4	1.04422
C04F1.1	0.923256
C04F1.2	1.26577
C04F1.3	0.858309
C04F12.1	0.89937
C04F12.10	1.1409
C04F12.3	0.999974
C04F12.4	1.10544
C04F12.5	1.07631
C04F12.6	1.11733
C04F12.8	1.02345
C04F12.9	0.666832
C04F2.1	0.845452
C04F2.4	1.01662
C04F5.1	0.888781
C04F5.2	1.03497
C04F5.3	0.973607
C04F5.4	0.906104
C04F5.5	1.0991
C04F5.6	0.900725
C04F5.7	1.1921
C04F5.8	1.01245
C04F5.9	0.935682
C04F6.2	0.962818
C04F6.3	1.10462
C04F6.4	1.12873
C04F6.5	1.05736
C04G2.1	0.888129
C04G2.10	0.71023
C04G2.2	1.19749
C04G2.4	0.935913
C04G2.5	1.27278
C04G2.6	0.893262
C04G2.7	1.0934
C04G2.8	1.14066
C04G2.9	1.21649
C04G6.10	0.806022
C04G6.11	1.05262
C04G6.1a	1.33029
C04G6.1b	1.13468
C04G6.2	0.937845
C04G6.3	0.971929
C04G6.4	1.12004
C04G6.5	1.07523
C04G6.6	1.08478
C04G6.7	1.24628
C04H5.1	1.15717
C04H5.2	1.00795
C04H5.3	0.764227
C04H5.6	1.20573
C04H5.7	0.939799
C05A2.1	0.82605
C05A9.1	0.980307
C05A9.2	0.955751
C05A9.3	0.760492
C05B10.1	0.864628
C05B5.1	1.00208
C05B5.2	0.898851
C05B5.3	1.09894
C05B5.4	1.32509
C05B5.5	1.29188
C05B5.6	1.04896
C05B5.7	1.02971
C05C10.1	0.964276
C05C10.2a	0.839413
C05C10.2b	1.68139
C05C10.3	1.07403
C05C10.4	0.914842
C05C10.5	1.58944
C05C10.6a	1.04789
C05C10.6b	1.11673
C05C10.7	0.875732
C05C12.1	1.28114
C05C12.3	1.03748
C05C12.4	0.856463
C05C12.5	1.05626
C05C12.6	1.05173
C05C8.1	0.654889
C05C8.2	1.14573
C05C8.3	1.0343
C05C8.4	1.02101
C05C8.5	1.18832
C05C8.6	1.13619
C05C8.7	0.989394
C05C8.8	1.04906
C05C8.9a	1.24445
C05C8.9b	0.95204
C05C9.1	0.801586
C05C9.2	1.17289
C05C9.3	1.17503
C05D10.1a	1.06166
C05D10.1b	1.15668
C05D10.2a	0.933203
C05D10.2b	0.852837
C05D10.3	1.03585
C05D10.4a	0.76574
C05D10.4b	0.825792
C05D10.4c	1.14424
C05D11.10	1.17726
C05D11.11a	0.931659
C05D11.11b	0.970939
C05D11.12	0.878285
C05D11.13	1.45003
C05D11.1a	0.945305
C05D11.1b	1.10264
C05D11.2	1.10534
C05D11.3	1.10345
C05D11.4	1.2462
C05D11.5	0.785343
C05D11.6	0.921205
C05D11.7a	0.888175
C05D11.7b	0.933085
C05D11.8	0.791054
C05D11.9	1.35377
C05D12.1	0.671994
C05D12.2	0.785406
C05D12.4	0.829391
C05D12.5	0.813992
C05D2.10a	1.04159
C05D2.1a	0.879614
C05D2.1b	1.09219
C05D2.1c	1.14445
C05D2.3	1.0289
C05D2.4	0.904983
C05D2.5	0.960058
C05D2.6	1.118
C05D2.8	0.944887
C05D9.2	0.993488
C05D9.3	0.936561
C05D9.4	0.898744
C05D9.5	1.20482
C05D9.7	1.14537
C05D9.8	0.994579
C05D9.9	1.23088
C05E11.1	1.32247
C05E11.2	1.10127
C05E11.3	1.32679
C05E11.4	0.910143
C05E11.5	1.12101
C05E11.6	0.741082
C05E11.7	1.26163
C05E11.8	1.10492
C05E4.1	0.896743
C05E4.10	0.967413
C05E4.11	0.919074
C05E4.12	0.922064
C05E4.13	0.906898
C05E4.14	0.791793
C05E4.2	0.820548
C05E4.3	0.916099
C05E4.4	1.0219
C05E4.6	1.23461
C05E4.7	0.992595
C05E4.8	1.15337
C05E4.9a	1.10381
C05E4.9b	1.29957
C05E7.1a	0.910844
C05E7.1b	1.28661
C05E7.2	1.04273
C05E7.3	1.06827
C05E7.4	1.19561
C05G5.1	0.860477
C05G5.2	0.882566
C05G5.3	0.846735
C05G5.4	0.959776
C05G5.5	0.925395
C05G6.1	1.08811
C05G6.2	1.05506
C05H8.1	0.927732
C05H8.2	1.2523
C06A1.1	1.22621
C06A1.2	0.928726
C06A1.3	1.08966
C06A1.4	1.11572
C06A1.5	1.00804
C06A1.6	0.974071
C06A12.3	1.04493
C06A12.4	1.06162
C06A12.5	0.834431
C06A5.1	0.892616
C06A5.10	1.28526
C06A5.11	1.02574
C06A5.2	0.940792
C06A5.3a	0.93296
C06A5.3b	1.14253
C06A5.4	1.02134
C06A5.6	1.15938
C06A5.7a	0.862476
C06A5.7b	1.19594
C06A5.8	1.07466
C06A5.9	1.27558
C06A6.3	1.33853
C06A6.4	1.16433
C06A6.5	1.26582
C06A8.11	0.855768
C06A8.1a	1.11223
C06A8.1b	1.07035
C06A8.2	1.17766
C06A8.3	1.19107
C06A8.4	1.02275
C06A8.5	1.07097
C06A8.6	0.815519
C06A8.7	0.923041
C06A8.8	0.935309
C06A8.9	1.06809
C06B3.1	0.948756
C06B3.10	1.2022
C06B3.11	1.52728
C06B3.2	1.17299
C06B3.3	1.09008
C06B3.4	0.973838
C06B3.5	0.811151
C06B3.6	0.894408
C06B3.7	0.992484
C06B3.8	0.796716
C06B3.9	1.09143
C06B8.1	1.29644
C06B8.2a	1.25008
C06B8.2b	0.976476
C06B8.3	0.823845
C06B8.4	1.10226
C06B8.6	0.814424
C06B8.7	1.07408
C06B8.8	1.00703
C06C3.1a	0.996441
C06C3.1b	1.12342
C06C3.1c	0.94377
C06C3.3	1.04556
C06C3.4	1.09231
C06C3.5	1.06201
C06C3.6	0.963775
C06C3.7	0.919652
C06C3.8	0.923202
C06C6.2	0.951696
C06C6.3	0.879447
C06C6.4	1.03795
C06C6.5a	1.1891
C06C6.5b	0.709822
C06C6.6	1.17606
C06C6.7	1.22573
C06C6.8	1.53382
C06C6.9	1.02344
C06E1.1	1.07361
C06E1.10	0.95868
C06E1.2	1.22478
C06E1.3	0.940622
C06E1.4	0.986251
C06E1.5	1.50519
C06E1.6	0.863963
C06E1.7	1.06237
C06E1.8	0.985073
C06E1.9	1.10139
C06E2.1	1.05868
C06E2.2	1.08793
C06E2.3	0.819681
C06E2.5	0.804855
C06E2.7	1.11449
C06E4.1	1.05916
C06E4.2	0.966492
C06E4.3	0.912893
C06E4.4	0.788659
C06E4.5	0.772486
C06E4.6	0.757363
C06E4.7	0.774043
C06E4.8	1.0252
C06E7.1a	1.12719
C06E7.1b	1.14525
C06E7.1c	0.975953
C06E7.2	1.04678
C06E7.3	1.12095
C06E7.4	0.911499
C06E7.6	1.17893
C06E7.7	0.785455
C06E8.1	0.780913
C06E8.3a	1.08249
C06E8.3b	0.8731
C06E8.3c	1.38351
C06E8.5	1.38383
C06G1.1	0.9009
C06G1.2	0.996594
C06G1.4	0.774599
C06G1.5	0.930177
C06G3.1	0.906527
C06G3.10	0.832921
C06G3.11	0.859229
C06G3.12	1.01575
C06G3.2	1.01869
C06G3.3	1.01446
C06G3.4	0.854542
C06G3.5	1.09239
C06G3.6	1.20445
C06G3.7	1.17793
C06G3.8	0.977287
C06G3.9	1.39155
C06G4.1	0.920131
C06G4.2a	1.15613
C06G4.2b	1.06042
C06G4.2c	1.61428
C06G4.2d	1.14303
C06G4.4	1.08946
C06G4.5	1.14036
C06G8.1	1.19876
C06G8.2	1.06833
C06G8.4	1.21641
C06H2.1	1.16041
C06H2.2	0.875263
C06H2.3	1.0484
C06H2.4	0.973046
C06H2.5	1.09721
C06H2.6	1.1141
C06H5.1	0.985826
C06H5.2	0.950273
C06H5.6	1.10962
C06H5.7	0.955461
C07A12.1	1.01661
C07A12.2	0.865127
C07A12.3	1.02561
C07A12.4a	1.01253
C07A12.4b	0.963061
C07A12.5	1.14382
C07A12.7a	1.01234
C07A12.7b	1.09783
C07A4.1	0.999858
C07A4.2	1.09646
C07A4.3	1.01055
C07A9.1	0.953845
C07A9.10	0.730251
C07A9.11	0.947802
C07A9.2	1.09164
C07A9.3a	0.913756
C07A9.3b	1.25334
C07A9.4	0.906778
C07A9.5	0.908022
C07A9.6a	0.948481
C07A9.6b	0.985072
C07A9.7a	0.93422
C07A9.7b	1.0962
C07A9.8	1.11236
C07A9.9	1.00306
C07B5.2	0.873206
C07B5.3	0.859345
C07B5.4	0.992628
C07B5.5	1.06352
C07B5.6	0.768468
C07C7.1	0.894091
C07D10.1	0.885235
C07D10.2a	1.14771
C07D10.2b	0.963278
C07D10.3	1.27691
C07D10.4	0.997044
C07D10.5	0.77933
C07D8.2	0.924935
C07D8.3	0.87296
C07D8.4	0.765967
C07D8.5	1.01288
C07D8.6	0.949093
C07E3.10	0.814424
C07E3.1a	0.998457
C07E3.1b	0.949439
C07E3.2	1.36568
C07E3.3	0.86415
C07E3.4	1.12946
C07E3.5	0.898182
C07E3.6	0.951
C07E3.7	0.91182
C07E3.8	0.828417
C07E3.9	0.902737
C07F11.1	1.01403
C07F11.2	1.36639
C07G1.1	1.0453
C07G1.2	1.09862
C07G1.3a	1.15069
C07G1.3b	0.983225
C07G1.3c	1.10511
C07G1.4a	1.14403
C07G1.4b	1.10039
C07G1.5	1.29945
C07G1.6	1.22605
C07G1.7	1.17119
C07G2.1	1.23617
C07G2.2a	1.08596
C07G2.2b	1.18993
C07G2.3a	0.748232
C07G2.3b	0.910187
C07G3.10	0.859314
C07G3.2	1.12496
C07G3.3	1.0051
C07G3.4	1.0968
C07G3.5	0.898858
C07G3.6	0.901851
C07G3.7	0.808848
C07G3.8	0.805486
C07G3.9	0.812873
C07H4.1	0.777661
C07H4.2	0.989013
C07H6.1	0.898689
C07H6.2	0.976475
C07H6.3	0.926029
C07H6.4	1.20786
C07H6.5	1.24127
C07H6.6	0.955326
C07H6.7	1.03987
C07H6.8	1.11399
C07H6.9	0.70345
C08A9.1	0.820034
C08A9.3	0.736446
C08A9.4	0.913778
C08A9.5	0.835146
C08A9.6	1.0831
C08A9.7	0.910172
C08A9.8	1.09626
C08A9.9	0.800528
C08B11.1	1.26317
C08B11.2	1.18726
C08B11.3	1.27896
C08B11.4	0.907929
C08B11.5	1.02331
C08B11.6	0.949542
C08B11.7	1.28261
C08B11.8	0.877624
C08B11.9	0.918027
C08B6.1	0.814067
C08B6.10	1.57949
C08B6.11	1.05344
C08B6.2	0.796599
C08B6.3	1.04086
C08B6.4	0.925928
C08B6.5	0.924454
C08B6.6	0.963846
C08B6.7	1.15621
C08B6.8	1.09971
C08B6.9	1.2356
C08C3.1a	1.00359
C08C3.1b	0.894588
C08C3.2	1.13786
C08C3.3	0.768607
C08C3.4	1.06774
C08D8.1	1.03966
C08D8.2a	1.24901
C08D8.2b	0.930678
C08E3.10	0.737186
C08E3.11	0.917615
C08E3.12	0.84378
C08E3.2	1.01242
C08E3.3	1.14377
C08E3.4	0.999665
C08E3.5	1.12209
C08E3.6	0.719374
C08E3.7	1.01636
C08E3.8	0.950411
C08E3.9	0.822785
C08E8.1	1.15618
C08E8.2	1.13029
C08E8.3	0.963966
C08E8.4	0.848646
C08F1.1	0.582259
C08F1.10	0.869842
C08F1.3	0.879326
C08F1.4a	1.05461
C08F1.4b	1.14339
C08F1.5	0.851377
C08F1.6	1.1551
C08F1.8	0.931126
C08F11.1	0.91255
C08F11.10	1.00958
C08F11.11	0.810261
C08F11.12	0.886524
C08F11.13	0.808701
C08F11.14	0.983966
C08F11.2	0.920023
C08F11.3	1.12373
C08F11.4	0.798534
C08F11.5	0.946357
C08F11.7	0.863928
C08F11.8	1.45239
C08F11.9	0.970834
C08F8.1	1.03469
C08F8.2	0.95239
C08F8.3	1.06842
C08F8.4	0.803622
C08F8.5	0.804429
C08F8.6	0.847553
C08F8.7	0.870737
C08F8.8	1.07765
C08G5.1	0.785876
C08G5.2	0.798581
C08G5.3	0.850355
C08G5.4	1.16493
C08G5.5	1.13743
C08G5.6	0.899397
C08G9.1	1.0189
C08G9.2	1.06619
C08H9.1	1.20325
C08H9.10	0.865656
C08H9.11	0.894441
C08H9.12	1.10344
C08H9.13	1.2306
C08H9.14	1.25539
C08H9.2	0.936721
C08H9.3	0.885736
C08H9.4	0.783223
C08H9.5	1.15467
C08H9.6	0.846413
C08H9.7	1.12566
C09B7.1a	0.940989
C09B7.1b	1.02716
C09B7.2	0.969898
C09B8.1	0.874337
C09B8.3	0.957681
C09B8.4	0.968948
C09B8.5	0.778488
C09B8.6	1.21445
C09B8.7a	1.14671
C09B8.7b	0.844088
C09B8.8	1.05192
C09B9.1	0.970696
C09B9.2	0.982151
C09B9.3	0.9878
C09B9.4	1.00669
C09B9.5	1.13198
C09B9.7	1.10529
C09C7.1	1.08817
C09D1.1	1.18424
C09D1.2	0.85015
C09D4.1	1.09427
C09D4.2	0.813079
C09D4.3	0.749446
C09D4.4b	0.873268
C09D4.5	1.04605
C09D4.6	0.964016
C09D8.1a	1.25966
C09D8.1b	1.02231
C09D8.1c	1.05173
C09E10.2a	0.711002
C09E7.1	0.785468
C09E7.2	0.87972
C09E7.3	0.938857
C09E7.4	0.992397
C09E7.5	1.40366
C09E7.6	1.12756
C09E7.7	0.9297
C09E7.8a	1.02403
C09E7.8b	1.01195
C09E7.9	1.02752
C09E8.1a	1.12298
C09E8.1b	0.993588
C09E8.2a	1.04369
C09E8.2b	0.823644
C09E8.3	0.801854
C09E9.1	0.956852
C09E9.2	1.36208
C09F12.1	1.22293
C09F12.2	1.11493
C09F5.1	1.02815
C09F5.2	1.08451
C09F5.3	1.38461
C09F9.1	1.01927
C09F9.2	0.772873
C09F9.3a	1.25875
C09F9.3b	0.963347
C09F9.4	1.30653
C09G1.1	1.26846
C09G1.2	1.06877
C09G1.3	0.956209
C09G1.4	1.11995
C09G12.1	1.12108
C09G12.2	1.13689
C09G12.3	1.02254
C09G12.4	0.932478
C09G12.5	0.736024
C09G12.6	0.858118
C09G12.7	0.779797
C09G12.8a	1.00273
C09G12.8b	0.584184
C09G12.9	0.832425
C09G4.1	0.983657
C09G4.2a	1.06537
C09G4.2b	0.605288
C09G4.2c	1.1187
C09G4.2d	0.989073
C09G4.3	1.47191
C09G4.5a	1.00117
C09G4.5b	0.962542
C09G5.1	0.829675
C09G5.2	1.02371
C09G5.4	1.15205
C09G5.5	1.05654
C09G5.6	1.34513
C09G5.7	0.935975
C09G5.8	1.07078
C09G9.1	0.989444
C09G9.2	0.942751
C09G9.3	0.849462
C09G9.4	0.735853
C09G9.5	1.06084
C09G9.6	1.06589
C09G9.7	0.970589
C09H10.1	0.825885
C09H10.10	1.16422
C09H10.2	1.11636
C09H10.3	1.01788
C09H10.4	1.03383
C09H10.5	1.47469
C09H10.6	1.06683
C09H10.7	1.25732
C09H10.8	1.38064
C09H10.9	0.834917
C09H5.1	0.907153
C09H5.2a	1.13591
C09H5.2b	0.884078
C09H5.3	1.28209
C09H5.4	0.757429
C09H5.5	0.948669
C09H5.6	1.0013
C09H5.7	0.75652
C09H5.9	0.861837
C09H6.1	1.45691
C09H6.2a	0.975171
C09H6.2b	1.15285
C09H6.3	1.17606
C10A4.1	0.883523
C10A4.2	1.00434
C10A4.3	0.837799
C10A4.4	1.01572
C10A4.5	1.00298
C10A4.6	0.682852
C10A4.7	0.901068
C10A4.8	0.887308
C10B5.1	1.05632
C10B5.3	1.20683
C10C5.1	0.966932
C10C5.2	1.12891
C10C5.3	1.13592
C10C5.4	0.979685
C10C5.5	1.37386
C10C5.6a	1.05568
C10C5.6b	1.1192
C10C6.1	1.30554
C10C6.2	1.16833
C10C6.3	1.24345
C10C6.5	1.05139
C10C6.6	1.23194
C10C6.7	1.17037
C10E2.1	1.03997
C10E2.2	0.862083
C10E2.3	0.685822
C10E2.4	0.911161
C10E2.5	1.11375
C10E2.6	0.877529
C10F3.1	1.15484
C10F3.2	0.845682
C10F3.3	0.955615
C10F3.4	1.02635
C10F3.5	1.09988
C10F3.6	1.02483
C10F3.7	0.668126
C10G11.1	1.02091
C10G11.10	1.01505
C10G11.2	1.12811
C10G11.3	1.0424
C10G11.4	1.29943
C10G11.5a	1.08214
C10G11.5b	0.992565
C10G11.6	1.47475
C10G11.7	1.32297
C10G11.8	1.08499
C10G11.9	1.2061
C10G6.1	1.29848
C10G8.1	0.985747
C10G8.2	1.19306
C10G8.3	1.13173
C10G8.4	1.25283
C10G8.5a	0.953298
C10G8.5b	0.929052
C10G8.5c	0.892613
C10G8.5d	1.45471
C10G8.6	0.652531
C10G8.7	1.03628
C10G8.8a	0.854403
C10G8.8b	1.14832
C10H11.1	0.944453
C10H11.10	1.12614
C10H11.3	1.21926
C10H11.4	0.904793
C10H11.5	1.0642
C10H11.6	1.39741
C10H11.7	0.624271
C10H11.8	1.08476
C10H11.9	1.28844
C11D2.1	0.88818
C11D2.2	1.33939
C11D2.3	1.4055
C11D2.4	1.08059
C11D2.6a	0.72032
C11D2.6b	1.3878
C11D2.6c	1.10285
C11D2.6d	0.887657
C11D9.1	1.0149
C11E4.1	0.955634
C11E4.2	1.05199
C11E4.4	1.05767
C11E4.6	1.02708
C11E4.7	0.977518
C11G10.1	1.24112
C11G10.2	1.27549
C11G6.1	1.21362
C11G6.2	0.950754
C11G6.3	1.28403
C11G6.4	1.36243
C11H1.1	0.911487
C11H1.2	0.778084
C11H1.3	1.01073
C11H1.4	1.14577
C11H1.5	0.676467
C11H1.8	1.03728
C12C8.1	0.700056
C12C8.2	1.14885
C12D12.1a	1.14748
C12D12.1b	0.880619
C12D12.2a	0.878861
C12D12.2b	0.829896
C12D12.3	0.779125
C12D12.4	0.80802
C12D12.5	0.748402
C12D12.6	1.01527
C12D5.10	1.00147
C12D5.11	0.807546
C12D5.2	1.05841
C12D5.3	1.24027
C12D5.4	0.889375
C12D5.5	0.896645
C12D5.7	0.866232
C12D5.8a	0.963418
C12D5.8b	1.0172
C12D5.9	1.16509
C12D8.10a	1.25891
C12D8.10b	1.27649
C12D8.10c	0.883251
C12D8.11	1.13826
C12D8.12	1.01613
C12D8.1a	0.941962
C12D8.1b	0.922614
C12D8.4	1.02766
C12D8.5	0.933917
C12D8.6	1.19096
C12D8.8	0.699702
C12D8.9	1.01651
C13A10.1	1.06808
C13A10.2	1.18328
C13A10.3	0.964834
C13A2.1	1.08352
C13A2.10	1.10467
C13A2.11	0.890636
C13A2.2	0.748792
C13A2.3	0.802547
C13A2.4	0.952119
C13A2.5	0.875009
C13A2.6	0.922919
C13A2.7	0.957342
C13A2.9	0.983083
C13B4.1	1.21455
C13B4.2	1.12781
C13B7.2	0.698076
C13B7.3	0.856974
C13B7.4	1.14011
C13B7.5	0.993105
C13B7.6	0.976388
C13B9.1	0.850049
C13B9.2	1.20584
C13B9.3	1.01112
C13B9.4	1.05178
C13C12.1	1.31195
C13C12.2	1.04755
C13C4.1	1.05779
C13C4.3	0.980247
C13C4.4	0.829593
C13C4.5	0.77385
C13C4.6	0.936791
C13D9.1	1.01555
C13D9.2	0.839068
C13D9.3	0.87083
C13D9.4	0.739124
C13D9.5	1.00659
C13D9.6	1.09639
C13D9.7	0.98993
C13D9.8	1.15985
C13D9.9	1.28407
C13E3.1	0.634824
C13F10.1a	0.911042
C13F10.1b	1.08058
C13F10.2	0.847915
C13F10.4	0.943062
C13F10.5	0.713908
C13F10.6	1.2789
C13F10.7	1.23903
C13G3.1	1.12004
C13G3.2	1.17767
C13G3.3a	0.81515
C13G3.3b	1.3799
C13G5.1	1.00929
C13G5.2	1.06123
C14A11.2	0.884969
C14A11.3a	0.803972
C14A11.3b	1.0129
C14A11.5	0.948255
C14A11.6	1.00807
C14A11.7	1.25378
C14A4.1	1.08061
C14A4.10	1.20363
C14A4.11	1.17534
C14A4.12	1.33665
C14A4.2	0.914392
C14A4.3	1.16195
C14A4.4a	1.28584
C14A4.4b	1.06057
C14A4.5	1.04565
C14A4.6	0.834155
C14A4.7	1.04554
C14A4.8	0.98394
C14A4.9	1.06208
C14A6.1	1.11098
C14A6.2	0.798514
C14A6.3	1.05341
C14A6.5	1.10095
C14A6.6	1.02319
C14A6.7	0.794283
C14A6.8	0.892676
C14B1.1	0.995859
C14B1.10	0.96947
C14B1.2	1.10783
C14B1.3	1.08975
C14B1.4	1.08565
C14B1.5	0.917942
C14B1.6	1.1356
C14B1.7	0.807418
C14B1.8	1.0041
C14B1.9	0.993655
C14B4.1	1.20316
C14B9.1	0.971161
C14B9.10	1.37728
C14B9.2	1.0212
C14B9.3	0.9505
C14B9.6a	1.00593
C14B9.6b	0.83804
C14B9.6c	0.949737
C14B9.7	1.11602
C14B9.8	0.714487
C14C10.1	0.929285
C14C10.2	1.16358
C14C10.3	0.757981
C14C10.4	0.996623
C14C10.5	0.845851
C14C10.6	1.02797
C14C10.7	1.01305
C14C11.1	1.15986
C14C11.3	1.11867
C14C11.4	0.823766
C14C11.5	1.00499
C14C11.6	1.06912
C14C11.7	1.38303
C14C11.8	0.797712
C14C6.1	0.877737
C14C6.10	0.895446
C14C6.12	0.952244
C14C6.13	1.1323
C14C6.2	0.934929
C14C6.3	1.20714
C14C6.4	0.710731
C14C6.5	1.30745
C14C6.6	0.847283
C14C6.7	0.982526
C14C6.8	0.770449
C14C6.9	0.955868
C14E2.1	1.10342
C14E2.2	1.12376
C14E2.3	1.09757
C14E2.4	1.15394
C14E2.5	0.992701
C14E2.6	0.829048
C14F11.1a	1.14506
C14F11.1b	1.06322
C14F11.2	1.08777
C14F11.3	0.909144
C14F11.4	0.872976
C14F11.5	0.742829
C14F11.6	1.0546
C14F11.7	0.908051
C14F5.1a	1.06086
C14F5.1b	0.912181
C14F5.2	0.998934
C14F5.3a	1.03606
C14F5.3c	1.39619
C14F5.4	0.823916
C14F5.5	0.98432
C14H10.1	0.9223
C14H10.2	0.959709
C14H10.3	0.958939
C14H10.4	0.874915
C15A11.1	1.33046
C15A11.2	1.17658
C15A11.3	1.01368
C15A11.4	0.837723
C15A11.7	1.14866
C15A7.1	0.862991
C15A7.2	0.784215
C15A7.3	0.902101
C15B12.1	0.899404
C15B12.2	0.820905
C15B12.3	0.675009
C15B12.4	0.819368
C15B12.5a	1.04566
C15B12.5b	1.00655
C15B12.6	0.988753
C15B12.7a	1.13407
C15B12.7b	1.29387
C15B12.8	1.46291
C15C6.1	1.09745
C15C6.2a	1.22469
C15C6.2b	1.10201
C15C6.3	1.17067
C15C6.4	1.08487
C15C7.1	0.89928
C15C7.2	0.980347
C15C7.3	0.970223
C15C7.4	1.01607
C15C7.5	0.967734
C15C7.6	0.867246
C15C7.7	1.00298
C15C8.1	1.20659
C15C8.2	2.08388
C15C8.3	0.923356
C15C8.4	1.14787
C15C8.5	0.93756
C15C8.6	1.42315
C15C8.7	0.900124
C15F1.1	0.858657
C15F1.2	0.916432
C15F1.3a	1.12022
C15F1.3b	1.15855
C15F1.4	1.09551
C15F1.5	0.896031
C15F1.6	1.09987
C15F1.7	1.05107
C15F1.8	1.03492
C15H11.1	0.877323
C15H11.2	1.13636
C15H11.3	0.81506
C15H11.4	1.2497
C15H11.5	0.842211
C15H11.6	1.07921
C15H11.7	1.12262
C15H11.8	1.03887
C15H11.9	1.25756
C15H7.3	0.820074
C15H7.4	0.803949
C15H9.1	0.950326
C15H9.10	0.815853
C15H9.11	0.949586
C15H9.2	0.939735
C15H9.3	0.922718
C15H9.4	0.92769
C15H9.5	1.03999
C15H9.6	1.03017
C15H9.7	0.999124
C15H9.8	0.72165
C15H9.9	1.04476
C16A11.1	0.895416
C16A11.2	1.04826
C16A11.3	1.14746
C16A11.4	1.25687
C16A11.5	1.03665
C16A11.6	0.985619
C16A11.7	0.854474
C16A11.8	1.06873
C16A3.10a	0.936577
C16A3.10b	1.07457
C16A3.1c	0.965962
C16A3.2	0.85724
C16A3.3	0.886638
C16A3.4	0.778032
C16A3.5	0.871788
C16A3.6	1.0969
C16A3.7	1.03186
C16A3.8	1.18817
C16A3.9	0.942525
C16B8.1	1.72077
C16B8.2	0.848608
C16B8.3	1.04951
C16B8.4	0.747994
C16C10.1	0.85594
C16C10.10	0.999783
C16C10.11	1.03685
C16C10.12	1.00298
C16C10.2	1.0131
C16C10.3	0.965403
C16C10.4	1.04538
C16C10.5	1.16063
C16C10.6	1.12487
C16C10.7	0.957719
C16C10.8	0.895606
C16C10.9	0.789705
C16C2.1	1.06207
C16C2.2a	1.08071
C16C2.2b	0.710269
C16C2.3	1.07017
C16C2.4	1.50748
C16C4.1	0.889206
C16C4.10	0.990065
C16C4.11	1.11999
C16C4.12	1.02343
C16C4.13	0.772522
C16C4.14	1.23445
C16C4.15	1.07117
C16C4.16	1.08645
C16C4.2	0.847915
C16C4.3	1.28516
C16C4.4	1.11165
C16C4.5	1.04287
C16C4.6	1.30952
C16C4.7	0.787482
C16C4.8	0.704375
C16C4.9	0.969962
C16C8.10	1.17727
C16C8.11	1.26518
C16C8.12	1.13654
C16C8.13	1.16386
C16C8.14	1.17802
C16C8.16	0.83067
C16C8.17	1.02085
C16C8.18	0.829797
C16C8.19	1.01126
C16C8.2	1.02561
C16C8.4	1.15664
C16C8.5	0.7897
C16C8.7	0.957002
C16C8.8	1.03325
C16C8.9	0.935156
C16D2.1	0.99181
C16D6.1	0.78278
C16D6.2	1.02228
C16D6.3	1.11644
C16D9.1	1.06971
C16D9.2a	0.898006
C16D9.2b	0.836808
C16D9.2c	1.09029
C16D9.3	1.06425
C16D9.4	0.78455
C16D9.5	1.04083
C16D9.6	0.957639
C16D9.7	0.904475
C16D9.8	1.11151
C16D9.9	1.042
C16E9.1	1.1067
C16E9.2a	1.0662
C16E9.2b	0.895017
C16E9.4a	1.2234
C16E9.4b	0.970737
C16E9.5	0.842098
C16E9.6	1.04316
C16H3.1	1.0144
C16H3.2	1.36873
C16H3.3	1.49186
C17A2.1	1.04732
C17A2.2	1.11302
C17A2.3	0.956358
C17A2.4	1.25928
C17A2.5	1.28417
[truncated: 18,260 more rows]

## Sheet: TableS17B
Up-regulated DC 12 hours oligo-arrays	MEDIAN ratio infected/uninfected			Down-regulated DC 12 hours oligo-arrays	MEDIAN ratio infected/uninfected
AC8.4	1.48011			Y39D8C.1	0.744876
B0024.9	1.36922			W10C8.5	0.744449
B0035.1a	1.65519			C02E7.14	0.744328
B0205.3	1.57938			F58A6.9	0.744125
B0213.17	1.88699			F09G2.4	0.743634
B0213.3	1.59158			F39G3.1	0.74363
B0213.5	1.74839			ZK180.5c	0.743359
B0213.6	1.64763			Y67A10A.4	0.743149
B0250.8	1.3672			R07B7.13	0.742726
B0280.5	1.48347			K08A8.2b	0.74272
B0336.13	1.71153			F52H2.3	0.742678
B0495.5	1.44449			Y106G6H.2	0.742494
B0495.7	1.41059			F08G5.3	0.742471
C01G10.8	1.43605			ZC123.3	0.742244
C02F5.3	1.52728			C27H5.7a	0.742179
C03A7.14	1.43543			T25G12.10	0.742048
C03B1.10	1.40023			C38C3.2	0.741888
C03B1.15	1.52457			R04A9.3	0.741881
C04E6.12	1.45577			F41D9.1	0.741785
C05C10.2b	1.68139			F11C7.3a	0.741512
C05C10.5	1.58944			C28G1.2	0.741483
C05D11.13	1.45003			F17A2.12	0.741124
C06E1.5	1.50519			C05E11.6	0.741082
C06E8.3c	1.38351			F55C5.3	0.740739
C06E8.5	1.38383			F43D9.5	0.740419
C06G4.2c	1.61428			C35D10.1b	0.740307
C07F11.2	1.36639			F56B3.1	0.739775
C08B6.10	1.57949			F57F4.2	0.73946
C08F11.8	1.45239			T02E1.7	0.739153
C09G4.3	1.47191			C13D9.4	0.739124
C09H10.5	1.47469			F25H8.3	0.738504
C09H6.1	1.45691			R03E9.2	0.738283
C10C5.5	1.37386			C34G6.6b	0.738087
C10G11.6	1.47475			C45E1.1	0.737995
C10H11.6	1.39741			F41H10.3b	0.737762
C11D2.6b	1.3878			C41G6.5	0.737661
C13G3.3b	1.3799			F56D5.5	0.737633
C14B9.10	1.37728			Y80D3A.3	0.737333
C14F5.3c	1.39619			Y113G7B.9	0.737264
C15B12.8	1.46291			C08E3.10	0.737186
C15C8.2	2.08388			W05B2.4	0.737174
C15C8.6	1.42315			T05E11.6	0.737074
C16B8.1	1.72077			C18A3.4c	0.737004
C16C2.4	1.50748			B0464.5a	0.736969
C16H3.3	1.49186			Y105E8A.13	0.736943
C17E4.4	1.44045			F43G6.7	0.736909
C17F3.1	1.57269			F36H12.16	0.736893
C17G10.6	1.37531			E03H4.5	0.736573
C17H1.5	1.44459			Y54E5A.1	0.736541
C24A11.1	1.44788			K03H1.4	0.736526
C25A1.6	1.50263			F56D5.3	0.736395
C26E6.1	1.38382			C24G6.5	0.736094
C27F2.10	1.46679			C09G12.5	0.736024
C29F5.6	1.41554			E03H4.6	0.735995
C29F9.4	1.4007			C09G9.4	0.735853
C30C11.4	1.44559			K04F1.15	0.735787
C30F8.4a	1.48634			Y39A1C.4	0.735501
C31A11.3	1.42419			F11C1.4	0.735475
C32B5.6	1.37571			F16B12.4	0.735353
C32D5.4	1.37554			C03D6.5	0.735272
C33D3.3	1.38918			F48G7.7	0.735158
C33E10.1	1.39714			T08B6.6	0.73471
C34B2.8	1.40439			F36D3.4	0.734084
C34C6.3	1.8632			F59A2.2	0.733899
C34D1.4	1.37014			Y73C8B.2	0.733668
C38C10.5b	1.5237			C53A5.6	0.733123
C43H6.1	1.37411			F59E12.12	0.732958
C43H6.4	1.38496			F27D9.2	0.732907
C44C11.1b	1.6167			C01B10.1	0.732509
C45B11.1b	1.44447			T23B3.2	0.732381
C45G9.5	1.4487			Y38H6C.18	0.732345
C46G7.4c	1.44944			C35A5.3	0.732141
C47B2.3a	1.40985			ZK1248.9	0.732093
C48B4.10	1.69328			C55B7.10	0.731927
C49C3.10a	1.38645			F53A2.8a	0.731628
C50F4.6	1.38138			ZK402.3	0.73026
C50H2.3b	1.47439			C07A9.10	0.730251
C52E4.4	1.43486			B0024.3	0.730228
C55A1.3	1.59422			F57B9.3	0.730225
C55F2.2	1.45203			T28H11.3	0.73006
C56G7.1	1.39179			H25K10.4	0.729878
CC8.2a	1.43941			C44H9.5	0.729823
CD4.3	1.45291			F28C6.7b	0.729656
CD4.6	1.38127			Y46E12BR.1	0.729353
D1007.12	1.50804			Y105C5B.15	0.729115
D1007.14	1.39542			F26F4.3	0.729027
D1014.2	1.38456			M02B7.6	0.728852
D1054.9b	1.56817			F54A3.3	0.72872
D2092.2	1.38622			D2062.2	0.727669
D2092.6	1.37006			F53G2.4b	0.727663
DY3.1	1.53099			F36H9.3	0.72766
E01B7.2	1.3854			F29A7.5	0.727618
E04F6.3	1.38944			F40F9.8	0.727463
EEED8.11	1.48951			R05D8.3	0.727358
F01D5.8	1.78943			W03B1.2	0.727252
F01G12.2a	1.44498			F31E9.1	0.726965
F08H9.3	1.37971			F32B5.8	0.726576
F09E8.2	1.408			F21F8.10	0.72642
F09F7.8	1.40589			C37A2.8b	0.726114
F09G8.6	1.55727			H32C10.3	0.725705
F10A3.5	1.49223			F42D1.3	0.725376
F10D7.2	1.42689			C36B7.5b	0.725243
F10D7.3	1.45263			F49D11.6	0.725077
F10E7.2	1.53602			T19D7.4	0.725019
F11G11.3	1.42108			F39C12.1	0.724821
F13A2.1	1.37445			C24B9.9	0.724744
F13D12.2	1.38124			Y37F4.6	0.724709
F14B8.4	1.39995			F38A6.3a	0.723996
F14D2.11	1.42545			F43G9.5	0.723852
F14D2.2	1.48988			K02B12.3	0.723793
F14D7.2	1.39885			K10G4.3	0.723788
F14H3.6	1.36963			C32C4.3	0.723758
F15A2.2	1.49351			F56A11.3	0.723257
F15C11.2c	1.40754			F53G12.7	0.723175
F15D4.4	1.54892			W06D4.3	0.722961
F15E11.1	1.54291			Y18D10A.4	0.72287
F15E11.10	1.36526			F52D10.5	0.722576
F16B12.6	1.37063			F47D2.10	0.722521
F18C5.1	1.46933			W02A11.8	0.722004
F19F10.12	1.4568			C29G2.6	0.72167
F20B6.9	1.58951			C15H9.8	0.72165
F20E11.1	1.46783			M01D1.6	0.721474
F20H11.6	1.46838			F16G10.14	0.721206
F21E9.6	1.37064			Y71F9AL.11	0.720948
F21H7.1	1.41909			R05F9.7	0.720878
F22A3.4	1.41619			R13A1.8	0.720615
F22B7.4	1.39162			Y34B4A.4	0.720452
F23H11.8a	1.42267			C18H9.2	0.720314
F25B5.1	1.60036			C27D6.3	0.719791
F26B1.3	1.42256			F47F2.1a	0.719618
F26D10.10	1.59402			T03F7.2	0.719535
F26D11.6	1.37367			B0563.5	0.719517
F26E4.8	1.36833			C08E3.6	0.719374
F26F12.2	1.38213			R01H10.8	0.719228
F26F2.6	1.36968			Y54E10A.7	0.719209
F26G1.2	1.45797			K07C6.14	0.71907
F28D1.10	1.39659			T27A3.1b	0.718551
F28F8.6	1.47943			Y71A12C.1	0.718134
F29G9.2a	1.36851			K02D3.2	0.718083
F32D1.8	1.49236			B0336.9d	0.71802
F32E10.2	1.36668			Y18H1A.9	0.717911
F33D11.9a	1.60342			C02F12.7	0.717743
F33D4.2d	1.39495			R09B3.2	0.717519
F33E11.5	1.38489			ZC239.8	0.717506
F35B12.4	1.40269			ZK520.1	0.717276
F35E8.11	1.40009			M05D6.7	0.717231
F35F11.1	1.45354			B0207.12a	0.716802
F35G12.10	1.37578			T20B5.2	0.716608
F35H8.5	1.6532			K08A8.2a	0.716534
F36G9.1	1.3679			F42G4.3b	0.716345
F38H4.1	1.38648			Y116A8C.12	0.716213
F39H11.3	1.69244			Y73B3A.16	0.716192
F40D4.3	1.39614			F58G4.6	0.716001
F40E10.3	1.54875			C44H4.7a	0.714788
F40E3.5	1.379			F47F2.2	0.714583
F42A6.9	1.43573			C14B9.8	0.714487
F42A9.5	1.57591			F59A7.6	0.714306
F42E11.2c	1.62244			C13F10.5	0.713908
F42F12.4	1.36754			C28F5.1	0.713748
F42G9.9d	1.76399			K09D9.7	0.713697
F43C11.5	1.46544			C33G8.5	0.713466
F43E2.1	1.72704			H09F14.1	0.713149
F43G6.8	1.46364			C42C1.5	0.713077
F43G9.4	1.62603			Y51H4A.13	0.712972
F43G9.9	1.42258			F28A10.8	0.712621
F44A6.4	1.45566			C31E10.7	0.712505
F44C4.4b	1.37913			F49H6.10	0.712457
F45F2.4	1.64876			Y69A2AR.14	0.712101
F45H7.1	1.41673			Y113G7B.7	0.712071
F46C8.6	1.42623			W03G1.7	0.71199
F46F11.2	1.36521			Y39A1A.1	0.711978
F46F2.1	1.52227			C29E6.5	0.711868
F46H5.8	1.88267			T07A9.12b	0.711685
F47B3.3	1.44628			C09E10.2a	0.711002
F48A11.3	1.46701			F10B5.6	0.710765
F48C1.4	1.57088			F21F8.11	0.710698
F48C1.5	1.71621			C16C2.2b	0.710269
F52E1.1	1.46196			C06C6.5b	0.709822
F53A9.1	1.44261			F07A11.4	0.709717
F53A9.8	1.56681			Y48B6A.13a	0.709431
F53F10.2b	1.50264			C25F9.9	0.709431
F53H2.2	2.61285			C03G5.1	0.709021
F54F2.5b	1.38181			H28G03.4	0.708904
F55C12.1d	1.39877			E03E2.1	0.708341
F55H12.4	1.45434			C35E7.1	0.707553
F56C9.6	1.44867			T03E6.1	0.707125
F56D1.7	1.42357			Y73B6BR.1	0.706747
F56D12.2	1.47115			F48E3.9	0.706634
F56D5.6	1.38741			C01H6.8	0.706041
F56E10.2	1.43874			F56H1.5	0.70505
F58A3.1c	1.43214			B0281.6	0.704983
F58E2.9	1.45259			Y46D2A.3	0.704819
F58F12.3	1.48784			Y40A1A.2	0.704641
F59A2.1	1.81098			Y57G11C.24a	0.704615
F59A3.1	1.37345			Y51H7BR.3	0.704549
F59A3.10	1.65713			M01E5.4	0.704433
F59H6.9	1.38232			C16C4.8	0.704375
H01G02.1	1.43397			F43D9.3	0.704286
H02I12.1	1.46225			Y37B11A.2	0.704045
H02I12.3	1.37574			Y48G9A.1	0.703974
H04M03.1	1.51875			Y68A4A.9	0.703624
H05C05.2a	1.74305			C07H6.9	0.70345
H20J04.5	1.44618			F10F2.6	0.703251
JC8.13	1.42157			C49D10.6	0.702914
K01A6.6	1.38952			K12B6.8	0.702668
K02B12.7	1.41465			Y73E7A.6	0.702659
K03A11.2	1.37146			M01F1.7	0.701993
K03D3.6	1.45443			ZK488.10	0.701912
K04F10.4d	1.71411			T07C12.5	0.701813
K04F10.5	1.44371			T28A11.11	0.701457
K04G2.8a	1.40554			C50F2.1	0.701297
K05C4.7	1.48338			Y38E10A.7	0.701021
K06A4.6	1.37619			F34D6.6	0.700906
K06A5.4	1.54742			C44H4.7b	0.700543
K06C4.6b	1.40616			Y53F4B.1	0.70054
K07A1.10	1.54972			C12C8.1	0.700056
K07C11.1	1.39863			F27C1.8	0.699783
K07D4.3	1.42591			C12D8.8	0.699702
K07D4.6	1.55331			W06G6.6	0.6995
K07E3.3	1.84326			Y41C4A.7	0.699391
K08H10.4	1.36804			D2021.4	0.699272
K09G1.3	1.50679			C36F7.1	0.699189
K10C3.4	1.83035			T28D9.11	0.698669
K10D2.2	1.39714			Y62E10A.4	0.69851
K12G11.3	1.38951			Y37E11B.6	0.69848
M01D1.10	1.43242			F21A3.1	0.698399
M01E11.5	1.37252			K09F5.5	0.698083
M01E5.5a	1.5858			C13B7.2	0.698076
M02B1.3	1.77178			C03G6.7	0.698059
M03E7.4	1.40632			T01B7.7	0.697982
M04C9.6c	1.5687			ZK1307.3	0.697974
M110.5a	1.4437			C03A3.1	0.697635
M28.5	1.59174			T15H9.4	0.696991
M88.3	1.41627			F53G12.6	0.696929
R01E6.5	1.40388			T28B8.1	0.696738
R02F11.1	1.77807			Y105C5B.4	0.696106
R05H5.3	1.51623			F55C5.4	0.696021
R07B1.6	1.57362			B0250.1	0.69591
R07C3.4	1.39572			R08H2.8	0.695836
R08A2.3	1.416			T01D3.4	0.694811
R08D7.3	1.37574			C53A5.9	0.693903
R08E5.4	1.38806			F14D2.7	0.693113
R09B5.9	1.48581			Y22D7AL.13	0.693101
R09D1.10	1.38184			F30A10.9	0.693003
R10E12.1c	1.50455			F29A7.6	0.692779
R10E12.2	1.36882			C01B12.1	0.692776
R10E4.4	1.39545			C54G4.3	0.692374
R10H1.1	1.72103			C31E10.3	0.691685
R11A8.2	1.38839			W06B11.4	0.691348
R11A8.7a	1.46715			W05B2.6	0.690987
R11G1.4a	1.37785			F37C12.9	0.690056
R148.3a	1.45875			T24H7.3	0.690018
R151.2a	1.37452			D1022.3	0.689584
R151.7b	1.40879			R12E2.14	0.689171
R31.3	1.78695			Y53H1C.2	0.689149
R52.10a	1.44333			D2021.1	0.688834
T01B11.4	1.50103			F02G3.1a	0.688569
T01C3.3	1.4563			F22E5.1	0.688294
T01G9.6b	1.40796			F49C12.13	0.688063
T03F1.5	1.48067			H28G03.3	0.688008
T04C12.2	1.41683			F01G4.2	0.687972
T04D1.3	1.42958			W05B2.1	0.687734
T04D3.1	1.38772			W03F11.5a	0.686816
T04F8.8	1.63351			Y39C12A.1	0.686443
T04H1.4	1.37652			F58F6.1	0.686121
T05A10.1b	1.39619			C10E2.3	0.685822
T06C12.7	1.59804			Y55D5A.1	0.685809
T07H3.6	1.46246			F54C8.3	0.685299
T08B2.12	1.41256			ZK596.3	0.685027
T08G5.10	1.44749			F49B2.3	0.684663
T10B11.7	1.4274			F40B5.2a	0.684262
T10F2.4	1.42471			F44E7.5	0.684205
T10H9.6	1.36592			R155.4	0.684159
T12A2.11	1.475			T07C12.8	0.683414
T12B5.1	1.39384			Y22D7AR.5	0.683129
T13G4.4	1.39499			K01A2.11b	0.683121
T13H5.7	1.49742			R09A1.4	0.683001
T15B7.2	1.47875			C10A4.6	0.682852
T17H7.4i	1.49323			F30F8.9a	0.682655
T19B4.2	1.3686			C29F7.1	0.680691
T19D2.3	1.73691			F34H10.2	0.680629
T19E10.1a	1.3767			F28B12.2a	0.68046
T19F4.1b	1.48009			ZK512.6	0.67946
T22B11.2	1.41017			F34D10.6	0.679457
T22B7.1	1.38255			T12E12.2	0.678969
T22C1.2	1.38502			Y48G10A.2	0.678707
T22H2.6a	1.64842			ZK892.4	0.678697
T24D11.1	1.6205			C30A5.10b	0.678299
T26C5.1	1.6295			Y53F4B.31	0.67801
T26G10.4	1.36848			F39E9.12	0.677947
T27E4.4	1.42388			C11H1.5	0.676467
T27E9.1	1.40525			Y113G7A.12	0.676108
T28C6.2	1.80215			Y17D7B.1	0.675923
T28F12.2b	1.37655			C29A12.2	0.675672
T28F3.1b	1.41112			R13H9.5	0.67515
W01B6.1	1.46558			K06A4.3	0.675042
W02B12.3a	1.55197			C15B12.3	0.675009
W02B12.3b	1.39837			B0334.10	0.674636
W02D3.2	1.38231			Y40B1A.2	0.673763
W02D7.8	1.44789			C05D12.1	0.671994
W03F9.1	1.39273			H17B01.1b	0.671792
W03G9.4	1.375			C29A12.1	0.671436
W04A8.6	1.41004			W03D2.9	0.670742
W04B5.2	1.40846			W09H1.4	0.670698
W05E10.1	1.38188			F42A10.8	0.66945
W05E7.1	1.37389			W02D7.11	0.669164
W07B3.2d	1.49402			ZC204.11	0.66916
W08E12.7	1.61962			T10D4.12	0.668147
W09D10.4	1.41213			C10F3.7	0.668126
W09D6.1b	1.48348			Y26D4A.8	0.668044
W09D6.6b	1.38356			R09F10.6	0.667113
W10D5.3d	1.44877			K10F12.8	0.667092
W10G11.4	1.51259			C04F12.9	0.666832
Y102A11A.1	1.41047			K11G12.4	0.666633
Y105C5B.18	1.39211			Y22D7AR.1	0.666391
Y105E8A.22	1.3686			F56D5.10	0.664698
Y106G6E.6	1.36676			F45H10.5	0.664671
Y111B2A.14	1.8898			F31D4.8	0.664014
Y111B2A.18	1.71687			F37B1.6	0.663766
Y113G7B.23	1.51417			T24C4.5	0.663594
Y12A6A.2	1.65938			F53G2.6	0.663209
Y17G7B.19	1.51488			Y73B3A.20	0.663187
Y17G7B.9	1.53207			Y53H1C.1	0.662482
Y17G9A.1	1.37647			ZK1055.7	0.662478
Y18D10A.17	1.4282			F23H12.8	0.662107
Y18D10A.19b	1.3805			K01A12.2	0.661922
Y19D10B.4	1.44759			Y62E10A.11b	0.660916
Y23H5A.5c	1.45031			M79.1a	0.660338
Y23H5A.8b	1.45638			T05D4.1	0.660324
Y23H5B.1	1.38551			F18E2.3	0.659213
Y24D9A.6	1.64721			W02H5.5	0.65909
Y32B12B.2	1.37842			R10E8.4	0.658934
Y32F6B.3	1.4875			F58A4.3	0.658524
Y37E11AM.2	1.41648			T13C5.3	0.658523
Y37E11B.1	1.60045			Y50D7A.5	0.658293
Y37H2A.3	1.5794			Y116A8A.6	0.655391
Y38C1AA.1a	1.38709			C05C8.1	0.654889
Y38C1AA.2	1.51528			C29F5.4	0.654857
Y38C1BA.2a	1.38431			F10G7.10c	0.65271
Y38E10A.4	1.49169			C10G8.6	0.652531
Y39A1C.2	1.38754			Y73E7A.7	0.652139
Y39E4B.3	1.46437			T22C1.10	0.651656
Y39E4B.9	1.37135			C53B4.5	0.651486
Y39G10AR.17	1.4684			K02E7.6	0.647892
Y40C5A.3	1.48447			W07A8.1	0.647582
Y40H7A.11	1.60274			ZK662.5	0.64736
Y41D4A.5	1.42923			C34F6.7	0.647107
Y41D4B.16	1.62445			F09F3.5	0.646545
Y41D4B.17	1.42757			C49G7.10	0.646345
Y41D4B.19b	1.45181			C48B4.12a	0.644988
Y41D4B.9	1.52502			F58A3.4	0.644344
Y43C5A.5	1.38534			F32A5.4b	0.639139
Y43F8C.9	1.81337			F46F5.14	0.638847
Y44A6D.3d	1.39365			F36D3.2	0.638809
Y45F10A.6a	1.43068			C48A7.1b	0.638188
Y45F10A.8	1.55073			R52.1	0.635903
Y45F10D.2	1.36661			C13E3.1	0.634824
Y45F10D.7	1.41175			C55C2.1	0.633973
Y46E12A.1	1.78725			C37A5.4	0.632463
Y47D7A.12	1.51552			C01G10.13	0.632193
Y48G8AL.10	1.37874			C43D7.8	0.632087
Y49C4A.9	1.38946			D1005.3	0.631698
Y50D4C.5	1.41915			K02H11.4	0.630669
Y51A2A.3	1.45673			F58B6.1	0.630407
Y51A2B.6b	1.389			F16G10.6	0.630332
Y51A2D.1	1.46139			C27H5.7b	0.629867
Y51H4A.8	1.40312			Y69A2AR.11	0.629422
Y51H7C.1	1.4825			Y38H6C.1	0.628672
Y54E10A.4b	1.46391			K09H9.3	0.627408
Y54E10BR.1	1.42936			C10H11.7	0.624271
Y54G2A.15	1.59442			Y71H10A.1a	0.623841
Y55F3AM.3a	1.43107			W03D2.3	0.623762
Y57E12B.2	1.55756			R10F2.5	0.621842
Y57G11B.5	1.45831			F35C5.6	0.620259
Y57G11C.20	1.45004			R90.4	0.618531
Y57G11C.27	1.46903			F39H2.2a	0.618331
Y67H2A.2	1.8563			T27C5.8	0.617176
Y68A4A.1	1.36631			F35C5.4	0.613999
Y71D11A.3a	1.50853			Y38C1BA.1	0.613086
Y71G12B.17	1.39954			M176.6b	0.612254
Y71H10B.1a	1.44888			C43G2.2	0.611933
Y71H2AM.23	1.45012			F32B6.2	0.610621
Y73B6BL.14	1.51463			C24B9.2	0.608117
Y73B6BL.5a	1.48201			T11B7.1	0.608015
Y73E7A.8	1.38941			C09G4.2b	0.605288
Y73F8A.14	1.43861			K09H11.6	0.602393
Y79H2A.1	1.60868			F53G2.8	0.60199
Y87G2A.3	1.45118			T22F3.11	0.597028
Y94H6A.1	1.38202			R09A8.4	0.595422
Y95B8A.5	1.38998			F35D2.5	0.591734
Y97E10C.1	1.41558			F15A4.4	0.589083
Y9D1A.2	1.38963			W03B1.8	0.587902
ZC21.3	1.49375			C34F6.3	0.587461
ZC376.7a	1.39617			F11H8.4b	0.584367
ZC404.8	1.5009			C08F1.1	0.582259
ZC410.2	1.41978			F15G9.2	0.580618
ZC412.9	1.52957			F26F2.4	0.577529
ZC64.2	1.38287			C03C10.5	0.568182
ZK1025.5	1.70504			F25B3.1	0.556627
ZK1236.3	1.58234			Y92H12BL.2	0.549308
ZK1236.5	1.41765			W01F3.3	0.546484
ZK1248.16	1.38365			W10D9.1	0.54295
ZK177.4	1.43638			C30F12.2	0.535115
ZK328.8	1.50501			F16D3.2	0.503021
ZK550.4	1.55625			C35B8.1	0.446054
ZK593.8	1.42836
ZK6.7b	1.43696
ZK616.5	1.46197
ZK652.6	1.49417
ZK783.4	1.50985
ZK892.1c	1.49094
ZK970.7	1.80933
ZK973.6	1.43793
